# Supplementary material for: De novo Transcriptome Assembly and Comparison of C3, C3-C4, and C4 Species of Tribe Salsoleae (Chenopodiaceae)
Source: Front Plant Sci. 2017 Nov 14;8:1939. doi: 10.3389/fpls.2017.01939 (PMC5694442; doi:10.3389/fpls.2017.01939)
Supplement: Supplementary Table S1 — Details of de novo transcriptome assemblies using SOAPdenovo-Trans and Trinity. [file Table1.XLSX]

## Sheet: Supplementary_Table_S1
Assembler	Species	Tissue sampled	Total No. of raw reads in three replicates per tissue	Total No. of clean reads in three replicates per tissue	Clean reads in three replicates per tissue [%]	No. of contigs	Mean length	Max. length	No. of bases	Backmapping rate (mean of replicates) [%]
SOAPdenovo-Trans	H. scoparia	Leaf	104679106	102390711	97.8139	88185	424.492	10192	37018409	84.93
SOAPdenovo-Trans	S. divaricata Pop-184	Cotyledons + Leaf	204938719	200651110	97.9079	157205	369.292	5442	57400792	91.63
SOAPdenovo-Trans	S. divaricata Pop-198	Cotyledons + Leaf	202209845	198181755	98.008	186466	333.868	6549	61544615	87.69
SOAPdenovo-Trans	S. oppositifolia	Cotyledons + Leaf	209440953	204992536	97.8761	244625	349.055	7281	84419590	87.71
SOAPdenovo-Trans	S. soda	Cotyledons + Leaf	207885284	203936280	98.1004	56756	682.049	12374	38298008	96.3
SOAPdenovo-Trans	S. webbii	Leaf	99731764	97822881	98.086	110811	382.537	8310	41913938	87.21
Trinity	H. scoparia	Leaf	104679106	102390711	97.8139	189698	791.234	15804	147544149	96.23
Trinity	S. divaricata Pop-184	Cotyledons + Leaf	204938719	200651110	97.9079	259451	795.481	17059	202880511	95.82
Trinity	S. divaricata Pop-198	Cotyledons + Leaf	202209845	198181755	98.008	277478	747.116	17028	203777417	94.99
Trinity	S. oppositifolia	Cotyledons + Leaf	209440953	204992536	97.8761	465856	659.494	15289	301970399	94.06
Trinity	S. soda	Cotyledons + Leaf	207885284	203936280	98.1004	127382	951.367	16965	119139137	98.4
Trinity	S. webbii	Leaf	99731764	97822881	98.086	207338	821.953	16885	167529429	95.25
