# Supplementary material for: De novo Transcriptome Assembly and Comparison of C3, C3-C4, and C4 Species of Tribe Salsoleae (Chenopodiaceae)
Source: Front Plant Sci. 2017 Nov 14;8:1939. doi: 10.3389/fpls.2017.01939 (PMC5694442; doi:10.3389/fpls.2017.01939)
Supplement: Supplementary Table S2 — Mapping of reads, transcript abundance and statistical tests of differentially gene expression using edgeR. Key C4 genes and core enzymes of photorespiration are annotated in column B and C. Hs, Hammada scoparia; Sd184, S. divaricata Pop-184; Sd198, S. divaricata Pop-198; So, S. oppositifolia; Ss, S. soda; Sw, S. webbii. [file Table2.xlsx]

## Sheet: Supplementary_Table_S2
Reference	Annotation:_C4_or_Photorespiration	Pathway:_C4_or_Photorespiration	Expression, samples (reads)																		Expression, mean						log2 Fold change															Adjused P-value / False discovery rate
			Hs021	Hs022	Hs023	Sd184121	Sd184122	Sd184123	Sd198101	Sd198102	Sd198103	So041	So042	So043	Ss071	Ss072	Ss073	Sw011	Sw012	Sw013	Hs	Sd184	Sd198	So	Ss	Sw	Sw_vs._Sd184	Sw_vs._Sd198	Sw_vs._Hs	Sw_vs._Ss	Sw_vs._So	So_vs._Sd184	So_vs._Sd198	So_vs._Hs	So_vs._Ss	Ss_vs._Sd184	Ss_vs._Sd198	Ss_vs._Hs	Hs_vs._Sd184	Hs_vs._Sd198	Sd184_vs._Sd198	Sw_vs._Sd184	Sw_vs._Sd198	Sw_vs._Hs	Sw_vs._Ss	Sw_vs._So	So_vs._Sd184	So_vs._Sd198	So_vs._Hs
AT1G01020.1	0	0	105	127	124	54	45	56	264	260	145	76	91	64	103	136	145	0	0	0	118.667	51.6667	223	77	128	0	8.68595	10.7225	9.59516	9.70343	9.37753	-0.81019	1.15396	-0.261684	-0.140134	-0.670487	1.2944	-0.121585	-0.548938	1.41598	1.96443	1.26311e-25	1.84011e-49	6.81911e-33	2.78623e-34	4.07463e-33	0.0129045	0.000165639	0.401339
AT1G01030.1	0	0	280	242	271	267	216	209	140	168	181	111	152	141	80	123	112	13	11	9	264.333	230.667	163	134.667	105	11	4.33387	3.69452	3.9108	2.56909	3.79875	0.533822	-0.106226	0.107493	-1.23405	1.76805	1.12792	1.34185	0.42643	-0.21375	-0.640101	2.64294e-37	1.08915e-27	3.74994e-31	9.47712e-14	1.98899e-28	0.0430423	0.693258	0.688726
AT1G01040.1	0	0	820	1026	1159	47	72	45	21	24	33	78	144	97	3299	3747	3123	290	356	233	1001.67	54.6667	26	106.333	3389.67	293	-2.46218	-3.6607	1.09332	2.88983	-1.27002	-1.19196	-2.39018	2.36355	4.16005	-5.35263	-6.552	-1.79655	-3.55614	-4.75553	-1.19844	3.23342e-21	8.30598e-38	2.58489e-06	1.33879e-32	2.29967e-07	7.61093e-06	1.33095e-16	1.16006e-21
AT1G01050.1	0	0	328	365	440	19	26	21	81	75	59	1	7	4	2	7	3	1133	1291	1165	377.667	22	71.6667	4	4	1196.33	-5.80811	-4.24511	-2.35363	-8.84763	-8.00224	2.19533	3.76002	5.65864	-0.832861	3.03831	4.6046	6.50406	-3.45635	-1.89202	1.56347	6.74749e-70	5.09039e-47	6.29632e-19	2.61129e-105	1.37528e-90	3.47031e-06	2.4622e-19	8.46495e-48
AT1G01060.1	0	0	12220	9767	8894	6981	6880	5223	12494	14130	15790	26046	25810	21231	25860	25454	26590	19335	22276	20913	10293.7	6361.33	14138	24362.3	25968	20841.3	-1.76884	-0.748023	-1.6699	-0.339216	0.43811	-2.20695	-1.18613	-2.10801	-0.777327	-1.42963	-0.408808	-1.33069	-0.0989451	0.921878	1.02082	3.4978e-11	0.00411802	3.53611e-10	0.191256	0.0916782	3.8145e-16	6.39211e-06	5.81941e-15
AT1G01090.1	0	0	2786	2513	2794	3368	4008	2636	862	742	848	192	219	200	3360	4225	4206	74	73	73	2697.67	3337.33	817.333	203.667	3930.33	73.3333	5.44158	3.28173	4.52573	5.06797	1.67435	3.76704	1.60713	2.85085	3.3931	0.37411	-1.78589	-0.542261	0.916367	-1.24363	-2.15996	1.53416e-87	4.23019e-38	8.06201e-66	9.53928e-79	2.33704e-11	1.83028e-51	5.62106e-12	2.3335e-32
AT1G01100.1	0	0	0	0	0	0	0	0	0	0	0	0	0	0	25	68	0	0	0	0	0	0	0	0	31	0	0	0	0	0	0	0	0	0	0	0	0	0	0	0	0	0	0	0	0	0	0	0	0
AT1G01110.2	0	0	12	15	13	34	18	23	24	15	17	47	32	18	0	0	1	234	233	277	13.3333	25	18.6667	32.3333	0.333333	248	-3.3598	-3.93201	-4.90489	-9.68253	-2.72259	-0.636692	-1.20852	-2.1804	-6.93496	6.3265	5.77108	4.86381	1.54376	0.971535	-0.571944	1.74168e-15	2.6583e-19	2.82788e-26	4.70492e-43	2.93975e-11	0.138269	0.00616551	2.26316e-06
AT1G01120.1	0	0	139	198	350	27	1	0	0	0	0	491	264	360	1932	1976	2039	113	124	264	229	9.33333	0	371.667	1982.33	167	-4.2465	-10.533	-0.316327	2.86498	1.36608	-5.61133	-11.8082	-1.68256	1.4987	-7.1156	-13.7464	-3.18148	-3.93441	-10.5777	-6.30553	1.26632e-07	1.33855e-15	0.644093	8.58426e-05	0.0494452	3.83954e-11	4.4564e-19	0.016307
AT1G01140.3	0	0	4329	4804	3489	2004	2511	1768	41	43	90	248	347	284	0	0	0	731	873	978	4207.33	2094.33	58	293	0	860.667	1.21437	-4.094	1.61061	-13.1372	-1.37233	2.5867	-2.72144	2.98303	-11.69	14.3683	9.11572	15.0524	-0.396219	-5.70531	-5.30842	3.56207e-05	1.17781e-33	5.44698e-08	4.79466e-84	4.03328e-06	4.19355e-17	5.66696e-17	1.2499e-21
AT1G01150.1	0	0	205	306	429	0	0	0	0	0	0	114	203	130	147	166	167	0	0	0	313.333	0	0	149	160	0	0	0	10.9658	10.0363	10.3039	-10.3269	-10.404	0.182291	-0.733911	-10.053	-10.1094	0.916358	-10.9823	-11.0383	0	1	1	6.05421e-48	5.00013e-36	1.26148e-43	6.67683e-44	9.52017e-45	0.552033
AT1G01160.2	0	0	420	467	503	107	130	103	274	249	334	116	170	171	231	285	274	289	322	205	463.333	113.333	285.667	152.333	263.333	272	-1.29926	-0.106127	0.0979403	-0.699906	-0.625651	-0.673536	0.519553	0.723684	-0.0741457	-0.599563	0.593785	0.797914	-1.39742	-0.204079	1.19319	5.0898e-08	0.647703	0.667126	0.00238191	0.00760818	0.00553918	0.0263602	0.00178815
AT1G01170.1	0	0	650	764	677	1424	1598	1307	900	763	877	97	117	65	1853	2488	2486	63	72	65	697	1443	846.667	93	2275.67	66.6667	4.38441	3.47542	2.70547	4.41828	0.675346	3.70887	2.79986	2.02977	3.74257	-0.0333311	-0.942459	-1.71286	1.6795	0.770376	-0.909106	7.57952e-67	3.74676e-45	3.72326e-29	3.42904e-68	0.00724687	3.85461e-52	4.2344e-32	3.1674e-18
AT1G01180.1	0	0	5	10	5	191	217	182	50	1	6	24	30	24	256	330	342	41	52	51	6.66667	196.667	19	26	309.333	48	1.97958	-1.56196	-3.51638	2.01025	-0.685824	2.66525	-0.875538	-2.82839	2.69654	-0.0300861	-3.57378	-5.5325	5.49693	1.95438	-3.54181	0.00158593	0.01612	9.734e-07	0.00127607	0.279602	3.7919e-05	0.180206	8.86603e-05
AT1G01190.1	0	0	13	26	37	2	3	15	0	0	0	95	89	50	92	138	115	15	24	10	25.3333	6.66667	0	78	115	16.3333	0	0	0	0	0	0	0	0	0	0	0	0	0	0	0	0	0	0	0	0	0	0	0
AT1G01200.1	0	0	168	162	147	0	0	0	0	0	0	0	0	0	126	198	190	167	175	157	159	0	0	0	171.333	166.333	-10.4088	-10.4811	-0.733866	-0.640373	-10.29	0	0	9.96174	10.0412	-10.1326	-10.1891	-0.0935054	-10.0523	-10.1082	0	4.6539e-50	4.89701e-51	0.00951621	0.0227041	1.559e-46	1	1	1.93659e-37
AT1G01220.1	0	0	48	60	46	67	29	44	856	474	923	157	150	141	397	548	595	421	538	434	51.3333	46.6667	751	149.333	513.333	464.333	-3.34013	0.497421	-3.84842	-0.526775	-1.41127	-1.92861	1.90873	-2.43677	0.88467	-2.81414	1.02423	-3.32235	0.507526	4.34606	3.83777	1.27131e-23	0.0897335	7.23299e-30	0.072982	3.27658e-06	3.6193e-09	4.46968e-10	1.24922e-13
AT1G01225.1	0	0	53	67	161	547	492	371	32	101	16	109	104	35	256	356	341	36	50	49	93.6667	470	49.6667	82.6667	317.667	45	3.32556	-0.00201094	0.325762	2.14018	1.08073	2.24456	-1.08289	-0.755548	1.0588	1.18614	-2.14231	-1.81476	3.0006	-0.327806	-3.32779	1.02669e-08	1	0.552018	0.00012442	0.0514426	4.97023e-05	0.0495905	0.162374
AT1G01230.1	0	0	234	303	290	45	85	62	0	0	0	33	59	40	0	0	0	421	456	365	275.667	64	0	44	0	414	-2.74126	-11.7907	-1.27288	-12.066	-3.04687	0.30583	-8.65256	1.77484	-8.94358	9.34091	0	11.0976	-1.46893	-10.8789	-9.06942	6.64395e-20	4.80308e-72	4.63753e-06	6.62612e-76	5.69889e-23	0.332678	7.95054e-26	3.70739e-09
AT1G01240.1	0	0	0	0	0	36	42	25	59	35	41	30	113	44	0	0	0	36	50	45	0	34.3333	45	62.3333	0	43.6667	0	0	0	0	0	0	0	0	0	0	0	0	0	0	0	0	0	0	0	0	0	0	0
AT1G01250.1	0	0	74	75	100	94	73	73	94	82	123	69	29	55	20	35	40	7	14	23	83	80	99.6667	51	31.6667	14.6667	0	0	0	0	0	0	0	0	0	0	0	0	0	0	0	0	0	0	0	0	0	0	0
AT1G01260.1	0	0	1069	1102	1145	423	418	324	712	676	744	154	232	225	334	458	447	142	149	90	1105.33	388.333	710.667	203.667	413	127	1.57267	2.30913	2.45759	1.03981	0.888472	0.684127	1.42054	1.5689	0.151141	0.533067	1.26952	1.41784	-0.884714	-0.148272	0.736412	1.14973e-11	5.91351e-23	8.64291e-26	6.12903e-06	0.000143346	0.00239215	2.99438e-10	3.2184e-12
AT1G01280.1	0	0	0	0	0	0	0	0	0	0	0	0	0	0	6	10	7	0	0	0	0	0	0	0	7.66667	0	0	0	0	0	0	0	0	0	0	0	0	0	0	0	0	0	0	0	0	0	0	0	0
AT1G01290.1	0	0	146	192	301	183	220	157	78	65	90	138	126	120	731	899	858	113	140	81	213	186.667	77.6667	128	829.333	111.333	0.708765	-0.691259	0.243425	2.24846	0.439697	0.269018	-1.13092	-0.196393	1.8086	-1.53957	-2.93997	-2.00519	0.465481	-0.934902	-1.40008	0.00839175	0.0134357	0.372074	9.91277e-17	0.105896	0.322358	4.60705e-05	0.458813
AT1G01300.1	0	0	162	212	850	796	358	275	105	69	96	71	14	16	244	404	389	626	807	448	408	476.333	90	33.6667	345.667	627	-0.425745	-2.97058	-1.3511	-1.52076	-3.88064	3.45497	0.910475	2.53062	2.36093	1.095	-1.4502	0.16968	0.925333	-1.61988	-2.54485	0.464505	2.21792e-06	0.0220336	0.0103257	4.20418e-09	1.03564e-07	0.137686	5.43915e-05
AT1G01320.1	0	0	0	0	43	53	35	62	6698	5857	6628	142	242	207	1477	1461	1369	47	59	43	14.3333	50	6394.33	197	1435.67	49.6667	-0.000873633	6.82631	-2.55151	4.21137	2.17932	-2.18024	4.64657	-4.73087	2.03119	-4.21228	2.61553	-6.76581	2.55078	9.37921	6.82723	1	8.41888e-22	4.03399e-05	2.78011e-11	0.000201885	0.000211079	3.90883e-13	1.32758e-12
AT1G01340.1	0	0	13	5	47	200	215	208	3	1	8	0	0	0	0	0	0	330	324	189	21.6667	207.667	4	0	0	281	-0.464114	-6.27462	-4.39748	-11.496	-11.0295	10.5884	4.85801	7.03825	-5.12548e-15	11.0485	5.2846	7.40121	3.93342	-1.88687	-5.81113	0.406052	4.05113e-17	1.40871e-11	1.31825e-24	7.76874e-23	5.01356e-21	0.00414075	6.96096e-07
AT1G01350.1	0	0	771	792	630	81	60	62	6	5	7	9	6	3	1404	1696	1613	241	225	142	731	67.6667	6	6	1571	202.667	-1.61393	-5.22675	1.19566	2.29867	-4.83517	3.22178	-0.38783	6.0373	7.1401	-3.91301	-7.53199	-1.10304	-2.81001	-6.42919	-3.61313	8.82531e-08	5.20413e-39	2.58117e-05	3.25454e-15	1.01367e-33	6.04154e-15	0.56953	6.58715e-52
AT1G01360.1	0	0	64	214	343	312	621	428	1798	983	910	18	42	98	43339	42876	21613	332	399	383	207	453.667	1230.33	52.6667	35942.7	371.333	0.227516	1.52741	-1.60622	5.9602	-2.61103	2.83858	4.13859	1.00549	8.57184	-5.73267	-4.43275	-7.56663	1.83376	3.13373	1.29989	0.648991	0.00256635	0.0016511	1.70478e-22	1.06382e-06	1.41077e-07	3.14791e-13	0.0512203
AT1G01370.1	0	0	106	71	120	65	71	51	18	14	25	10	14	3	55	71	88	87	93	76	99	62.3333	19	9	71.3333	85.3333	0	0	0	0	0	0	0	0	0	0	0	0	0	0	0	0	0	0	0	0	0	0	0
AT1G01390.1	0	0	216	266	233	54	81	50	2	81	0	104	75	84	1032	1242	1316	18	26	25	238.333	61.6667	27.6667	87.6667	1196.67	23	1.35566	0.162456	2.6851	5.02668	2.16369	-0.808455	-2.00172	0.51956	2.86115	-3.67005	-4.86436	-2.34178	-1.32842	-2.52272	-1.19348	0.118186	0.863868	0.0026834	3.21027e-07	0.014089	0.336707	0.0227236	0.538001
AT1G01430.1	0	0	209	165	362	277	226	154	168	133	160	20	16	9	326	393	440	210	231	203	245.333	219	153.667	15	386.333	214.667	-0.0284744	-0.673735	-0.501923	0.177327	-3.61874	3.59042	2.94571	3.11932	3.79848	-0.205805	-0.851165	-0.679312	0.473448	-0.171902	-0.645266	0.930164	0.0290762	0.1007	0.561308	2.91721e-22	5.2751e-22	1.93605e-15	2.8606e-17
AT1G01440.1	0	0	105	114	190	186	231	200	329	300	305	48	64	32	62	63	62	0	0	0	136.333	205.667	311.333	48	62.3333	0	10.6656	11.1959	9.77992	8.68364	8.68588	1.86095	2.3191	0.615052	-0.467853	2.32955	2.78774	1.08335	1.24654	1.70467	0.458043	5.90147e-54	1.15126e-60	2.8936e-36	8.13503e-24	2.23419e-26	6.79215e-10	1.75326e-14	0.0418664
AT1G01450.1	0	0	0	0	0	0	0	0	1035	1138	1494	114	221	224	0	0	0	21	23	22	0	0	1222.33	186.333	0	22	-7.49606	5.60028	-7.85534	-7.84209	3.25761	-10.6585	2.34166	-11.0411	-11.0271	0	13.5168	0	0	13.5295	13.1884	3.38456e-14	1.57876e-45	7.12696e-16	7.12696e-16	2.11683e-18	3.46304e-45	9.9883e-13	7.13515e-49
AT1G01453.2	0	0	0	0	0	9	5	2	0	0	0	0	0	0	0	0	0	0	0	0	0	5.33333	0	0	0	0	0	0	0	0	0	0	0	0	0	0	0	0	0	0	0	0	0	0	0	0	0	0	0
AT1G01460.1	0	0	0	0	0	1	3	1	5	1	0	0	0	0	0	0	0	0	0	0	0	1.66667	2	0	0	0	0	0	0	0	0	0	0	0	0	0	0	0	0	0	0	0	0	0	0	0	0	0	0
AT1G01470.1	0	0	0	0	0	0	0	0	0	0	0	0	0	0	0	0	0	339	386	369	0	0	0	0	0	364.667	-11.5431	-11.6154	-11.904	-11.8907	-11.4242	0	0	0	-5.12548e-15	0	0	0	0	0	0	8.95005e-52	1.53682e-52	2.92e-55	3.73217e-55	8.17878e-49	1	1	1
AT1G01480.1	0	0	0	0	0	0	0	0	0	0	0	0	0	0	0	0	0	3	2	3	0	0	0	0	0	2.66667	0	0	0	0	0	0	0	0	0	0	0	0	0	0	0	0	0	0	0	0	0	0	0
AT1G01490.1	0	0	721	671	272	56	209	161	4	3	9	6	3	3	14	10	15	1	1	8	554.667	142	5.33333	4	13	3.33333	5.26392	0.420964	6.65951	1.24346	0.431397	4.82892	-0.0122483	6.22248	0.80736	4.03123	-0.820856	5.41878	-1.38465	-6.23758	-4.84584	8.11338e-12	0.682695	7.85911e-17	0.130439	0.76551	1.16797e-10	1	9.33862e-16
AT1G01500.1	0	0	302	317	244	120	212	129	445	513	612	76	105	73	206	285	223	171	192	211	287.667	153.667	523.333	84.6667	238	191.333	-0.388144	1.25523	-0.0882002	-0.364694	-0.99418	0.606071	2.24944	0.906224	0.629732	-0.0235105	1.62004	0.276525	-0.300008	1.34354	1.6434	0.163831	5.26801e-06	0.755086	0.188031	0.000497504	0.0359886	6.681e-15	0.0014493
AT1G01510.1	0	0	1063	1563	1760	1090	1050	812	998	880	1239	88	102	89	572	786	753	234	274	203	1462	984	1039	93	703.667	237	2.00912	1.94827	1.92711	0.904057	-1.13613	3.14523	3.08444	3.06346	2.04041	1.10518	1.04432	1.02308	0.0821367	0.0212635	-0.060872	4.07886e-20	4.20225e-19	5.48201e-19	2.49598e-05	7.81993e-07	3.62051e-41	7.47647e-40	1.35467e-39
AT1G01540.2	0	0	213	364	636	2	2	0	423	312	498	36	79	23	144	208	259	93	108	80	404.333	1.33333	411	46	203.667	93.6667	-6.05244	1.94441	1.38394	0.444313	-0.868124	-5.17582	2.81256	2.25243	1.31282	-6.5246	1.50036	0.939721	-7.46512	0.560719	8.00455	2.41089e-23	4.05332e-07	0.00025774	0.243076	0.0275371	1.0602e-16	2.43339e-12	1.11701e-08
AT1G01560.2	0	0	1134	1002	929	267	387	246	597	857	625	478	1165	371	200	234	248	1036	1206	993	1021.67	300	693	671.333	227.333	1078.33	-1.90234	-0.808587	-0.732905	-2.908	-0.546915	-1.3554	-0.261659	-0.185966	-2.36102	1.00556	2.09943	2.17524	-1.16954	-0.0757032	1.09378	1.89454e-09	0.00841437	0.0166511	1.06307e-18	0.0735358	1.47672e-05	0.394811	0.54553
AT1G01570.1	0	0	0	0	0	0	0	0	0	0	0	166	194	184	0	0	0	0	0	0	0	0	0	181.333	0	0	0	0	0	0	10.6199	-10.6429	-10.72	-11.0255	-11.0115	0	0	0	0	0	0	1	1	1	1	2.18522e-43	1.21907e-43	2.08559e-44	3.84103e-47
AT1G01580.1	0	0	2099	1527	5768	4047	1377	2457	357	343	398	46	29	25	1177	1690	1538	201	262	399	3131.33	2627	366	33.3333	1468.33	287.333	3.13621	0.132756	2.69683	1.64886	-2.89227	6.02851	3.0253	5.59011	4.54212	1.48747	-1.51611	1.04798	0.439504	-2.56408	-3.00349	7.03955e-11	0.769415	1.08718e-08	0.000296349	4.6291e-09	3.37518e-27	1.0004e-09	1.5241e-24
AT1G01600.1	0	0	1573	640	2875	2492	2743	2828	53	13	18	27	32	22	3127	3881	3739	2	3	15	1696	2687.67	28	27	3582.33	6.66667	8.54133	1.79441	7.23412	8.33344	2.14725	6.39199	-0.355434	5.0805	6.17996	0.213381	-6.53626	-1.09952	1.31289	-5.4368	-6.74827	3.75634e-33	0.00411858	1.13275e-26	2.69905e-32	0.00070227	4.5305e-24	0.536688	1.78266e-17
AT1G01610.1	0	0	2210	1170	4292	2	2	6	1134	488	633	179	5	9	2096	2655	2383	27	24	16	2557.33	3.33333	751.667	64.3333	2378	22.3333	-2.70475	4.86841	6.1444	6.06813	1.90216	-4.60398	2.96535	4.24037	4.16414	-8.78286	-1.19846	0.0762152	-8.85944	-1.27468	7.57601	0.00463933	2.48007e-07	7.71047e-10	1.06456e-09	0.0249948	3.07548e-06	0.000590881	3.25721e-06
AT1G01620.1	0	0	79	52	236	17	15	4	5	13	5	1213	2523	2077	33764	43827	42385	532	720	1038	122.333	12	7.66667	1937.67	39992	763.333	-6.07225	-6.80842	-3.38775	5.015	1.49022	-7.56144	-8.29707	-4.87792	3.52473	-11.0906	-11.8286	-8.40309	-2.68793	-3.42595	-0.735578	6.38636e-26	3.30249e-29	6.22099e-12	1.62542e-21	0.0010625	5.1077e-35	1.53288e-38	1.97157e-20
AT1G01630.1	0	0	6	10	7	0	5	1	53	56	42	4	4	2	680	814	885	20	20	30	7.66667	2	50.3333	3.33333	793	23.3333	-3.53687	0.907369	-2.29145	4.39664	-2.58473	-0.946108	3.4946	0.304437	6.99074	-7.95125	-3.48883	-6.6933	-1.26339	3.20067	4.44917	9.17839e-10	0.0153395	6.2388e-07	3.62148e-32	7.40229e-07	0.247998	1.55311e-12	0.757374
AT1G01640.1	0	0	4	3	2	6	7	2	0	0	0	17	6	6	0	3	3	20	23	26	3	5	0	9.66667	2	23	0	0	0	0	0	0	0	0	0	0	0	0	0	0	0	0	0	0	0	0	0	0	0
AT1G01650.1	0	0	287	1671	345	349	382	286	80	75	50	689	924	686	290	418	367	391	462	322	767.667	339	68.3333	766.333	358.333	391.667	-0.2503	-2.68738	0.243219	-0.79142	1.17398	-1.42428	-3.86122	-0.93083	-1.96545	0.541104	-1.89645	1.0347	-0.493539	-2.93112	-2.43711	0.563366	7.06902e-09	0.572873	0.068302	0.00695091	0.00113463	2.02936e-15	0.0311869
AT1G01660.1	0	0	0	0	0	0	0	0	0	0	0	0	0	0	0	0	0	61	61	62	0	0	0	0	0	61.3333	0	0	0	0	0	0	0	0	0	0	0	0	0	0	0	0	0	0	0	0	0	0	0
AT1G01690.1	0	0	22	36	15	770	503	339	14	33	18	111	264	180	10	18	18	26	40	13	24.3333	537.333	21.6667	185	15.3333	26.3333	4.32701	-0.407226	-0.751821	-1.41461	3.00596	1.3205	-3.41348	-3.75918	-4.42163	5.74317	1.00735	0.663818	5.08037	0.344288	-4.73467	1.33567e-19	0.414443	0.118277	0.00405346	4.69932e-11	0.0014003	3.87635e-13	2.21808e-15
AT1G01700.1	0	0	209	353	0	4	5	1	5	4	5	0	0	0	6	11	7	0	0	0	187.333	3.33333	4.66667	0	8	0	0	0	0	0	0	0	0	0	0	0	0	0	0	0	0	0	0	0	0	0	0	0	0
AT1G01710.1	0	0	2012	2003	2744	645	718	699	366	257	230	57	68	63	1022	1435	1382	1710	2069	1723	2253	687.333	284.333	62.6667	1279.67	1834	-1.45453	-2.87603	-0.386356	-1.19131	-4.66172	3.20724	1.78589	4.27599	3.47102	-0.263259	-1.68484	0.804966	-1.06821	-2.4898	-1.4215	2.75671e-10	5.00479e-32	0.0863758	1.79342e-07	1.35244e-65	6.26242e-35	2.50446e-12	2.39196e-57
AT1G01720.1	0	0	12	20	32	5	9	12	19	16	18	41	119	57	4	4	3	1208	1176	1062	21.3333	8.66667	17.6667	72.3333	3.66667	1148.67	-7.07342	-6.20568	-6.45816	-8.90111	-3.84731	-3.22466	-2.35752	-2.60976	-5.0502	1.82374	2.69601	2.45209	-0.619901	0.250629	0.868877	2.49506e-55	6.31512e-49	2.2067e-52	1.79189e-69	8.3249e-26	4.78054e-14	1.94162e-09	1.56507e-11
AT1G01725.1	0	0	164	188	446	155	129	130	126	122	101	30	33	31	81	128	110	76	100	150	266	138	116.333	31.3333	106.333	108.667	0.277139	-0.110396	0.542788	-0.734951	-1.60791	1.88509	1.49777	2.15156	0.873855	1.01216	0.624571	1.27797	-0.265588	-0.65323	-0.387554	0.450721	0.769853	0.132681	0.0435555	3.79321e-05	1.33258e-06	0.000115009	2.64434e-08
AT1G01730.1	0	0	494	501	416	82	136	83	159	168	168	211	362	241	219	251	289	119	141	88	470.333	100.333	165	271.333	253	116	-0.254334	0.33842	1.36803	0.472342	1.41732	-1.67165	-1.07899	-0.0495796	-0.945241	-0.726746	-0.133874	0.89576	-1.62244	-1.02958	0.592776	0.357422	0.200275	1.68412e-07	0.0715794	8.07654e-08	3.79541e-10	3.29375e-05	0.852175
AT1G01750.1	0	0	10	3	2	20	21	28	0	0	0	682	1249	716	4	4	2	0	0	0	5	23	0	882.333	3.33333	0	7.52478	0	5.1049	4.51569	12.8621	-5.45569	-12.9623	-8.23486	-8.80966	3.35581	-4.58572	0.580172	2.7796	-5.17531	-7.61677	2.21803e-13	1	0.00064612	0.0113288	4.70128e-60	1.02996e-34	5.39908e-61	3.61808e-54
AT1G01760.1	0	0	23	40	49	36	24	17	40	37	31	50	36	640	27	31	38	64	56	75	37.3333	25.6667	36	242	32	65	0	0	0	0	0	0	0	0	0	0	0	0	0	0	0	0	0	0	0	0	0	0	0
AT1G01770.1	0	0	52	62	84	19	5	9	301	341	476	419	772	722	100	135	138	610	734	574	66	11	372.667	637.667	124.333	639.333	-5.8799	-0.959905	-3.96405	-3.02835	0.185593	-6.06439	-1.14548	-4.14948	-3.21386	-2.85515	2.06846	-0.935979	-1.91954	3.00424	4.921	3.9465e-55	0.000600203	2.52046e-35	1.43424e-23	0.503792	4.17613e-58	4.4585e-05	5.24676e-38
AT1G01780.1	0	0	0	0	0	0	0	0	5	12	4	0	0	0	0	0	0	0	0	0	0	0	7	0	0	0	0	0	0	0	0	0	0	0	0	0	0	0	0	0	0	0	0	0	0	0	0	0	0
AT1G01790.1	0	0	414	313	233	189	170	193	11	19	15	7346	10226	7809	9	14	10	367	443	427	320	184	15	8460.33	11	412.333	-1.20447	-4.95286	-1.00699	-5.88403	4.54714	-5.75158	-9.49924	-5.55423	-10.4302	4.67966	0.929504	4.88069	-0.197606	-3.94857	-3.74853	6.68501e-05	2.3921e-39	0.000765462	1.01894e-49	7.07612e-42	3.31791e-58	2.07763e-105	1.13137e-55
AT1G01800.1	0	0	61	216	205	39	84	53	0	0	0	23	2103	42	154	167	129	649	819	147	160.667	58.6667	0	722.667	150	538.333	-3.19721	-12.1134	-2.43213	-2.43398	0.453682	-3.6507	-12.4761	-2.88577	-2.88763	-0.763835	-10.0279	0.00186816	-0.765712	-10.0424	-8.93618	0.00246852	9.83469e-12	0.0173489	0.0172837	0.641203	0.00069682	3.15951e-12	0.005541
AT1G01820.1	0	0	0	0	0	54	47	30	243	259	270	775	1610	1023	2293	2884	2813	19	19	9	0	43.6667	257.333	1136	2663.33	15.6667	1.42865	3.85583	-7.35447	6.74483	6.34446	-4.91648	-2.49009	-13.6282	0.397028	-5.3147	-2.88729	-14.3907	8.80117	11.2846	2.42688	3.62978e-05	2.35162e-32	1.53104e-13	1.29806e-85	1.29552e-76	2.66023e-57	1.30853e-20	2.85072e-113
AT1G01830.2	0	0	0	0	0	1378	2861	1897	2598	2054	2124	85	213	143	0	0	0	0	0	0	0	2045.33	2258.67	147	0	0	13.9667	14.0515	0	0	10.2683	3.57951	3.59202	-10.6739	-10.6599	14.3311	14.4	0	14.3443	14.4127	0.0124575	9.01665e-87	3.26311e-86	1	1	3.1237e-40	6.96928e-25	4.89256e-25	5.4029e-44
AT1G01860.1	0	0	308	82	325	50	37	44	20	13	15	127	184	222	745	892	873	374	421	225	238.333	43.6667	16	177.667	836.667	340	-2.97317	-4.56877	-1.13436	0.655399	-0.712038	-2.26088	-3.85597	-0.422207	1.36752	-3.62938	-5.22663	-1.78988	-1.83964	-3.43691	-1.59553	2.88459e-11	1.3124e-20	0.00587076	0.105681	0.0825764	2.49217e-07	1.44963e-15	0.304694
AT1G01880.1	0	0	693	612	611	72	59	54	495	495	524	237	286	281	171	219	269	1055	1303	1121	638.667	61.6667	504.667	268	219.667	1159.67	-4.27481	-1.38388	-1.52077	-3.07306	-1.90449	-2.37012	0.52066	0.38384	-1.16841	-1.20237	1.68917	1.55241	-2.75468	0.136856	2.89111	1.18006e-57	1.52303e-09	3.34422e-11	6.01998e-36	5.31181e-16	2.53253e-20	0.024318	0.0955759
AT1G01900.1	0	0	61	57	122	0	17	3	9	15	9	11	7	5	336	437	504	15	35	46	80	6.66667	11	7.66667	425.667	32	-2.34818	-1.71593	0.602523	3.0408	-1.83169	-0.514738	0.117567	2.4379	4.87594	-5.39394	-4.75948	-2.43873	-2.95579	-2.32116	0.633451	0.000392568	0.0063092	0.296178	4.08291e-07	0.00565191	0.441364	0.938476	0.00012688
AT1G01910.1	0	0	613	653	674	467	482	467	858	751	808	175	288	216	703	955	942	258	347	229	646.667	472	805.667	226.333	866.667	278	0.736487	1.36224	0.554871	0.982165	-0.0968249	0.833295	1.45904	0.651699	1.07899	-0.245624	0.380138	-0.427312	0.181673	0.807439	0.625738	0.000317402	3.01753e-11	0.006318	1.34675e-06	0.6465	5.32069e-05	1.64056e-12	0.00144554
AT1G01920.1	0	0	28	15	30	91	124	109	57	46	37	107	155	100	77	87	88	60	63	55	24.3333	108	46.6667	120.667	84	59.3333	0	0	0	0	0	0	0	0	0	0	0	0	0	0	0	0	0	0	0	0	0	0	0
AT1G01930.1	0	0	381	607	514	109	145	112	255	198	261	37	34	33	458	612	611	186	226	112	500.667	122	238	34.6667	560.333	174.667	-0.544188	0.278342	0.84414	1.03278	-2.09194	1.54784	2.37052	2.93696	3.12557	-1.57708	-0.754425	-0.188656	-1.38844	-0.565778	0.822561	0.0369665	0.275242	0.000786922	4.00664e-05	3.64165e-13	9.99348e-08	1.22604e-16	8.01061e-25
AT1G01940.1	0	0	178	196	209	151	161	95	165	155	150	7	15	14	368	480	481	116	107	87	194.333	135.667	156.667	12	443	103.333	0.331961	0.414164	0.228041	1.42782	-2.90432	3.23644	3.31926	3.1353	4.33495	-1.09579	-1.01361	-1.19991	0.104	0.186204	0.0821865	0.204784	0.10848	0.376689	1.74584e-08	8.05363e-19	2.03193e-23	9.69896e-25	1.32597e-22
AT1G01950.3	0	0	41	60	103	100	67	58	28	27	28	64	68	81	17	25	25	171	197	156	68	75	27.6667	71	22.3333	174.667	-1.26176	-2.83441	-2.07021	-3.62799	-1.07803	-0.183611	-1.75591	-0.991737	-2.54918	2.36601	0.792752	1.55905	0.808145	-0.765397	-1.57264	2.8003e-05	8.69843e-18	1.54161e-11	3.77055e-26	0.000358162	0.56375	1.42176e-07	0.00139965
AT1G01960.1	0	0	0	0	0	0	0	0	0	0	0	358	496	383	0	0	0	0	0	0	0	0	0	412.333	0	0	0	0	0	0	11.7902	-11.8132	-11.8903	-12.196	-12.182	0	0	0	0	0	0	1	1	1	1	1.41867e-54	7.81196e-55	1.26796e-55	2.16593e-58
AT1G01970.1	0	0	114	137	216	98	74	93	399	256	268	0	8	1	388	570	507	332	355	289	155.667	88.3333	307.667	3	488.333	325.333	-1.91242	-0.272046	-1.7659	-0.0881006	-6.53669	4.62522	6.26824	4.78401	6.46135	-1.82465	-0.183967	-1.67798	-0.146858	1.49388	1.64046	3.78525e-10	0.346643	3.66932e-09	0.760748	2.82878e-49	1.64898e-24	2.74405e-45	4.87769e-27
AT1G01980.1	0	0	2	9	2	0	71	0	0	0	0	2	69	5	8	17	7	14	28	15	4.33333	23.6667	0	25.3333	10.6667	19	0	0	0	0	0	0	0	0	0	0	0	0	0	0	0	0	0	0	0	0	0	0	0
AT1G02000.1	0	0	45	85	193	191	87	115	135	108	117	482	159	258	182	236	243	70	96	44	107.667	131	120	299.667	220.333	70	0.899067	0.618499	-0.0933984	1.01298	2.41654	-1.51759	-1.79825	-2.51049	-1.40416	-0.113654	-0.394345	-1.10659	0.992742	0.712092	-0.280631	0.0643349	0.202929	0.849438	0.0370185	1.38064e-06	0.00171043	0.000231371	5.14865e-07
AT1G02010.1	0	0	0	0	0	20	31	19	13	11	7	13	2	10	0	0	0	8	16	8	0	23.3333	10.3333	8.33333	0	10.6667	0	0	0	0	0	0	0	0	0	0	0	0	0	0	0	0	0	0	0	0	0	0	0
AT1G02020.1	0	0	657	1274	1358	455	498	422	564	570	473	659	859	613	238	340	302	527	628	637	1096.33	458.333	535.667	710.333	293.333	597.333	-0.437021	-0.346543	0.148508	-1.70633	0.438572	-0.875587	-0.785116	-0.290086	-2.1449	1.2693	1.3598	1.85494	-0.585553	-0.495069	0.0904827	0.0597133	0.134627	0.521503	8.93307e-13	0.0578102	0.000166622	0.000710816	0.205965
AT1G02030.1	0	0	24	53	39	8	23	14	13	24	12	9	46	9	0	3	3	20	18	21	38.6667	15	16.3333	21.3333	2	19.6667	0	0	0	0	0	0	0	0	0	0	0	0	0	0	0	0	0	0	0	0	0	0	0
AT1G02050.1	0	0	110	110	186	142	72	72	11	11	10	41	42	43	0	0	0	12	24	20	135.333	95.3333	10.6667	42	0	18.6667	0	0	0	0	0	0	0	0	0	0	0	0	0	0	0	0	0	0	0	0	0	0	0
AT1G02065.1	0	0	980	496	1484	94	137	64	23	4	9	53	50	14	52	99	104	132	143	74	986.667	98.3333	12	39	85	116.333	-0.292697	-3.45047	2.42645	-1.12482	-1.3468	1.05417	-2.10255	3.77384	0.222678	0.83206	-2.3287	3.55172	-2.71924	-5.88019	-3.15796	0.563874	2.03673e-09	2.50091e-06	0.0260977	0.00935615	0.042287	0.000205679	7.85934e-12
AT1G02070.1	0	0	473	630	382	2	2	0	0	0	0	29	8	19	0	0	0	46	71	57	495	1.33333	0	18.6667	0	58	-5.36332	-8.95149	2.42642	-9.22642	-1.3494	-4.00545	-7.51088	3.777	-7.80109	3.85216	0	11.9573	-7.81823	-11.7386	-3.60068	1.84583e-14	1.15752e-18	3.03466e-07	6.75526e-20	0.00747709	3.76482e-08	3.67968e-11	2.24308e-13
AT1G02080.1	0	0	7708	9361	8778	4514	5263	3843	12	16	17	6592	10419	8696	4843	5619	5593	1414	1588	1024	8615.67	4540	15	8569	5351.67	1342	1.71734	-6.64266	2.01217	1.34591	2.87575	-1.15842	-9.5176	-0.863613	-1.52987	0.371445	-7.99127	0.66626	-0.294812	-8.65761	-8.36018	2.75935e-14	1.6979e-101	9.54743e-19	1.71718e-09	1.9566e-34	1.75228e-07	5.34877e-175	8.90554e-05
AT1G02090.1	0	0	1406	1751	1429	954	1022	911	276	258	250	358	663	434	478	586	581	159	185	151	1528.67	962.333	261.333	485	548.333	165	2.50106	0.480986	2.53466	1.06888	1.73116	0.76983	-1.25025	0.80327	-0.662495	1.43237	-0.587854	1.46583	-0.033407	-2.05365	-2.02013	1.47934e-29	0.0279973	1.87077e-30	7.51238e-07	2.60874e-15	0.000199221	4.86349e-09	9.90851e-05
AT1G02100.3	0	0	330	454	428	331	271	215	416	366	413	152	235	107	205	273	266	103	117	70	404	272.333	398.333	164.667	248	96.6667	1.45702	1.86795	1.38409	0.701789	0.958698	0.498223	0.909101	0.425108	-0.25717	0.755483	1.1664	0.682358	0.0731847	0.484094	0.410875	4.01953e-08	2.33905e-12	1.46596e-07	0.0078888	0.000344336	0.0521367	0.000398821	0.0973449
AT1G02110.1	0	0	268	798	585	0	0	0	0	0	0	0	0	0	59	86	83	54	88	49	550.333	0	0	0	76	63.6667	-8.99617	-9.06835	2.40448	-0.394058	-8.87753	0	0	11.687	8.87461	-8.96591	-9.02228	2.799	-11.7776	-11.8336	0	3.79136e-23	1.14209e-23	8.68005e-10	0.320905	3.11092e-22	1	1	2.37383e-42
AT1G02120.1	0	0	1132	1357	1251	146	222	123	934	1066	1158	21	33	22	326	396	405	535	682	562	1246.67	163.667	1052.67	25.3333	375.667	593	-1.91551	0.648764	0.394303	-1.3209	-4.34882	2.43346	4.99799	4.74466	3.02943	-0.594793	1.9697	1.71528	-2.31	0.254481	2.56433	2.90562e-16	0.00339279	0.0742288	5.52665e-09	6.06324e-55	1.36509e-18	2.12068e-70	8.69127e-65
AT1G02130.1	0	0	2066	1955	2170	263	472	270	7	7	11	2253	3647	2286	8	15	10	707	819	653	2063.67	335	8.33333	2728.67	11	726.333	-1.17633	-6.60728	0.838916	-6.69519	2.09212	-3.26844	-8.69796	-1.25326	-8.78632	5.51901	0.0840635	7.53787	-2.01532	-7.45117	-5.43124	7.82405e-06	2.19024e-71	0.00118641	1.07621e-75	4.15161e-15	1.35478e-31	5.39076e-110	1.36951e-06
AT1G02140.1	0	0	20	30	26	898	687	707	497	502	499	515	597	535	1633	1994	2000	590	673	630	25.3333	764	499.333	549	1875.67	631	0.23112	-0.525756	-5.3264	0.901071	0.00312306	0.227994	-0.528872	-5.32908	0.897942	-0.669943	-1.42686	-6.22905	5.55763	4.80104	-0.75688	0.280212	0.0144897	2.55066e-81	2.43253e-05	0.990984	0.288016	0.0140914	3.61963e-81
AT1G02145.3	0	0	65	77	106	720	679	663	346	326	348	172	263	286	251	330	374	21	19	16	82.6667	687.333	340	240.333	318.333	18.6667	5.15269	3.9936	1.44665	3.41195	3.87597	1.27594	0.116444	-2.4319	-0.466649	1.74271	0.583126	-1.96572	3.7081	2.54858	-1.15955	3.88133e-63	4.3649e-40	3.8013e-06	4.06952e-30	2.69943e-37	1.39824e-07	0.634157	2.17082e-20
AT1G02150.1	0	0	1761	3072	2369	7	6	8	460	322	423	10	17	16	2901	3348	3267	1178	1569	878	2400.67	7	401.667	14.3333	3172	1208.33	-7.42573	-1.7586	0.312198	0.754288	-6.16892	-1.25488	4.41111	6.48393	6.92593	-8.18572	-2.51297	-0.442095	-7.74381	-2.07088	5.6687	4.30466e-92	2.34625e-12	0.197648	0.00191699	6.34936e-77	0.00642641	8.30621e-43	2.82204e-84
AT1G02160.2	0	0	361	341	434	310	432	339	168	197	289	154	213	172	72	97	99	131	185	201	378.667	360.333	218	179.667	89.3333	172.333	1.0052	0.143684	0.448961	-1.62691	0.247328	0.757836	-0.103662	0.201579	-1.87419	2.63225	1.7707	2.07623	0.556357	-0.305267	-0.861548	0.000230968	0.604368	0.0980807	1.3409e-08	0.373596	0.00529926	0.713033	0.458677
AT1G02170.1	0	0	476	689	592	25	47	21	21	4	1	10	11	6	447	506	559	12	12	15	585.667	31	8.66667	9	504	13	1.16664	-0.787115	4.78021	4.5921	-0.337825	1.50401	-0.448445	5.11843	4.93029	-3.4239	-5.38167	0.188022	-3.61195	-5.56983	-1.95435	0.0154866	0.152911	3.24189e-23	1.06123e-21	0.55955	0.00302541	0.430637	1.03597e-24
AT1G02180.1	0	0	171	67	212	112	112	81	153	84	249	11	0	2	106	106	108	40	49	51	150	101.667	162	4.33333	106.667	46.6667	1.05988	1.58045	1.01503	0.530979	-3.12055	4.18081	4.70302	4.14351	3.65925	0.529327	1.04994	0.484145	0.0452869	0.565876	0.52048	0.0492586	0.00339155	0.0580404	0.321514	2.78404e-06	2.45709e-10	1.46614e-12	2.58575e-10
AT1G02190.1	0	0	0	0	0	0	0	0	0	0	0	0	0	0	0	1	0	1	0	8	0	0	0	0	0.333333	3	0	0	0	0	0	0	0	0	0	0	0	0	0	0	0	0	0	0	0	0	0	0	0
AT1G02260.1	0	0	116	144	461	54	115	54	37	24	46	94	76	127	205	202	219	16	18	8	240.333	74.3333	35.6667	99	208.667	14	2.34667	1.16558	3.37147	3.25513	3.06757	-0.721789	-1.90324	0.300454	0.184207	-0.906291	-2.08856	0.116265	-1.02255	-2.20485	-1.18163	4.9545e-06	0.0236665	7.48435e-11	2.61468e-10	3.40497e-09	0.117354	7.64106e-05	0.511932
AT1G02270.1	0	0	0	0	0	0	0	0	0	0	0	0	0	0	0	0	0	381	459	911	0	0	0	0	0	583.667	-12.2617	-12.334	-12.6227	-12.6094	-12.1428	0	0	0	-5.12548e-15	0	0	0	0	0	0	1.87817e-32	8.23934e-33	4.68903e-34	5.27976e-34	8.12885e-32	1	1	1
AT1G02280.1	0	0	0	0	0	0	0	0	0	0	0	633	746	592	0	0	0	0	0	0	0	0	0	657	0	0	0	0	0	0	12.473	-12.496	-12.5731	-12.8788	-12.8648	0	0	0	0	0	0	1	1	1	1	6.63782e-62	3.62524e-62	5.7327e-63	9.16482e-66
AT1G02300.1	0	0	23304	29401	9058	1360	1662	1411	47	43	40	52	66	62	11	8	1	1985	2490	1860	20587.7	1477.67	43.3333	60	6.66667	2111.67	-0.55343	-5.77923	2.64476	-8.90361	-4.92281	4.36942	-0.855954	7.56822	-3.97845	8.35054	3.12504	11.5545	-3.1982	-8.42494	-5.22585	0.125446	1.01996e-37	4.18479e-12	5.58123e-61	3.59323e-30	3.17222e-25	0.0328634	1.9588e-55
AT1G02330.1	0	0	557	871	874	209	201	164	372	466	369	228	393	295	466	592	603	81	80	80	767.333	191.333	402.333	305.333	553.667	80.3333	1.19538	2.13899	2.54413	2.10779	2.09967	-0.904407	0.0390973	0.443936	0.00761295	-0.91215	0.0314876	0.436347	-1.34848	-0.404845	0.943563	1.4687e-06	5.89986e-18	1.14815e-24	1.16513e-17	3.35636e-17	0.000115735	0.86551	0.0510129
AT1G02335.1	0	0	156	138	421	227	21	128	1	0	0	4	4	9	18	24	6	0	0	0	238.333	125.333	0.333333	5.66667	16	0	9.98777	1.80526	10.5656	6.74139	5.66408	4.20535	-4.02155	4.42869	0.618204	3.59397	-4.75115	3.81334	-0.217129	-8.56573	-8.26046	2.14768e-12	1	1.11389e-12	1.54407e-05	0.00102722	2.77685e-06	0.00414951	8.37443e-07
AT1G02360.1	0	0	344	123	137	0	0	0	0	0	0	19326	618	370	0	0	0	0	0	0	201.333	0	0	6771.33	0	0	0	0	10.4546	0	16.0168	-16.0398	-16.117	-6.04213	-16.4087	0	0	10.7457	-10.4711	-10.5271	0	1	1	5.95299e-08	1	3.07419e-14	2.89401e-14	2.40877e-14	7.33568e-06
AT1G02370.1	0	0	198	231	235	4	3	5	58	72	63	6	16	3	157	206	205	31	52	21	221.333	4	64.3333	8.33333	189.333	34.6667	-3.08715	0.741009	2.01863	1.80681	-1.84084	-1.2434	2.58268	3.86284	3.65092	-4.90277	-1.06553	0.211822	-5.11487	-1.27734	3.83062	5.19097e-11	0.0231785	2.03663e-10	1.30604e-08	7.28708e-06	0.0438341	2.65257e-11	1.3644e-24
AT1G02390.1	0	0	26	8	107	20	15	16	5	3	2	26	0	1	684	949	1000	12	23	2413	47	17	3.33333	9	877.667	816	-5.76237	-8.21815	-4.99936	-0.719853	-6.25649	0.495097	-1.95698	1.26135	5.5405	-5.04484	-7.51019	-4.28035	-0.765355	-3.23084	-2.4559	0.000363063	5.62651e-06	0.00135129	0.589041	0.000164616	0.730005	0.203021	0.370311
AT1G02400.1	0	0	220	235	328	0	0	0	0	0	0	1	9	7	17	28	17	36	16	25	261	0	0	5.66667	20.6667	25.6667	-7.74366	-7.81564	2.62149	-1.00797	-2.01538	-5.63251	-5.70817	4.64201	1.01291	-7.09855	-7.15463	3.63128	-10.7412	-10.7972	0	6.58709e-14	3.25627e-14	1.21679e-09	0.0275062	0.000143583	5.84529e-05	5.84529e-05	4.59494e-20
AT1G02410.1	0	0	297	195	200	269	389	260	496	524	456	117	188	145	330	421	422	104	140	89	230.667	306	492	150	391	111	1.42103	1.98162	0.430418	1.16276	0.636367	0.784585	1.34514	-0.206119	0.526207	0.258489	0.81907	-0.732416	0.990841	1.55144	0.560541	4.17895e-07	2.40029e-12	0.121019	2.96829e-05	0.0243834	0.00439575	1.06476e-06	0.465979
AT1G02420.1	0	0	92	121	127	9	5	6	143	136	151	3	4	2	84	103	112	33	53	22	113.333	6.66667	143.333	3	99.6667	36	-2.42916	1.83032	0.986294	0.825489	-3.31324	0.886347	5.14659	4.31137	4.15022	-3.25959	1.00548	0.160832	-3.42055	0.844687	4.2609	1.21206e-09	5.69495e-11	0.000416704	0.00338127	6.03236e-13	0.171346	1.88884e-36	5.32688e-25
AT1G02460.1	0	0	0	0	0	5	0	0	3	7	3	0	2	0	0	0	0	7	8	6	0	1.66667	4.33333	0.666667	0	7	0	0	0	0	0	0	0	0	0	0	0	0	0	0	0	0	0	0	0	0	0	0	0
AT1G02500.1	0	0	1129	1271	1955	1138	741	808	233	204	280	16160	9727	5897	7	9	4	432	480	627	1451.67	895.667	239	10594.7	6.66667	513	0.742604	-1.31418	0.777655	-6.91727	4.59739	-3.8548	-5.91156	-3.81982	-11.513	7.66028	5.60458	7.70107	-0.035021	-2.09195	-2.0568	0.0430957	0.000435197	0.0340301	1.48471e-41	8.11396e-28	2.20545e-21	1.40224e-39	4.2124e-21
AT1G02520.1	0	0	145	233	144	0	1	0	536	641	437	0	2	2	595	650	541	33	32	19	174	0.333333	538	1.33333	595.333	28	-5.97415	4.09235	1.95346	3.76238	-4.07786	-1.86793	8.17717	6.0581	7.86616	-9.8268	0.330961	-1.80914	-8.02081	2.13998	10.0911	2.8448e-15	9.84284e-29	2.96819e-08	3.43124e-25	8.97135e-12	0.388474	2.07055e-54	2.85267e-29
AT1G02560.1	0	0	130	182	203	1	4	1	7856	7037	7771	2078	3116	2929	7858	10347	9872	3725	4543	3567	171.667	2	7554.67	2707.67	9359	3945	-10.9031	0.755448	-5.21498	0.58174	-0.342774	-10.5544	1.09822	-4.87214	0.924516	-11.5041	0.173711	-5.79696	-5.708	5.9705	11.6638	3.59249e-167	0.000558442	1.54644e-86	0.00772749	0.116539	4.80779e-158	6.23695e-07	6.92667e-78
AT1G02570.1	0	0	70	38	99	0	0	0	27	66	79	8	17	27	2	5	4	0	0	0	69	0	57.3333	17.3333	3.66667	0	0	0	0	0	0	0	0	0	0	0	0	0	0	0	0	0	0	0	0	0	0	0	0
AT1G02610.1	0	0	0	0	0	74	60	40	0	0	0	18	56	45	0	0	0	0	0	0	0	58	0	39.6667	0	0	0	0	0	0	0	0	0	0	0	0	0	0	0	0	0	0	0	0	0	0	0	0	0
AT1G02620.1	0	0	0	0	0	596	381	431	212	203	236	48	39	49	0	0	0	0	0	0	0	469.333	217	45.3333	0	0	11.8639	10.6746	0	0	8.64158	3.10347	1.84214	-9.04653	-9.03255	12.2282	11.023	0	12.2413	11.0357	-1.26154	4.17692e-58	1.65381e-42	1	1	8.56564e-23	6.82824e-18	1.56214e-07	2.16868e-25
AT1G02630.1	0	0	0	0	0	0	0	0	0	0	0	734	341	213	97	128	144	0	0	0	0	0	0	429.333	123	0	0	0	0	9.64408	11.9251	-11.9481	-12.0252	-12.3308	-2.74743	-9.66074	-9.71715	-9.94835	0	0	0	1	1	1	1.64659e-17	1.8542e-29	1.42721e-29	6.67042e-30	4.43758e-31
AT1G02640.1	0	0	50	80	134	39	3	39	87	128	85	73	1543	186	3311	3451	3003	61	72	65	88	27	100	600.667	3255	66	-1.27969	0.425557	-0.312909	4.96978	3.19611	-4.47558	-2.77077	-3.50963	1.77295	-6.25036	-4.54419	-5.28317	-0.96766	0.738635	1.7055	0.0888845	0.558301	0.671037	3.24987e-09	3.81696e-05	6.46066e-08	0.000272867	7.92342e-06
AT1G02650.1	0	0	0	0	0	0	0	0	0	0	0	0	0	0	23	16	40	0	0	0	0	0	0	0	26.3333	0	0	0	0	0	0	0	0	0	0	0	0	0	0	0	0	0	0	0	0	0	0	0	0
AT1G02660.1	0	0	0	0	0	17	18	10	25	29	7	916	1130	566	0	0	0	33	56	61	0	15	20.3333	870.667	0	50	-1.79226	-1.47049	-9.04021	-9.02693	4.30612	-6.09785	-5.77647	-13.2733	-13.2593	7.24938	7.62819	0	7.26245	7.64077	0.322231	0.000187694	0.0017821	1.79562e-20	2.01545e-20	8.15316e-20	3.62437e-31	2.64733e-29	1.97052e-51
AT1G02680.1	0	0	679	765	728	349	422	337	444	561	617	78	139	90	120	176	168	155	149	54	724	369.333	540.667	102.333	154.667	119.333	1.60514	2.02294	1.94784	-0.276082	-0.0187835	1.62386	2.04165	1.96658	-0.25728	1.88145	2.29927	2.22412	-0.342468	0.0753008	0.417747	1.04165e-07	2.89761e-11	1.22509e-10	0.370116	0.96507	8.60591e-08	2.42659e-11	1.0446e-10
AT1G02690.2	0	0	0	0	0	0	0	0	0	0	0	21	32	48	4	6	0	0	0	0	0	0	0	33.6667	3.33333	0	0	0	0	0	0	0	0	0	0	0	0	0	0	0	0	0	0	0	0	0	0	0	0
AT1G02700.1	0	0	844	205	262	14	12	10	10	3	26	10	6	16	0	0	0	0	0	0	437	12	13	10.6667	0	0	6.57853	6.60258	11.597	0	6.58535	-0.124426	-0.171989	4.53541	-6.97357	6.93959	6.948	11.8882	-4.66085	-4.7089	-0.0475335	1.40759e-05	1.17052e-05	7.96428e-17	1	1.40759e-05	0.914437	0.834025	4.06318e-08
AT1G02730.1	0	0	2	1	7	10	6	4	2	0	2	7	0	0	110	225	162	9	5	11	3.33333	6.66667	1.33333	2.33333	165.667	8.33333	-0.401816	-2.75706	-2.013	3.57334	-1.55374	1.15307	-1.19308	-0.445653	5.13704	-3.97675	-6.3553	-5.598	1.61026	-0.766648	-2.3564	0.656688	0.0014159	0.00911115	9.51202e-08	0.0659081	0.275547	0.309699	0.707179
AT1G02740.1	0	0	265	323	281	87	76	55	163	154	170	34	78	62	2210	2895	2735	111	145	97	289.667	72.6667	162.333	58	2613.33	117.667	-0.733495	0.290559	0.631286	3.81567	-0.829539	0.0961324	1.12017	1.46111	4.64545	-4.5494	-3.52511	-3.18452	-1.36502	-0.340689	1.02412	0.00439883	0.24381	0.00930528	1.91975e-49	0.00152958	0.715569	1.45274e-05	9.8854e-09
AT1G02750.1	0	0	207	79	219	310	332	272	0	0	0	0	0	0	306	438	397	0	0	0	168.333	304.667	0	0	380.333	0	11.2296	0	10.1344	11.272	0	11.1338	0	10.0604	11.1972	0.305287	-11.3451	-1.15096	1.45613	-10.2069	-11.3221	8.84927e-38	1	1.26563e-26	2.88945e-35	1	1.4576e-35	1	7.12089e-26
AT1G02780.1	0	0	62	59	66	15339	11962	12750	16	12	15	248	319	426	0	0	0	9106	11570	8124	62.3333	13350.3	14.3333	331	0	9600	0.44898	-9.5515	-7.92795	-16.5914	-4.63427	5.08326	-4.91633	-3.29338	-11.8822	17.0571	7.11026	8.96745	8.37697	-1.62631	-10.0007	0.092835	3.55059e-123	3.68739e-103	8.2972e-155	2.57121e-50	8.77829e-58	6.6594e-44	1.39925e-26
AT1G02790.1	0	0	0	0	0	36	42	220	0	0	17	14	5	8	0	0	0	182	196	104	0	99.3333	5.66667	9	0	160.667	-0.63465	-4.98926	-10.6967	-10.6834	-3.84534	3.211	-1.1407	-6.77331	-6.75943	10.0653	5.76029	0	10.0784	5.77271	-4.35502	0.550941	6.98279e-05	9.97794e-09	1.02496e-08	0.00131349	0.00578847	0.331592	0.000438971
AT1G02800.1	0	0	5	6	0	4	11	0	23	22	29	13	0	3	0	0	0	10	23	55	3.66667	5	24.6667	5.33333	0	29.3333	0	0	0	0	0	0	0	0	0	0	0	0	0	0	0	0	0	0	0	0	0	0	0
AT1G02810.1	0	0	23	8	30	33	30	3	2	0	0	0	72	0	54	25	5	0	0	0	20.3333	22	0.666667	24	28	0	0	0	0	0	0	0	0	0	0	0	0	0	0	0	0	0	0	0	0	0	0	0	0
AT1G02813.1	0	0	366	533	408	455	1633	199	172	205	274	35	18	7	612	858	824	53	66	73	435.667	762.333	217	20	764.667	64	3.44037	1.56326	2.06583	2.89126	-1.43432	4.87461	2.99781	3.50132	4.3267	0.549652	-1.32772	-0.825489	1.3751	-0.502264	-1.87725	2.52185e-09	0.00407992	0.00016589	2.88778e-07	0.0123689	7.53139e-15	2.9013e-07	3.2673e-09
AT1G02820.1	0	0	0	0	0	4188	3385	4557	200	315	112	0	0	0	0	0	0	8019	9579	4343	0	4043.33	209	0	0	7313.67	-0.85368	-5.26118	-16.1949	-16.1816	-15.715	14.8843	10.554	0	-5.12548e-15	15.3446	10.9934	0	15.3577	11.006	-4.40751	0.0291561	2.10546e-29	3.08333e-79	3.75557e-79	4.66954e-74	4.12455e-67	1.28157e-31	1
AT1G02840.1	0	0	2666	3374	2623	647	711	500	0	0	0	203	123	105	0	0	0	3412	3979	3270	2887.67	619.333	0	143.667	0	3553.67	-2.57304	-14.8919	-0.975574	-15.1673	-4.37764	1.80464	-10.4231	3.40233	-10.7146	12.6109	0	14.4963	-1.59752	-14.2775	-12.339	8.4674e-16	1.46182e-103	0.00133853	7.658e-107	6.79265e-36	1.56316e-08	2.32891e-43	3.65351e-24
AT1G02850.4	0	0	137	331	189	121	88	87	27	62	19	4	6	2	13	14	13	50	62	7	219	98.6667	36	4	13.3333	39.6667	1.328	-0.235535	1.80836	-2.16009	-3.03094	4.35932	2.79787	4.84801	0.880099	3.48886	1.92501	3.97134	-0.479748	-2.0442	-1.56372	0.0204754	0.702742	0.00162252	0.000491956	1.39833e-05	3.71322e-10	5.3828e-05	3.47194e-12
AT1G02860.1	0	0	195	211	246	16	24	17	14	20	14	65	108	71	560	768	718	84	97	84	217.333	19	16	81.3333	682	88.3333	-2.25951	-2.63574	0.614365	2.27618	0.0645329	-2.32352	-2.69963	0.549779	2.21156	-4.53739	-4.91413	-1.66196	-2.87562	-3.25234	-0.375903	9.54977e-14	2.70598e-17	0.0144613	1.82765e-19	0.825886	3.91656e-14	9.08068e-18	0.0296916
AT1G02870.1	0	0	439	722	568	360	483	320	427	426	322	250	578	252	708	803	770	475	572	318	576.333	387.667	391.667	360	760.333	455	-0.267815	-0.376458	-0.336325	0.101534	-0.169046	-0.0987621	-0.207401	-0.167262	0.270592	-0.369367	-0.478018	-0.437878	0.0684931	-0.0401538	-0.10864	0.325832	0.167265	0.214941	0.707589	0.53418	0.722899	0.451711	0.542306
AT1G02880.3	0	0	47	59	52	0	0	0	0	0	0	0	0	0	0	0	0	0	0	0	52.6667	0	0	0	0	0	0	0	0	0	0	0	0	0	0	0	0	0	0	0	0	0	0	0	0	0	0	0	0
AT1G02890.1	0	0	4634	5748	4967	2263	3240	2072	2766	2646	2900	1708	2800	2028	3115	3761	3761	2584	3007	2501	5116.33	2525	2770.67	2178.67	3545.67	2697.33	-0.152929	-0.14567	0.243992	-0.269142	-0.124038	-0.0288903	-0.0216311	0.368031	-0.145102	0.116212	0.123471	0.513138	-0.396923	-0.389664	0.00725932	0.470682	0.492074	0.249169	0.204016	0.558692	0.892457	0.91979	0.0824595
AT1G02900.1	0	0	81	21	56	138	148	122	94	53	77	39	41	51	0	0	0	0	0	0	52.6667	136	74.6667	43.6667	0	0	0	0	0	0	0	0	0	0	0	0	0	0	0	0	0	0	0	0	0	0	0	0	0
AT1G02910.1	0	0	728	970	821	313	159	234	1195	1160	1024	118	151	168	1226	1543	1478	922	1112	975	839.667	235.333	1126.33	145.667	1415.67	1003	-2.12151	-0.0160504	-0.942508	-0.170099	-2.57624	0.454784	2.56026	1.63397	2.40637	-1.95155	0.154049	-0.772429	-1.17914	0.926464	2.1055	1.12405e-15	0.950305	0.000198573	0.498141	2.29987e-21	0.0856258	3.59875e-21	6.54975e-10
AT1G02920.1	0	0	14	43	43	323	293	180	456	304	291	286	136	316	536	955	816	8	14	9	33.3333	265.333	350.333	246	769	10.3333	4.621	4.89088	0.968449	5.53232	4.83774	-0.218153	0.0509195	-3.87402	0.689627	-0.90782	-0.638721	-4.56518	3.65625	3.92559	0.269087	3.27471e-22	1.96539e-24	0.049753	8.65417e-30	9.88247e-24	0.566749	0.899104	1.10256e-18
AT1G02960.2	0	0	170	226	209	149	190	137	183	203	242	170	216	205	176	230	226	285	287	229	201.667	158.667	209.333	197	210.667	267	-0.802365	-0.534638	-1.09251	-1.01025	-0.233816	-0.568514	-0.300795	-0.858631	-0.776375	0.20778	0.475576	-0.0822665	0.290037	0.557837	0.267754	0.000433944	0.0179033	1.55996e-06	8.28526e-06	0.304626	0.0138113	0.188422	0.000175896
AT1G02970.1	0	0	72	69	102	154	179	133	157	39	83	6	2	7	29	58	44	57	68	13	81	155.333	93	5	43.6667	46	1.7485	0.84995	0.177498	-0.713236	-2.88527	4.63402	3.73699	3.06964	2.17882	2.46238	1.56364	0.891178	1.57164	0.672804	-0.898703	0.000606637	0.0927396	0.724616	0.172852	2.95222e-06	1.26954e-13	1.3843e-09	5.03234e-07
AT1G02980.1	0	0	5102	5596	5933	802	927	744	148	97	108	609	1132	673	2610	3252	3253	715	849	697	5543.67	824.333	117.667	804.667	3038.33	753.667	0.0825711	-2.86708	2.20079	1.34638	0.266863	-0.184293	-3.13386	1.93391	1.0795	-1.26381	-4.21377	0.854415	-2.11822	-5.06819	-2.94967	0.711611	7.72347e-32	6.42191e-22	1.69888e-09	0.230581	0.407799	5.16133e-37	1.41519e-17
AT1G02990.2	0	0	597	715	650	351	500	321	313	349	345	103	156	129	0	0	0	527	569	426	654	390.667	335.667	129.333	0	507.333	-0.430267	-0.772798	-0.309443	-12.3563	-1.77402	1.34378	1.0013	1.46481	-10.5073	11.9427	11.6566	12.3514	-0.120851	-0.463404	-0.342527	0.0608548	0.000812025	0.175162	4.86311e-103	1.96853e-13	2.3079e-08	2.94213e-05	9.23456e-10
AT1G03000.1	0	0	1113	2281	1704	22	33	20	190	157	229	229	281	230	63	102	101	538	607	469	1699.33	25	192	246.667	88.6667	538	-4.47094	-1.67274	0.952936	-3.27505	-0.917329	-3.55312	-0.755344	1.87034	-2.35753	-1.19742	1.60227	4.22844	-5.42548	-2.62583	2.79862	2.64688e-49	3.6552e-11	8.7715e-05	2.78135e-33	0.000219146	1.18228e-32	0.00270581	7.67974e-14
AT1G03010.1	0	0	100	60	181	98	55	76	65	46	46	9	4	8	147	174	144	191	266	391	113.667	76.3333	52.3333	7	155	282.667	-1.94584	-2.64741	-2.03114	-1.55172	-5.10649	3.16113	2.4608	3.08099	3.56022	-0.39451	-1.09631	-0.479517	0.0849086	-0.616875	-0.701496	6.30243e-06	2.53086e-09	2.2488e-06	0.000237417	7.77299e-22	1.68948e-09	2.97851e-06	2.19952e-09
AT1G03020.1	0	0	1	3	4	9	5	14	0	0	1	5	2	0	59	72	70	598	898	479	2.66667	9.33333	0.333333	2.33333	67	658.333	-6.11829	-10.6232	-8.53819	-3.93048	-7.83081	1.7149	-2.76131	-0.68644	3.91678	-2.19201	-6.78361	-4.62159	2.41642	-2.1752	-4.50947	7.38199e-39	6.016e-57	1.33006e-54	8.93969e-23	2.9972e-46	0.0140418	0.0515187	0.466383
AT1G03030.1	0	0	149	176	219	22	45	25	338	276	351	12	21	16	314	491	426	27	35	128	181.333	30.6667	321.667	16.3333	410.333	63.3333	-1.17742	2.08058	0.751704	1.9439	-1.83417	0.657092	3.91511	2.58763	3.77974	-3.12209	0.137012	-1.19234	-1.9299	1.32926	3.25823	0.0143482	1.03608e-05	0.104963	3.41391e-05	0.000282718	0.219946	6.94612e-14	2.5887e-07
AT1G03040.1	0	0	153	348	262	214	266	190	1720	1397	1278	782	1074	714	276	271	221	1264	1657	1383	254.333	223.333	1465	856.667	256	1434.67	-2.73301	-0.15314	-3.20669	-3.12788	-0.548696	-2.18427	0.395561	-2.65794	-2.57913	0.394723	2.97478	-0.0788123	0.473529	3.05359	2.57991	6.41538e-25	0.533576	1.25808e-32	2.86896e-31	0.0262906	5.60763e-17	0.108826	9.51325e-24
AT1G03050.1	0	0	0	0	0	0	0	0	0	0	0	1	3	6	0	1	1	0	0	0	0	0	0	3.33333	0.666667	0	0	0	0	0	0	0	0	0	0	0	0	0	0	0	0	0	0	0	0	0	0	0	0
AT1G03055.1	0	0	1	8	2	0	0	0	0	0	0	2	0	0	0	2	0	0	0	0	3.66667	0	0	0.666667	0.666667	0	0	0	0	0	0	0	0	0	0	0	0	0	0	0	0	0	0	0	0	0	0	0	0
AT1G03060.1	0	0	19	23	23	0	4	2	19	17	20	1475	2214	1828	2166	3043	2617	2442	2790	1738	21.6667	2	18.6667	1839	2608.67	2323.33	-10.1287	-7.12218	-7.40762	-0.48969	-0.131329	-9.99151	-6.99019	-7.27576	-0.358358	-9.65837	-6.63466	-6.91978	-2.74094	0.283697	3.01177	5.16279e-130	2.04358e-104	1.53134e-111	0.0374047	0.576884	5.08814e-127	3.78316e-101	2.3246e-108
AT1G03070.1	0	0	0	0	0	0	0	0	18	17	12	2	5	11	0	0	0	66	88	50	0	0	15.6667	6	0	68	0	0	0	0	0	0	0	0	0	0	0	0	0	0	0	0	0	0	0	0	0	0	0
AT1G03080.1	0	0	101	98	133	3103	3847	3761	381	265	505	13	6	12	1824	1998	1915	218	239	222	110.667	3570.33	383.667	10.3333	1912.33	226.333	3.93437	0.5596	-1.71925	2.41704	-4.21865	8.15321	4.77924	2.50317	6.63926	1.51749	-1.85741	-4.13664	5.65381	2.27897	-3.37481	5.02806e-40	0.0391343	1.49032e-09	5.39668e-18	4.67475e-32	4.95812e-99	1.52892e-40	5.69671e-12
AT1G03090.2	0	0	25	27	57	16	42	35	26	3	0	92	169	110	36	37	47	12	20	6	36.3333	31	9.66667	123.667	40	12.6667	0	0	0	0	0	0	0	0	0	0	0	0	0	0	0	0	0	0	0	0	0	0	0
AT1G03100.1	0	0	1676	2534	2056	124	108	94	48	93	89	166	206	162	296	342	368	120	155	80	2088.67	108.667	76.6667	178	335.333	118.333	-0.146518	-0.777838	3.47021	0.860579	0.812583	-0.959101	-1.5904	2.6574	0.0477997	-1.00714	-1.63867	2.60973	-3.61678	-4.24833	-0.631324	0.608772	0.00641328	5.54217e-34	0.00137603	0.00295421	0.000469977	1.70853e-08	3.95071e-22
AT1G03103.1	0	0	14	8	26	73	89	42	20	13	17	28	160	11	59	67	83	39	68	90	16	68	16.6667	66.3333	69.6667	65.6667	0	0	0	0	0	0	0	0	0	0	0	0	0	0	0	0	0	0	0	0	0	0	0
AT1G03110.1	0	0	559	975	635	545	518	421	7	29	18	116	222	195	708	892	840	300	334	281	723	494.667	18	177.667	813.333	305	0.648653	-4.2428	0.549979	0.748748	-0.597578	1.24622	-3.64455	1.14763	1.34639	-0.10005	-4.9937	-0.198778	0.098721	-4.79499	-4.8916	0.0225643	2.65135e-33	0.0523444	0.00828277	0.0389529	1.6588e-05	2.44224e-25	6.66449e-05
AT1G03120.1	0	0	0	0	0	0	0	0	0	0	0	0	0	0	0	0	0	369	417	479	0	0	0	0	0	421.667	-11.7623	-11.8346	-12.1232	-12.1099	-11.6434	0	0	0	-5.12548e-15	0	0	0	0	0	0	1.11202e-47	2.39464e-48	1.20642e-50	1.49792e-50	5.25203e-45	1	1	1
AT1G03130.1	0	0	29492	64303	51915	533	214	371	359	358	341	2589	2029	3296	23342	26712	24448	20851	23153	22235	48570	372.667	352.667	2638	24834	22079.7	-5.92044	-6.1578	0.41313	-0.495662	-2.83022	-3.09018	-3.32754	3.24336	2.33457	-5.42488	-5.66225	0.908792	-6.33368	-6.57105	-0.23734	1.53436e-48	2.82163e-51	0.207104	0.13043	6.42679e-16	3.40679e-18	1.82541e-20	9.18206e-20
AT1G03140.1	0	0	1583	2362	1509	819	930	811	441	373	379	391	737	707	749	882	895	524	614	476	1818	853.333	397.667	611.667	842	538	0.62472	-0.617999	1.07803	-0.0126578	0.374275	0.250436	-0.992269	0.703723	-0.386952	0.637404	-0.605377	1.09071	-0.45328	-1.69607	-1.24273	0.00803484	0.00932832	4.96758e-06	0.959403	0.113391	0.286177	3.13551e-05	0.0026848
AT1G03150.1	0	0	468	573	695	1235	1185	1175	410	473	554	444	652	609	782	1042	1019	409	437	266	578.667	1198.33	479	568.333	947.667	370.667	1.66505	0.199223	-0.0389528	0.696077	0.825602	0.839427	-0.626398	-0.86461	-0.129587	0.96905	-0.496848	-0.735059	1.70408	0.238189	-1.46585	1.25087e-13	0.371913	0.864874	0.00168025	0.000213594	0.000137565	0.0047472	9.64136e-05
AT1G03160.1	0	0	1125	1579	1555	470	349	380	1418	1221	1434	584	748	520	278	385	402	1442	1731	1450	1419.67	399.667	1357.67	617.333	355	1541	-1.98342	-0.369527	-0.81213	-2.79083	-1.12069	-0.862704	0.751177	0.308602	-1.67008	0.807339	2.42132	1.97879	-1.17137	0.442599	1.61392	1.48089e-19	0.0794254	0.000123096	8.63027e-35	1.61807e-07	6.56797e-05	0.000420292	0.146382
AT1G03170.1	0	0	0	0	0	0	0	0	0	0	0	0	4	1	0	0	0	0	0	0	0	0	0	1.66667	0	0	0	0	0	0	0	0	0	0	0	0	0	0	0	0	0	0	0	0	0	0	0	0	0
AT1G03180.1	0	0	193	197	193	135	130	130	104	86	108	0	0	0	211	235	211	120	156	77	194.333	131.667	99.3333	0	219	117.667	0.145386	-0.408855	0.0751929	0.26337	-9.7633	9.93164	9.45451	10.2439	10.4181	-0.117955	-0.672339	-0.188205	0.0702248	-0.484157	-0.554256	0.594857	0.140945	0.782837	0.324572	2.02692e-41	4.1527e-44	1.87457e-35	1.94678e-43
AT1G03190.1	0	0	1518	1794	1553	818	901	939	159	174	185	552	772	684	525	629	623	570	649	372	1621.67	886	172.667	669.333	592.333	530.333	0.719882	-1.78432	0.952291	-0.487412	0.550497	0.169374	-2.33477	0.401759	-1.03793	1.20732	-1.29707	1.43975	-0.23238	-2.73679	-2.50422	0.0010691	1.32255e-14	1.48252e-05	0.0274459	0.0125003	0.439707	2.4779e-23	0.0656121
AT1G03210.1	0	0	0	0	0	20	9	5	1	10	0	7	80	12	851	1218	1240	37	45	59	0	11.3333	3.66667	33	1103	47	-2.11815	-3.79459	-8.96594	3.85172	-0.48047	-1.63681	-3.31102	-8.41114	4.33241	-5.97266	-7.65636	-13.109	6.86144	5.23348	-1.67631	0.00642692	1.47147e-05	7.7398e-11	1.14756e-06	0.516984	0.0383527	0.000150697	2.29594e-09
AT1G03220.1	0	0	9	177	89	1	4	3	3	12	8	4	9	6	70	95	86	8	9	4	91.6667	2.66667	7.66667	6.33333	83.6667	7	0	0	0	0	0	0	0	0	0	0	0	0	0	0	0	0	0	0	0	0	0	0	0
AT1G03250.1	0	0	538	1649	749	115	261	133	507	470	452	207	571	314	310	450	404	185	215	245	978.667	169.667	476.333	364	388	215	-0.424682	0.948288	1.45146	0.162879	0.890137	-1.31481	0.0580994	0.561205	-0.727359	-0.587623	0.785486	1.28865	-1.87621	-0.503112	1.37299	0.244003	0.0089586	6.99374e-05	0.656572	0.0142958	0.000334999	0.871653	0.116238
AT1G03260.1	0	0	111	177	183	185	189	135	327	274	292	93	142	88	249	350	383	206	272	171	157	169.667	297.667	107.667	327.333	216.333	-0.387267	0.288851	-1.14914	-0.0633294	-0.804119	0.41688	1.09301	-0.344816	0.740951	-0.323994	0.352212	-1.08595	0.761824	1.43806	0.676136	0.103157	0.214454	1.45616e-06	0.793898	0.000902037	0.0865631	5.60557e-06	0.159283
AT1G03270.1	0	0	1329	1463	2047	4	1	4	5	9	18	1891	2832	1216	899	1086	1141	228	262	201	1613	3	10.6667	1979.67	1042	230.333	-6.23919	-4.59751	2.11863	1.51561	3.28396	-9.5192	-7.88042	-1.16554	-1.76855	-7.76775	-6.1168	0.603025	-8.37118	-6.71994	1.64503	1.76819e-44	1.16957e-34	5.73648e-13	1.65541e-07	1.07048e-26	1.58939e-95	1.67874e-84	3.64362e-05
AT1G03280.1	0	0	1401	2227	2100	36	44	30	3	20	20	6	15	11	55	74	65	34	37	25	1909.33	36.6667	14.3333	10.6667	64.6667	32	0.150243	-1.31776	5.20012	0.353316	-1.38503	1.53539	0.0684284	6.58729	1.74058	-0.20296	-1.67283	4.84739	-5.0498	-6.51985	-1.46815	0.722388	0.0012484	3.03116e-45	0.310321	0.000911001	0.000142765	0.930655	1.16876e-58
AT1G03290.1	0	0	2227	2814	2844	1368	2095	1434	2484	2022	2331	242	373	229	922	1103	1130	618	739	668	2628.33	1632.33	2279	281.333	1051.67	675	1.21561	1.56392	1.26991	-0.027587	-1.08105	2.29665	2.64498	2.35103	1.05354	1.24323	1.59154	1.29752	-0.054273	0.294034	0.348302	2.80266e-08	1.25352e-12	6.44661e-09	0.90017	1.22492e-06	4.95484e-24	9.8848e-31	4.5513e-25
AT1G03300.1	0	0	0	0	0	0	0	0	0	0	0	83	141	82	0	0	0	0	0	0	0	0	0	102	0	0	0	0	0	0	0	0	0	0	0	0	0	0	0	0	0	0	0	0	0	0	0	0	0
AT1G03310.2	0	0	557	798	844	516	510	445	10	11	13	8	15	18	887	1084	1053	384	423	404	733	490.333	11.3333	13.6667	1008	403.667	0.228655	-5.33014	0.155029	0.649162	-4.68253	4.91137	-0.645762	4.84043	5.33447	-0.420494	-5.98281	-0.49415	0.073641	-5.48879	-5.55903	0.308595	1.16126e-66	0.489638	0.0035267	3.09391e-55	3.79082e-60	0.119737	1.26591e-59
AT1G03330.1	0	0	393	598	425	551	533	467	709	647	591	322	482	301	732	998	923	401	522	413	472	517	649	368.333	884.333	445.333	0.175312	0.36475	-0.598658	0.324496	-0.0825602	0.25787	0.447307	-0.516083	0.407059	-0.149174	0.0402694	-0.923195	0.773983	0.963435	0.189436	0.412056	0.086149	0.00510269	0.125767	0.702253	0.228065	0.0358699	0.0162398
AT1G03340.1	0	0	0	0	0	2543	2036	2702	1626	2444	2995	2679	2648	2923	3478	3897	3690	2	8	88	0	2427	2355	2750	3688.33	32.6667	6.06731	5.87204	-8.53573	6.04254	6.49837	-0.431488	-0.626998	-14.9615	-0.457325	0.025832	-0.16968	-14.8696	14.6207	14.4811	-0.19551	8.6359e-13	3.00323e-12	3.9592e-10	1.02113e-12	5.96091e-14	0.525521	0.35716	9.62683e-28
AT1G03350.1	0	0	1121	1596	1756	345	492	392	700	839	791	639	656	597	1181	1585	1591	597	735	519	1491	409.667	776.667	630.667	1452.33	617	-0.629545	0.162409	0.582001	0.572872	0.258171	-0.887706	-0.095768	0.323813	0.314684	-1.20245	-0.41046	0.0091288	-1.21158	-0.41959	0.791963	0.00390355	0.452085	0.00682464	0.00774452	0.232257	4.82688e-05	0.657658	0.132534
AT1G03360.1	0	0	684	856	936	592	642	565	857	806	1015	749	890	720	269	362	371	560	642	377	825.333	599.667	892.667	786.333	334	526.333	0.159199	0.59065	-0.0262654	-1.312	0.800589	-0.641395	-0.209957	-0.826893	-2.1126	1.47121	1.90269	1.28581	0.185473	0.616939	0.43145	0.44176	0.00415798	0.902381	5.68732e-10	0.000107754	0.00186474	0.305385	5.87367e-05
AT1G03370.1	0	0	619	972	789	710	1159	763	188	138	154	7	34	5	265	334	292	270	289	241	793.333	877.333	160	15.3333	297	266.667	1.6596	-0.926997	0.876733	-0.508837	-3.97496	5.6347	3.0487	4.85423	3.46861	2.16854	-0.418272	1.38565	0.78297	-1.80387	-2.58663	8.09926e-08	0.00285966	0.00397246	0.0959983	1.49885e-26	1.38523e-47	1.21185e-16	1.01029e-37
AT1G03380.1	0	0	0	0	0	145	258	197	130	111	109	98	218	168	0	0	0	2363	2673	2440	0	200	116.667	161.333	0	2492	-3.69305	-4.60565	-14.6744	-14.6611	-3.78125	0.0882682	-0.824231	-10.8188	-10.8048	10.9845	10.1283	0	10.9977	10.1409	-0.912563	1.73897e-34	5.76518e-48	2.27683e-120	3.43868e-120	1.26777e-35	0.757153	0.00424835	2.07169e-54
AT1G03390.1	0	0	0	0	0	0	0	0	0	0	0	0	0	0	0	0	0	21	22	2	0	0	0	0	0	15	0	0	0	0	0	0	0	0	0	0	0	0	0	0	0	0	0	0	0	0	0	0	0
AT1G03400.1	0	0	117	175	303	5	138	14	20	73	53	192	916	242	792	812	841	58	88	37	198.333	52.3333	48.6667	450	815	61	-0.316585	-0.446533	1.01366	3.12174	3.00696	-3.32354	-3.45362	-1.99406	0.113991	-3.43851	-3.56859	-2.10826	-1.33042	-1.46048	-0.129917	0.676287	0.553293	0.174595	8.10947e-05	0.000137942	3.23072e-05	1.79568e-05	0.00834487
AT1G03440.1	0	0	140	137	203	47	11	10	142	96	86	124	85	106	573	706	684	9	21	26	160	22.6667	108	105	654.333	18.6667	0.222521	2.32712	2.39753	4.45086	2.71915	-2.49686	-0.393077	-0.324057	1.72927	-4.22811	-2.12254	-2.05358	-2.17476	-0.0691128	2.10462	0.679458	2.98766e-06	1.24575e-06	1.92917e-17	5.65895e-08	4.30701e-07	0.383824	0.470524
AT1G03457.2	0	0	288	410	555	775	491	470	346	268	309	370	319	206	1061	1486	1439	203	255	280	417.667	578.667	307.667	298.333	1328.67	246	1.17872	0.121564	0.042906	1.74749	0.490179	0.688505	-0.368634	-0.447329	1.25724	-0.568695	-1.62594	-1.70466	1.1359	0.0786695	-1.05718	5.52879e-05	0.682814	0.889294	2.83326e-09	0.0928998	0.0173748	0.204487	0.121728
AT1G03470.1	0	0	157	163	318	31	27	17	81	37	30	44	14	8	48	138	140	0	0	0	212.667	25	49.3333	22	108.667	0	7.62054	8.52968	10.4146	9.42645	7.6571	-0.154835	0.682112	2.27937	1.30454	-1.45978	-0.622076	0.97503	-2.43467	-1.59698	0.837226	1.27608e-09	9.55934e-13	1.42651e-18	8.40353e-15	1.10341e-09	0.818043	0.267539	0.000207851
AT1G03475.1	0	0	78	66	554	17	18	8	164	147	68	46	52	58	4928	6343	6287	558	694	666	232.667	14.3333	126.333	52	5852.67	639.333	-5.53636	-2.5213	-2.22681	2.52013	-3.40825	-2.1272	0.887225	1.1822	5.92907	-8.05928	-5.04171	-4.74712	-3.31242	-0.294736	3.01581	1.13031e-17	5.0212e-06	4.26813e-05	4.18292e-06	3.62261e-09	0.000285086	0.101251	0.0285781
AT1G03510.1	0	0	31	58	32	8	10	12	13	13	8	5	20	15	63	83	75	20	34	40	40.3333	10	11.3333	13.3333	73.6667	31.3333	0	0	0	0	0	0	0	0	0	0	0	0	0	0	0	0	0	0	0	0	0	0	0
AT1G03520.1	0	0	253	290	305	81	69	61	152	140	191	11	42	27	235	305	330	153	184	135	282.667	70.3333	161	26.6667	290	157.333	-1.19842	-0.147842	0.169098	0.217834	-2.38411	1.18587	2.23662	2.55446	2.60315	-1.41659	-0.365707	-0.0487418	-1.36786	-0.31697	1.05067	1.98499e-05	0.587113	0.527364	0.415463	6.64109e-15	0.000137736	1.90325e-13	2.53829e-17
AT1G03530.1	0	0	426	442	490	382	358	311	432	417	470	70	154	75	351	343	334	211	280	134	452.667	350.333	439.667	99.6667	342.667	208.333	0.730841	0.918809	0.468421	0.095708	-0.874925	1.60575	1.79376	1.34353	0.970816	0.635209	0.823182	0.372739	0.262497	0.450465	0.187953	0.00540965	0.000463836	0.0731075	0.713248	0.00130911	3.61293e-09	4.7021e-11	6.31289e-07
AT1G03550.1	0	0	0	0	0	175	134	113	205	64	104	266	474	237	0	0	0	0	0	0	0	140.667	124.333	325.667	0	0	10.1159	9.85063	0	0	11.423	-1.42587	-1.76339	-11.8287	-11.8147	10.48	10.1989	0	10.4932	10.2115	-0.337502	6.76151e-28	4.40388e-26	1	1	3.4384e-37	0.000796443	3.98032e-05	1.20804e-39
AT1G03560.1	0	0	108	125	366	22	15	13	8	5	2	28	34	36	271	318	315	705	778	586	199.667	16.6667	5	32.6667	301.333	689.667	-5.40223	-7.25205	-2.51417	-1.85183	-4.18308	-1.21834	-3.06623	1.67014	2.33242	-3.55277	-5.40818	-0.662411	-2.8905	-4.74608	-1.84968	1.2293e-32	2.58796e-44	4.08442e-11	6.16242e-07	3.41711e-23	0.00562527	1.88104e-09	2.39627e-05
AT1G03590.1	0	0	107	190	150	589	500	321	1080	380	487	0	0	0	1488	1995	1986	0	0	0	149	470	649	0	1823	0	11.8454	12.2354	9.90583	13.5342	0	11.7495	12.1444	9.83181	13.4594	-1.34116	-1.02342	-3.64194	2.30054	2.61833	0.317726	1.36442e-51	4.46884e-54	1.9726e-29	5.03864e-66	1	5.18441e-49	5.11508e-53	1.80743e-27
AT1G03600.1	0	0	763	1410	1575	3867	1611	2872	1117	820	1247	430	238	316	803	954	909	2043	2407	2109	1249.33	2783.33	1061.33	328	888.667	2186.33	0.324067	-1.23775	-1.52722	-1.96215	-2.47868	2.80275	1.24097	0.951565	0.516635	2.28623	0.72439	0.434944	1.85129	0.289456	-1.56182	0.336423	0.000296523	9.20353e-06	1.90053e-08	3.71453e-12	8.34766e-15	0.0003201	0.005546
AT1G03610.1	0	0	635	685	657	24	73	35	42	50	34	458	233	266	0	0	0	35	53	52	659	44	42	319	0	46.6667	-0.1562	-0.330258	3.14066	-8.92332	3.03177	-3.188	-3.36221	0.107865	-11.8813	8.78367	8.66588	12.3685	-3.29699	-3.47125	-0.174045	0.726857	0.466966	8.73005e-13	2.53387e-20	5.08872e-12	5.62036e-13	4.94066e-14	0.789049
AT1G03620.1	0	0	0	0	0	0	0	0	0	0	0	0	0	0	13	9	26	5	2	0	0	0	0	0	16	2.33333	0	0	0	0	0	0	0	0	0	0	0	0	0	0	0	0	0	0	0	0	0	0	0
AT1G03630.1	0	0	0	0	0	487	101	640	3	1	7	2476	1970	3410	3163	6122	5302	519	527	929	0	409.333	3.66667	2618.67	4862.33	658.333	-0.711351	-7.67556	-12.7904	2.15243	2.1935	-2.90484	-9.86579	-14.9098	-0.0411241	-2.86382	-9.83885	-15.2341	12.0955	5.17611	-6.9649	0.183868	3.42734e-24	8.83226e-32	9.86991e-05	7.43849e-05	3.36962e-07	5.27465e-34	2.99121e-41
AT1G03650.1	0	0	180	132	241	40	29	38	425	355	410	203	199	133	148	216	207	177	195	205	184.333	35.6667	396.667	178.333	190.333	192.333	-2.47274	0.844982	-0.748839	-0.70082	0.0944742	-2.56693	0.750478	-0.843303	-0.795285	-1.77285	1.54591	-0.0480225	-1.72486	1.59393	3.31799	1.37828e-14	0.00321592	0.00991478	0.0153838	0.74688	1.88237e-15	0.0090671	0.0038508
AT1G03680.1	0	0	0	0	0	0	0	0	0	0	0	0	0	0	13413	15612	14693	0	0	0	0	0	0	0	14572.7	0	0	0	0	16.5446	0	0	0	0	16.4698	-16.5613	-16.6177	-16.8492	0	0	0	1	1	1	2.14549e-128	1	1	1	1
AT1G03687.1	0	0	118	179	149	1023	525	720	490	458	596	19	6	9	602	791	734	223	270	250	148.667	756	514.667	11.3333	709	247.667	1.57504	0.863585	-1.43223	0.845402	-4.19982	5.77504	5.0643	2.77101	5.04847	0.729742	0.0182365	-2.27785	3.00739	2.29593	-0.711481	2.74002e-07	0.00436803	4.26713e-06	0.00511731	2.35224e-27	1.30022e-47	1.80482e-38	6.21651e-13
AT1G03700.1	0	0	34	36	23	0	0	0	0	0	0	0	0	0	0	0	0	0	0	0	31	0	0	0	0	0	0	0	0	0	0	0	0	0	0	0	0	0	0	0	0	0	0	0	0	0	0	0	0
AT1G03730.1	0	0	119	117	156	0	0	0	57	64	76	25	33	24	0	0	0	0	0	0	130.667	0	65.6667	27.3333	0	0	0	0	0	0	0	0	0	0	0	0	0	0	0	0	0	0	0	0	0	0	0	0	0
AT1G03740.1	0	0	0	0	0	0	0	0	0	0	0	22	14	17	0	0	0	0	0	0	0	0	0	17.6667	0	0	0	0	0	0	0	0	0	0	0	0	0	0	0	0	0	0	0	0	0	0	0	0	0
AT1G03750.1	0	0	786	1308	1031	109	116	72	116	126	125	19	32	22	297	367	305	246	283	201	1041.67	99	122.333	24.3333	323	243.333	-1.3451	-1.16585	1.40724	-0.244765	-3.11907	1.77414	1.95368	4.52778	2.87575	-1.10058	-0.921267	1.65209	-2.7526	-2.5733	0.179305	8.65977e-08	2.8062e-06	3.72223e-09	0.312598	2.02632e-27	1.29485e-09	1.63182e-11	1.63257e-54
AT1G03760.1	0	0	73	92	142	137	339	215	182	140	184	18	30	26	383	561	479	305	346	300	102.333	230.333	168.667	24.6667	474.333	317	-0.520967	-1.10194	-2.3359	-0.0932526	-3.4874	2.96655	2.38592	1.15312	3.39562	-0.427768	-1.00882	-2.24296	1.81489	1.23391	-0.580965	0.0758598	0.000207603	5.19178e-14	0.749725	2.43808e-24	2.95618e-18	1.65869e-12	0.000766099
AT1G03770.1	0	0	182	335	249	27	21	21	694	537	655	162	220	166	422	660	578	92	138	117	255.333	23	628.667	182.667	553.333	115.667	-2.36326	2.2555	0.444889	1.58388	0.858961	-3.22179	1.39641	-0.414272	0.724698	-3.94857	0.671827	-1.13909	-2.80962	1.81085	4.61917	1.77486e-15	4.5267e-19	0.0764913	1.93892e-10	0.000682108	9.34019e-28	1.04731e-08	0.0912694
AT1G03780.2	0	0	19	46	90	169	148	117	87	46	80	7	7	9	123	244	230	2	4	4	51.6667	144.667	71	7.66667	199	3.33333	5.34223	4.1704	3.17869	5.16929	1.38019	3.95806	2.78491	1.78818	3.77882	0.183713	-0.990882	-1.99157	2.17472	1.00024	-1.1743	5.51887e-23	1.90008e-14	7.82503e-09	1.14025e-21	0.0360832	3.11206e-16	1.14817e-08	0.000270019
AT1G03790.1	0	0	3	3	6	0	0	0	0	0	0	0	0	0	0	3	0	0	0	0	4	0	0	0	1	0	0	0	0	0	0	0	0	0	0	0	0	0	0	0	0	0	0	0	0	0	0	0	0
AT1G03800.1	0	0	0	0	0	0	0	0	0	0	0	63	52	64	0	0	0	0	0	0	0	0	0	59.6667	0	0	0	0	0	0	0	0	0	0	0	0	0	0	0	0	0	0	0	0	0	0	0	0	0
AT1G03810.1	0	0	0	0	0	135	152	93	0	0	0	0	0	0	0	0	0	0	0	0	0	126.667	0	0	0	0	0	0	0	0	0	0	0	0	0	0	0	0	0	0	0	0	0	0	0	0	0	0	0
AT1G03840.1	0	0	546	769	610	34	78	20	80	104	172	31	48	32	30	22	23	140	135	57	641.667	44	118.667	37	25	110.667	-1.39318	-0.0640438	1.87025	-2.75538	-1.36895	-0.0240025	1.3051	3.23983	-1.38537	1.3617	2.69169	4.6272	-3.26404	-1.93435	1.3293	0.00117135	0.885665	7.89608e-06	1.5162e-09	0.00167598	0.977827	0.00258924	4.87749e-13
AT1G03860.1	0	0	1831	1535	1550	17	4	15	7	17	22	458	410	319	2	1	3	986	1207	809	1638.67	12	15.3333	395.667	2	1000.67	-6.37958	-6.18393	0.0680763	-9.51257	-1.10214	-5.27641	-5.08098	1.17027	-8.40494	3.13087	3.3311	9.60029	-6.45106	-6.25471	0.196399	1.64346e-45	2.51207e-44	0.839584	1.05861e-65	0.00123217	1.46967e-33	1.47493e-32	0.00060055
AT1G03870.1	0	0	66	51	66	686	126	179	151	44	130	0	0	0	4461	5299	4561	465	426	113	61	330.333	108.333	0	4773.67	334.667	-0.0249561	-1.80319	-3.08205	3.20895	-11.2603	11.2583	9.55725	8.58406	14.8609	-3.23391	-5.01243	-6.29165	3.05713	1.27873	-1.77825	0.966617	0.00169705	3.33715e-07	8.47489e-08	9.04084e-24	9.04084e-24	7.29469e-17	6.9102e-12
AT1G03880.1	0	0	0	0	0	0	0	0	0	0	0	0	0	0	2	0	0	0	0	0	0	0	0	0	0.666667	0	0	0	0	0	0	0	0	0	0	0	0	0	0	0	0	0	0	0	0	0	0	0	0
AT1G03900.1	0	0	583	725	786	283	448	289	669	680	726	10	15	25	400	564	512	277	384	268	698	340	691.667	16.6667	492	309.667	0.0897163	0.987781	0.494567	0.00827428	-3.98918	4.07904	4.97757	4.48603	3.99968	0.0814498	0.979565	0.486316	-0.404845	0.493268	0.898067	0.711377	3.24606e-05	0.0367477	0.97616	2.08317e-39	6.68072e-41	4.56863e-59	1.24592e-49
AT1G03905.1	0	0	66	89	287	767	829	624	920	814	1007	18	22	13	4518	5012	5126	118	135	132	147.333	740	913.667	17.6667	4885.33	128.333	2.46831	2.63585	-0.548584	4.58362	-2.66227	5.13062	5.29858	2.11566	7.24772	-2.11507	-1.94758	-5.13249	3.01716	3.1847	0.167489	4.85688e-12	2.0626e-13	0.114984	3.83394e-32	2.28567e-11	2.07268e-34	3.73779e-36	8.99635e-08
AT1G03910.1	0	0	910	1313	1052	0	2	3	263	277	354	520	948	686	1747	2223	2149	201	248	176	1091.67	1.66667	298	718	2039.67	208.333	-6.89668	0.339646	1.70954	2.6328	1.97106	-8.86081	-1.63147	-0.261719	0.661542	-9.55225	-2.29314	-0.923284	-8.62971	-1.36987	7.24262	1.28567e-60	0.144095	2.13882e-13	2.93945e-28	5.58771e-17	1.06157e-106	1.85908e-12	0.241978
AT1G03920.1	0	0	375	465	492	461	616	442	369	287	307	108	182	128	209	283	284	336	425	327	444	506.333	321	139.333	258.667	362.667	0.43436	-0.35824	-0.390876	-1.15276	-1.1894	1.62377	0.831217	0.7987	0.0368318	1.58715	0.794513	0.761949	0.825267	0.0326131	-0.79261	0.0374561	0.0887924	0.0617929	6.64313e-08	5.24562e-08	1.00517e-13	0.000139351	0.000217304
AT1G03930.1	0	0	180	237	248	153	151	118	142	91	92	86	127	127	0	0	0	177	249	81	221.667	140.667	108.333	113.333	0	169	-0.271456	-0.789325	-0.258449	-10.7325	-0.335099	0.0636633	-0.454156	0.0767337	-10.3226	10.4777	10.0161	10.7785	-0.0130563	-0.531033	-0.517865	0.41257	0.0173229	0.432097	5.90478e-45	0.315376	0.851836	0.175856	0.821132
AT1G03940.1	0	0	20	15	63	124	887	87	55	24	161	1584	87	144	50	123	108	33	29	102	32.6667	366	80	605	93.6667	54.6667	2.53392	0.261108	-1.53786	-0.00262418	3.76011	-1.22642	-3.49924	-5.29849	-3.76347	2.53711	0.263837	-1.53606	4.07242	1.79929	-2.27297	0.0137289	0.79799	0.12932	1	0.000515932	0.212123	0.00104893	5.09686e-06
AT1G03950.1	0	0	509	694	752	674	761	638	398	275	379	6	8	12	731	886	1004	430	465	371	651.667	691	350.667	8.66667	873.667	422	0.666037	-0.458412	-0.0682517	0.382771	-5.38348	6.0498	4.92633	5.31981	5.77069	0.2833	-0.841219	-0.45104	0.734325	-0.390193	-1.12446	0.00190775	0.0342425	0.751387	0.0735197	2.88681e-67	2.35255e-84	1.79651e-56	7.40803e-67
AT1G03970.1	0	0	535	678	598	222	377	226	543	389	439	78	178	100	258	345	310	283	325	215	603.667	275	457	118.667	304.333	274.333	-0.0462723	0.556306	0.465476	-0.507642	-1.03516	0.988901	1.5915	1.50081	0.527705	0.461368	1.064	0.973184	-0.511755	0.0908675	0.602583	0.862416	0.0289283	0.0662073	0.0474726	8.7078e-05	0.000175396	1.63682e-09	1.04326e-08
AT1G03980.1	0	0	130	70	53	12	13	14	56	60	96	20	34	53	112	164	173	25	28	22	84.3333	13	70.6667	35.6667	149.667	25	-0.973611	1.3097	1.142	1.90246	0.717433	-1.69062	0.591805	0.423669	1.18409	-2.87764	-0.592096	-0.760687	-2.11722	0.168446	2.28379	0.0455733	0.00325345	0.0095001	1.6296e-05	0.116754	0.00052721	0.176176	0.32613
AT1G03990.1	0	0	3269	4713	3907	6	4	6	2871	3204	3117	2769	2733	2142	136	287	224	1899	2280	1697	3963	5.33333	3064	2548	215.667	1958.67	-8.52253	0.471575	0.333583	-3.86682	0.604183	-9.12442	-0.132612	-0.27061	-4.47096	-4.66318	4.33845	4.20059	-8.86383	0.137996	8.99618	1.76044e-105	0.0581571	0.179652	7.53931e-43	0.0153734	8.12659e-118	0.593389	0.275719
AT1G04010.1	0	0	254	359	390	186	305	149	282	198	202	133	173	108	246	366	388	178	237	294	334.333	213.333	227.333	138	333.333	236.333	-0.233495	-0.263274	-0.216092	-0.200774	-0.598431	0.364951	0.335194	0.382445	0.39776	-0.0327489	-0.0625263	-0.0153191	-0.0174312	-0.0472084	-0.0297732	0.418598	0.364017	0.452342	0.484604	0.0413926	0.219823	0.255591	0.191962
AT1G04020.1	0	0	188	171	180	210	134	161	125	76	90	45	30	35	462	528	524	2	6	0	179.667	168.333	97	36.6667	504.667	2.66667	5.90413	4.95462	5.3812	6.87578	3.97306	1.92574	0.973388	1.38963	2.8846	-0.958154	-1.91096	-1.49518	0.536891	-0.415891	-0.952598	5.21149e-34	2.12554e-24	4.63678e-29	1.16979e-46	8.07308e-15	3.30113e-08	0.00571179	5.77973e-05
AT1G04030.1	0	0	23	23	51	71	70	41	12	20	13	61	20	16	151	292	253	8	17	17	32.3333	60.6667	15	32.3333	232	14	2.04719	-0.0715906	0.49917	3.352	1.48144	0.564956	-1.55358	-0.984565	1.86801	-1.30278	-3.42417	-2.854	1.55019	-0.571043	-2.11938	0.000179832	0.953652	0.375334	1.07711e-09	0.00758021	0.277427	0.00453369	0.0583311
AT1G04050.1	0	0	289	393	363	591	486	499	381	275	222	0	0	0	1	1	1	0	0	0	348.333	525.333	292.667	0	1	0	12.024	11.1045	11.1418	2.9128	0	11.9281	11.0135	11.0678	2.84816	9.46105	8.4765	8.25255	1.24314	0.251308	-0.991779	1.47171e-67	5.05341e-53	1.73778e-50	0.50498	1	1.91735e-64	2.83518e-50	4.97083e-48
AT1G04070.1	0	0	325	428	486	141	133	114	135	78	90	221	407	264	60	63	52	405	561	479	413	129.333	101	297.333	58.3333	481.667	-1.93956	-2.44291	-0.915208	-3.69371	-0.518545	-1.42094	-1.92425	-0.396607	-3.17494	1.75396	1.25064	2.77911	-1.02459	-1.52803	-0.503305	1.01829e-13	5.13934e-20	0.000229132	1.88303e-38	0.0369923	4.57636e-08	3.50829e-13	0.112842
AT1G04080.1	0	0	3009	3663	3495	3971	4164	3410	454	392	465	70	86	69	27	60	40	6243	7572	5989	3389	3848.33	437	75	42.3333	6601.33	-0.822359	-4.10042	-1.64093	-7.95801	-6.25154	5.42922	2.1513	4.61116	-1.70567	7.13571	3.85776	6.31807	0.818564	-2.45958	-3.27807	0.000128645	2.61179e-64	6.32494e-14	6.88384e-155	3.79547e-114	2.06347e-92	5.32976e-19	8.6614e-72
AT1G04090.1	0	0	0	0	0	0	0	0	0	0	0	6	11	16	0	0	0	2	12	7	0	0	0	11	0	7	0	0	0	0	0	0	0	0	0	0	0	0	0	0	0	0	0	0	0	0	0	0	0
AT1G04110.1	0	0	0	0	0	3	3	0	4	4	3	0	0	0	9	22	37	4	12	16	0	2	3.66667	0	22.6667	10.6667	0	0	0	0	0	0	0	0	0	0	0	0	0	0	0	0	0	0	0	0	0	0	0
AT1G04120.1	0	0	483	888	1187	40	40	31	10	17	10	235	379	274	2865	3270	3464	1230	1356	1339	852.667	37	12.3333	296	3199.67	1308.33	-5.19699	-6.90126	-1.35076	0.61918	-1.96744	-3.22922	-4.9328	0.616791	2.58672	-5.81724	-7.52371	-1.96997	-3.84734	-5.55387	-1.70418	9.11099e-61	2.15969e-83	1.53707e-07	0.0144949	8.69681e-14	5.76969e-27	1.58213e-46	0.0168694
AT1G04130.1	0	0	1033	1363	1212	583	363	405	979	760	819	140	307	225	454	613	665	108	132	126	1202.67	450.333	852.667	224	577.333	122	1.84141	2.61126	2.61012	1.56357	1.0418	0.79953	1.56933	1.56807	0.521542	0.278064	1.0479	1.04657	-0.768475	0.00134996	0.769797	3.36362e-12	2.75278e-22	2.27054e-22	2.44729e-09	7.86324e-05	0.00165804	9.77576e-10	9.21417e-10
AT1G04140.2	0	0	3380	4404	4706	0	0	0	1386	1152	1336	81	109	81	106	141	158	542	630	502	4163.33	0	1291.33	90.3333	135	558	-12.1473	1.02498	2.20899	-2.71592	-2.42609	-9.62533	3.45116	4.63544	-0.2894	-9.79573	3.741	4.92522	-14.7338	-1.18399	13.2647	3.06558e-111	9.47455e-07	6.55419e-25	1.15529e-32	5.25685e-26	3.83578e-48	1.23004e-48	6.66139e-80
AT1G04150.1	0	0	5	1	3	0	0	0	2	4	2	0	0	0	9	8	6	0	0	0	3	0	2.66667	0	7.66667	0	0	0	0	0	0	0	0	0	0	0	0	0	0	0	0	0	0	0	0	0	0	0	0
AT1G04160.1	0	0	271	292	385	25	28	21	21	20	8	43	90	317	74	114	125	197	227	149	316	24.6667	16.3333	150	104.333	191	-2.98558	-3.70293	0.0491533	-1.54181	-0.110367	-2.87477	-3.59186	0.159539	-1.43135	-1.4452	-2.16335	1.59123	-3.03622	-3.75446	-0.717099	1.10739e-07	2.8286e-10	0.928734	0.00324098	0.832539	3.21862e-07	7.7009e-10	0.758492
AT1G04170.1	0	0	338	450	381	33	12	28	7	0	2	122	205	175	1224	1548	1437	112	141	98	389.667	24.3333	3	167.333	1403	117	-2.27689	-5.40683	1.06036	2.92766	0.713512	-2.99001	-6.1165	0.346653	2.21394	-5.20588	-8.34744	-1.86739	-3.33862	-6.48052	-3.1304	9.35307e-12	5.6324e-34	0.000259206	3.21481e-22	0.0152284	4.10054e-19	2.82918e-43	0.224608
AT1G04180.1	0	0	6	21	77	1	0	0	4	10	7	4	4	5	0	0	0	0	0	0	34.6667	0.333333	7	4.33333	0	0	0	0	0	0	0	0	0	0	0	0	0	0	0	0	0	0	0	0	0	0	0	0	0
AT1G04190.1	0	0	833	1087	1075	560	532	468	705	616	754	499	979	717	584	726	706	468	612	334	998.333	520	691.667	731.667	672	471.333	0.118786	0.387412	0.415069	-0.13176	0.830485	-0.711704	-0.443091	-0.415464	-0.962286	0.250553	0.519191	0.546848	-0.296277	-0.0276422	0.268625	0.584372	0.0730759	0.053984	0.546127	0.000128651	0.00101297	0.0397117	0.0529829
AT1G04200.1	0	0	638	648	793	213	430	212	670	636	753	742	852	519	732	1139	1085	646	724	675	693	285	686.333	704.333	985.333	681.667	-1.33226	-0.181838	-0.66234	-0.153811	0.24465	-1.57688	-0.426488	-0.906994	-0.39847	-1.17854	-0.0280321	-0.508546	-0.67001	0.480501	1.15045	3.61049e-07	0.477868	0.00984226	0.54674	0.339746	2.11958e-09	0.0958086	0.000423584
AT1G04210.1	0	0	579	672	639	1562	1407	1324	1375	1265	1285	34	73	52	866	1043	1042	985	1148	784	630	1431	1308.33	53	983.667	972.333	0.525083	0.253362	-1.29554	-0.637428	-4.00545	4.53058	4.25901	2.71065	3.36874	1.16252	0.8908	-0.658139	1.82064	1.54892	-0.271724	0.0119143	0.224758	1.09802e-09	0.00236553	4.20071e-58	1.06674e-71	9.22628e-65	2.76131e-29
AT1G04220.1	0	0	0	0	0	12	2	6	0	0	0	9	0	0	0	0	0	1050	1199	2221	0	6.66667	0	3	0	1490	-7.84767	-13.6825	-13.9712	-13.9579	-8.64336	0.798325	-4.94463	-5.24104	-5.22741	6.12098	0	0	6.13395	0	-5.85334	7.81972e-17	4.37194e-24	9.11461e-25	9.72422e-25	2.81498e-18	0.433636	0.0068614	0.00471618
AT1G04230.1	0	0	647	917	701	470	391	372	721	611	712	279	484	365	830	1026	984	1130	1432	884	755	411	681.333	376	946.667	1148.67	-1.50832	-0.924707	-1.27422	-0.92717	-1.412	-0.096299	0.487316	0.13785	0.484897	-0.581211	0.00244035	-0.347063	-0.234159	0.349495	0.583627	4.15486e-12	1.55532e-05	3.15241e-09	1.4004e-05	8.25268e-11	0.663865	0.0239637	0.522612
AT1G04240.1	0	0	26	18	27	0	3	9	136	106	151	15	16	9	1259	1987	2318	40	39	14	23.6667	4	131	13.3333	1854.67	31	-2.92026	1.90572	-1.03256	5.23389	-0.986762	-1.93077	2.89264	-0.0440263	6.22189	-8.16281	-3.32752	-6.26816	-1.89653	2.93941	4.82843	3.38515e-08	1.28813e-06	0.01677	5.17543e-34	0.0295266	0.000943834	1.2305e-11	1
AT1G04260.1	0	0	0	0	0	0	0	0	0	0	0	221	417	307	0	0	0	144	169	129	0	0	0	315	0	147.333	-10.2249	-10.2971	-10.5857	-10.5724	1.27696	-11.406	-11.4832	-11.7888	-11.7748	0	0	0	0	0	0	6.9234e-42	1.13514e-42	1.30408e-45	1.64361e-45	4.47991e-05	4.80027e-57	5.76089e-58	3.29805e-61
AT1G04270.1	0	0	1645	2018	1865	1459	738	1071	3844	3002	2976	494	1134	698	12776	14908	14958	4949	6062	4025	1842.67	1089.33	3274	775.333	14214	5012	-2.21777	-0.789321	-2.1131	0.854506	-2.52035	0.302586	1.73104	0.407294	3.37489	-3.07231	-1.64383	-2.96763	-0.1047	1.32378	1.42846	8.64713e-15	0.0040865	1.11365e-13	0.00187797	2.94635e-18	0.272064	8.10177e-10	0.138957
AT1G04280.1	0	0	2	5	8	1682	1909	1564	3665	2152	2357	0	3	1	4950	11244	9383	1075	1063	517	5	1718.33	2724.67	1.33333	8525.67	885	0.928831	1.44724	-8.10762	2.58746	-9.04998	9.98064	10.505	0.973263	11.6652	-1.65861	-1.1402	-10.703	9.03696	9.55699	0.5184	0.00348909	6.61942e-06	7.53179e-65	8.07957e-15	1.29043e-62	1.48424e-74	4.09607e-81	0.250487
AT1G04290.1	0	0	0	0	0	1346	2261	1782	0	0	0	17	42	70	390	601	519	825	1161	1101	0	1796.33	0	43	503.333	1029	0.751813	-13.1083	-13.397	-1.71118	-4.38306	5.13493	-8.6339	-8.9389	2.67278	2.46301	-11.7456	-11.977	14.1653	0	-13.8802	0.0307401	1.78673e-64	4.7029e-67	1.57101e-06	7.23933e-27	2.97849e-34	7.0162e-21	1.36454e-22
AT1G04300.3	0	0	4212	4533	4519	1445	1550	1260	2367	2153	2249	187	301	204	1471	1863	1850	1466	1823	1711	4421.33	1418.33	2256.33	230.667	1728	1666.67	-0.285134	0.247333	0.727768	-0.619601	-2.6725	2.38738	2.91988	3.40042	2.05305	0.334463	0.86694	1.34738	-1.01291	-0.480432	0.532469	0.170715	0.233925	0.000470007	0.00294906	1.45586e-32	8.97721e-27	5.43097e-38	5.04785e-50
AT1G04340.1	0	0	2436	2967	2519	3567	3922	2934	2888	2370	3112	735	865	721	2648	3933	3822	2127	2602	1933	2640.67	3474.33	2790	773.667	3467.67	2220.67	0.601327	0.146531	-0.421037	-0.0273757	-1.30683	1.90816	1.45337	0.885827	1.27949	0.628709	0.173908	-0.393665	1.02237	0.567571	-0.454798	0.00395398	0.481876	0.0434982	0.895717	7.96569e-10	8.91373e-19	9.2702e-12	2.68092e-05
AT1G04350.1	0	0	0	0	0	0	0	0	0	0	0	3	2	0	0	0	0	0	0	0	0	0	0	1.66667	0	0	0	0	0	0	0	0	0	0	0	0	0	0	0	0	0	0	0	0	0	0	0	0	0
AT1G04360.1	0	0	0	0	10	5	2	2	5	2	1	3	5	5	9	8	10	4	9	3	3.33333	3	2.66667	4.33333	9	5.33333	0	0	0	0	0	0	0	0	0	0	0	0	0	0	0	0	0	0	0	0	0	0	0
AT1G04370.1	0	0	32	30	53	323	261	302	430	487	305	7	0	2	160	192	220	63	138	43	38.3333	295.333	407.333	3	190.667	81.3333	1.8811	2.20429	-1.71708	0.616986	-4.4125	6.2943	6.62011	2.7082	5.04164	1.26448	1.58763	-2.33492	3.59861	3.92194	0.323106	1.59757e-06	2.30783e-08	3.23743e-05	0.108711	9.04796e-16	2.11416e-30	2.53367e-33	2.93586e-06
AT1G04390.1	0	0	277	12	17	118	175	139	658	478	439	35	105	39	116	172	149	475	547	501	102	144	525	59.6667	145.667	507.667	-1.86994	-0.144326	-2.79722	-2.47875	-2.96224	1.09241	2.81809	0.165734	0.484167	0.60862	2.33448	-0.318528	0.927088	2.65297	1.72567	0.0156383	0.847859	0.00049001	0.00170903	0.000253066	0.156133	0.000456275	0.827214
AT1G04400.2	0	0	1026	732	1416	351	405	304	798	620	709	570	1120	674	613	823	800	224	285	166	1058	353.333	709	788	745.333	225	0.617898	1.4844	1.57399	1.07512	1.9934	-1.37553	-0.509074	-0.419586	-0.91845	-0.457162	0.409368	0.498886	-0.956034	-0.0895061	0.866489	0.0170696	1.24457e-08	1.55864e-09	3.23004e-05	4.36772e-14	9.27755e-08	0.0441193	0.0963126
AT1G04410.1	0	0	112	45	139	46	38	22	14	5	0	8	10	2	2331	2780	2682	2640	3071	2365	98.6667	35.3333	6.33333	6.66667	2597.67	2692	-6.29986	-8.88858	-5.42465	-0.709371	-8.439	2.13988	-0.445993	3.02053	7.73552	-5.59163	-8.18558	-4.71567	-0.876361	-3.4704	-2.58881	3.15356e-35	2.30117e-51	3.26479e-29	0.0756611	5.7787e-48	4.63429e-05	0.536781	2.79683e-09
AT1G04420.1	0	0	53	34	164	60	25	33	85	95	56	159	82	163	1668	2121	2100	38	55	39	83.6667	39.3333	78.6667	134.667	1963	44	-0.184938	0.673665	0.217541	4.82067	1.8863	-2.07125	-1.21295	-1.66957	2.93345	-5.00577	-4.14685	-4.60364	-0.402614	0.45642	0.858658	0.719839	0.156105	0.657804	1.42426e-19	9.06071e-05	2.01197e-05	0.00982459	0.000417592
AT1G04430.1	0	0	169	218	351	2	6	5	4	3	10	268	170	197	0	0	0	655	707	464	246	4.33333	5.66667	211.667	0	608.667	-7.12952	-6.89521	-2.00657	-12.6132	-1.26377	-5.86294	-5.62928	-0.742656	-11.2745	5.49119	5.78403	10.911	-5.13235	-4.8959	0.236379	3.15728e-43	6.82016e-43	5.60405e-08	3.28773e-57	0.000505397	3.49445e-31	2.92874e-30	0.0406186
AT1G04440.1	0	0	0	0	0	0	0	0	0	0	0	14	19	27	0	0	0	0	0	0	0	0	0	20	0	0	0	0	0	0	0	0	0	0	0	0	0	0	0	0	0	0	0	0	0	0	0	0	0
AT1G04480.1	0	0	3555	4770	4071	138	115	112	406	377	532	1056	2080	1031	0	0	0	0	0	0	4132	121.667	438.333	1389	0	0	9.91208	11.6855	14.7137	0	13.508	-3.71472	-2.01365	0.725798	-13.8998	10.2762	12.034	15.005	-4.44094	-2.73955	1.70122	1.18117e-43	9.04392e-71	1.09709e-120	1	5.70163e-105	5.7393e-36	1.43403e-13	0.0056573
AT1G04490.1	0	0	1033	2998	1923	1133	1469	1114	0	0	0	471	503	372	331	414	437	1010	1135	853	1984.67	1238.67	0	448.667	394	999.333	0.263702	-13.0581	0.269094	-2.00586	-0.939118	1.20282	-12.028	1.20825	-1.06668	2.26957	-11.4008	2.27504	-0.00538507	-13.6884	-13.342	0.342498	2.89521e-89	0.332213	3.47452e-12	0.000841717	2.0326e-05	1.85147e-72	1.82566e-05
AT1G04510.1	0	0	4424	5800	4786	3700	3763	3325	3389	2847	3119	160	209	200	2985	3641	3466	961	1079	784	5003.33	3596	3118.33	189.667	3364	941.333	1.89524	1.54686	1.73378	1.18007	-2.10095	3.99619	3.64785	3.83489	3.28118	0.715195	0.366807	0.553707	0.161492	-0.186897	-0.348386	3.74452e-19	1.72915e-13	1.9633e-16	1.44211e-08	1.70411e-21	7.06508e-65	6.22806e-56	7.56572e-61
AT1G04520.1	0	0	27	63	104	92	65	96	54	42	70	55	45	17	1548	1835	1842	9	15	15	64.6667	84.3333	55.3333	39	1741.67	13	2.65977	1.88743	1.56941	6.39193	1.79346	0.865364	0.092661	-0.226972	4.59543	-3.72974	-4.503	-4.82323	1.0929	0.319753	-0.772914	1.02265e-08	4.9933e-05	0.000751778	1.52086e-36	0.000147132	0.0394325	0.843883	0.591346
AT1G04530.1	0	0	82	139	312	213	205	172	1237	513	1187	24	21	19	690	948	993	1116	1283	935	177.667	196.667	979	21.3333	877	1111.33	-2.53784	-0.381789	-3.37572	-1.00919	-5.47122	2.93355	5.08994	2.09742	4.46384	-1.52882	0.627397	-2.36672	0.837717	2.99398	2.1561	2.37299e-12	0.261803	1.9943e-19	0.00325099	3.46073e-37	2.20069e-13	2.1079e-33	9.32539e-08
AT1G04540.1	0	0	0	0	0	0	0	0	0	0	0	4	6	6	0	0	0	0	0	0	0	0	0	5.33333	0	0	0	0	0	0	0	0	0	0	0	0	0	0	0	0	0	0	0	0	0	0	0	0	0
AT1G04550.2	0	0	2766	3234	3613	152	101	210	463	670	173	613	714	678	0	0	0	1234	1460	1259	3204.33	154.333	435.333	668.333	0	1317.67	-3.10457	-1.75823	0.594158	-13.7382	-0.76949	-2.33501	-0.988717	1.36367	-12.8939	10.65	12.053	14.6369	-3.69897	-2.35246	1.3464	2.42557e-13	1.13931e-05	0.127173	5.48837e-59	0.0493776	1.52677e-08	0.0121591	0.00056464
AT1G04555.1	0	0	281	453	328	0	0	0	54	53	53	129	178	132	177	239	229	186	226	221	354	0	53.3333	146.333	215	211	-10.7535	-2.17144	0.0481316	-0.648825	-0.33862	-10.319	-1.83263	0.386809	-0.310128	-10.4689	-1.5232	0.697031	-11.179	-2.22019	8.6744	9.04346e-64	1.32266e-15	0.85135	0.00916843	0.179215	3.92136e-55	2.16662e-11	0.122371
AT1G04560.1	0	0	41	18	32	46	28	36	0	0	0	0	0	0	67	68	70	12	12	34	30.3333	36.6667	0	0	68.3333	19.3333	0	0	0	0	0	0	0	0	0	0	0	0	0	0	0	0	0	0	0	0	0	0	0
AT1G04570.1	0	0	20	19	26	20	10	7	34	14	68	18	21	5	79	96	95	28	40	28	21.6667	12.3333	38.6667	14.6667	90	32	0	0	0	0	0	0	0	0	0	0	0	0	0	0	0	0	0	0	0	0	0	0	0
AT1G04580.1	0	0	0	0	0	232	237	339	0	0	0	15	45	18	0	0	0	11	24	16	0	269.333	0	26	0	17	3.97119	-7.17756	-7.4645	-7.45127	0.772461	3.19798	-7.85994	-8.16445	-8.15049	11.4412	0	0	11.4544	0	-11.1694	2.02807e-17	1.28821e-10	1.72402e-11	1.72402e-11	0.10055	6.43589e-13	5.55259e-14	2.79474e-15
AT1G04590.2	0	0	136	221	236	631	682	580	599	581	632	175	316	225	189	259	263	426	543	531	197.667	631	604	238.667	237	500	0.283809	0.0821449	-2.04926	-1.7548	-0.89301	1.17682	0.975175	-1.15613	-0.861681	2.03863	1.83698	-0.29449	2.3331	2.13145	-0.201668	0.19272	0.709026	3.58646e-19	8.67205e-15	5.81027e-05	1.24848e-07	1.12723e-05	3.9343e-07
AT1G04600.1	0	0	377	433	446	8	16	13	105	66	75	18	10	10	48	51	53	26	25	8	418.667	12.3333	82	12.6667	50.6667	19.6667	-0.695302	1.88091	3.74282	0.723173	-0.384314	-0.310549	2.26503	4.12757	1.1081	-1.41977	1.15894	3.02031	-4.4395	-1.86085	2.57665	0.117432	5.40099e-07	3.75119e-23	0.0612564	0.440224	0.558928	1.32225e-08	2.41561e-25
AT1G04610.1	0	0	0	0	0	0	0	0	1	4	8	0	0	0	0	0	0	0	0	0	0	0	4.33333	0	0	0	0	0	0	0	0	0	0	0	0	0	0	0	0	0	0	0	0	0	0	0	0	0	0
AT1G04620.1	0	0	104	73	70	1095	908	1260	1152	1265	1542	15	25	41	1363	1640	1652	489	589	443	82.3333	1087.67	1319.67	27	1551.67	507	1.08171	1.20194	-3.26052	0.955545	-4.0136	5.09538	5.21591	0.754617	4.97051	0.126204	0.246428	-4.21652	4.3423	4.46262	0.120222	0.000221369	4.18857e-05	1.15411e-23	0.00106574	1.07081e-30	2.3264e-45	3.46346e-47	0.0293344
AT1G04630.1	0	0	2058	1884	2341	4099	3230	3311	1292	1572	1607	58	47	50	1802	2539	2253	643	686	783	2094.33	3546.67	1490.33	51.6667	2198	704	2.2769	0.88547	0.883226	0.954366	-3.55726	5.8342	4.44292	4.4412	4.51232	1.32258	-0.0688776	-0.0711419	1.39372	0.00226356	-1.39144	4.31887e-18	0.00049096	0.000500074	0.000171864	6.88046e-34	2.73484e-75	3.23658e-49	2.0495e-49
AT1G04635.1	0	0	77	86	152	132	121	102	115	78	97	11	46	36	191	229	261	144	177	144	105	118.333	96.6667	31	227	155	-0.432922	-0.869131	-1.26142	-0.114395	-2.15299	1.72016	1.2842	0.892667	2.0396	-0.318616	-0.754925	-1.14724	0.828424	0.392155	-0.436197	0.174065	0.00668513	8.93123e-05	0.721741	4.02081e-10	6.1599e-07	0.000189503	0.0091449
AT1G04640.1	0	0	34	46	55	143	122	120	154	160	204	114	147	130	93	129	134	198	221	145	45	128.333	172.667	130.333	118.667	188	-0.58196	-0.298268	-2.74446	-1.32602	-0.316099	-0.265824	0.0178616	-2.42808	-1.0098	0.743964	1.02776	-1.419	2.16244	2.44635	0.283718	0.0176815	0.220533	2.26792e-24	8.19989e-08	0.199275	0.290653	0.957855	3.50669e-19
AT1G04645.1	0	0	30	70	128	0	0	0	0	1	4	2	2	1	291	301	269	0	0	0	76	0	1.66667	1.66667	287	0	0	3.75784	8.89362	10.8892	3.94081	-3.96231	-0.360922	4.49629	6.50433	-10.9059	-6.87893	-2.00928	-8.91011	-4.87069	3.77652	1	0.0776477	1.68797e-16	7.83132e-28	0.0776477	0.0776477	0.779268	6.64851e-11
AT1G04650.1	0	0	222	221	417	5	0	0	544	716	483	1	5	1	79	107	92	9	9	8	286.667	1.66667	581	2.33333	92.6667	8.66667	-2.33982	5.87538	4.33201	2.73696	-1.66622	-0.667259	7.5435	6.00898	4.41365	-5.09538	3.14181	1.59521	-6.69103	1.54682	8.22056	0.00149	2.5581e-38	3.95353e-23	3.75214e-10	0.0128954	0.790591	1.4918e-46	3.63577e-31
AT1G04670.1	0	0	0	0	0	0	0	0	0	0	0	2	2	5	0	0	0	0	0	0	0	0	0	3	0	0	0	0	0	0	0	0	0	0	0	0	0	0	0	0	0	0	0	0	0	0	0	0	0
AT1G04680.1	0	0	142	144	373	280	56	117	7	9	8	39	3	17	2886	3820	3721	25	23	51	219.667	151	8	19.6667	3475.67	33	2.11388	-2.25346	1.96495	5.99671	-0.470254	2.5839	-1.78185	2.43559	6.46729	-3.88199	-8.25437	-4.03198	0.149821	-4.22268	-4.36785	0.00113612	0.00126067	0.00238958	2.35843e-15	0.494202	0.000115141	0.0132375	0.000250433
AT1G04690.1	0	0	2715	3709	3222	2843	3161	2713	3058	2615	2307	63	122	47	4599	5985	5786	2165	2480	2460	3215.33	2905.67	2660	77.3333	5456.67	2368.33	0.240778	-0.025602	-0.255224	0.526981	-4.7783	5.01911	4.75284	4.5236	5.30578	-0.286201	-0.552584	-0.78221	0.496004	0.229622	-0.26638	0.320632	0.916212	0.292112	0.0298141	1.84822e-60	2.51595e-65	4.10739e-60	9.52163e-56
AT1G04700.1	0	0	0	0	0	66	230	132	0	0	0	1026	1677	1304	0	0	0	314	388	297	0	142.667	0	1335.67	0	333	-1.28017	-11.472	-11.7606	-11.7473	2.19491	-3.47503	-13.5759	-13.8816	-13.8676	10.4837	0	0	10.4968	0	-10.2119	0.000505431	4.54967e-46	2.02268e-48	2.55628e-48	3.20759e-09	9.97643e-19	8.3651e-67	2.80497e-69
AT1G04710.1	0	0	51	57	96	21	33	32	12	62	25	4512	10003	5968	289	487	427	109	136	113	68	28.6667	33	6827.67	401	119.333	-2.09156	-1.99945	-1.50871	1.06741	5.99823	-8.08949	-7.99751	-7.50722	-4.93123	-3.16007	-3.06781	-2.57662	-0.583949	-0.491583	0.0923559	5.98364e-07	1.44362e-06	0.000149437	0.00543131	1.53762e-38	6.16587e-56	3.10291e-55	1.08335e-51
AT1G04730.1	0	0	883	1944	2499	291	250	287	195	135	180	417	372	358	497	598	587	251	319	331	1775.33	276	170	382.333	560.667	300.333	-0.165157	-1.02169	1.8208	0.228034	0.565911	-0.731067	-1.58757	1.25482	-0.33793	-0.393208	-1.24985	1.59281	-1.98598	-2.84263	-0.856532	0.5694	0.000461254	3.34693e-10	0.425203	0.0478762	0.0108307	6.52083e-08	1.10158e-05
AT1G04750.1	0	0	185	201	76	0	0	0	56	43	35	30	73	58	4947	6536	6579	4063	4884	3918	154	0	44.6667	53.6667	6020.67	4288.33	-15.0889	-6.76383	-5.43934	-0.178203	-6.14263	-8.85029	-0.620708	0.70413	5.96517	-15.2751	-6.58653	-5.26139	-10.0271	-1.32536	8.41745	5.34267e-90	5.70554e-54	7.94041e-41	0.593748	1.2959e-47	1.74652e-23	0.101434	0.0500781
AT1G04760.1	0	0	194	231	198	56	62	34	138	78	84	22	18	11	296	378	377	300	292	245	207.667	50.6667	100	17	350.333	279	-2.52012	-1.67529	-1.10602	-0.34237	-3.81836	1.29859	2.14375	2.71459	3.47815	-2.17841	-1.3332	-0.763725	-1.41478	-0.569542	0.844991	2.33901e-16	9.89998e-09	0.000100974	0.219354	1.79654e-28	0.000338513	6.22926e-10	1.32011e-15
AT1G04770.1	0	0	0	0	0	0	0	0	0	0	0	6	2	1	0	0	0	0	0	0	0	0	0	3	0	0	0	0	0	0	0	0	0	0	0	0	0	0	0	0	0	0	0	0	0	0	0	0	0
AT1G04780.1	0	0	704	950	954	8	22	11	77	63	69	586	932	624	546	749	730	106	147	86	869.333	13.6667	69.6667	714	675	113	-3.07258	-0.865692	2.26803	1.92365	2.85976	-5.93155	-3.72547	-0.592146	-0.936512	-4.99885	-2.78965	0.344384	-5.34331	-3.13404	2.20759	2.46206e-23	0.000769574	7.73782e-21	1.2509e-15	7.14655e-31	1.56722e-81	1.78096e-46	0.00849629
AT1G04790.1	0	0	219	346	279	266	275	199	538	454	466	441	458	372	550	781	815	250	337	206	281.333	246.667	486	423.667	715.333	264.333	-0.13464	0.709249	-0.587068	0.777215	0.911718	-1.04636	-0.202508	-1.49886	-0.134597	-0.911872	-0.0679229	-1.36437	0.452415	1.29639	0.843897	0.556552	0.00154957	0.00961178	0.000498541	5.17948e-05	3.72703e-06	0.360988	4.63122e-11
AT1G04810.1	0	0	3	75	63	5254	5728	4554	6550	5465	6349	478	907	561	1	1	2	4525	5121	3497	47	5178.67	6121.33	648.667	1.33333	4381	0.201778	0.303863	-7.29854	-12.1838	-2.57603	2.77782	2.87991	-4.72219	-9.5998	12.3873	12.495	4.91292	7.50037	7.60264	0.102084	0.634905	0.474686	3.06137e-38	1.02553e-60	1.06301e-08	9.39289e-10	2.6501e-10	8.52208e-21
AT1G04820.1	0	0	19299	22644	29058	0	0	0	0	0	0	16873	20008	20109	39498	53611	50116	14150	16595	12225	23667	0	0	18996.7	47741.7	14323.3	-16.825	-16.8973	0.0374939	1.07309	0.625021	-17.3542	-17.4313	-0.587528	0.44807	-18.2625	-18.319	-1.0356	-17.2401	-17.2961	0	3.29032e-195	8.42644e-197	0.873955	6.98959e-06	0.00838467	5.77022e-207	1.46824e-208	0.0131542
AT1G04830.1	0	0	0	3	9	29	34	9	53	52	60	8	24	11	143	166	195	61	46	27	4	24	55	14.3333	168	44.6667	-0.962581	0.118826	-4.14485	1.24704	-1.4689	0.506688	1.5882	-2.67144	2.71763	-2.21048	-1.12824	-5.40155	3.18198	4.26623	1.08164	0.0289326	0.778427	1.3758e-14	0.00228334	0.00124369	0.308119	0.000464895	5.36045e-06
AT1G04840.1	0	0	0	0	0	0	0	0	8	5	9	0	0	0	0	0	0	0	0	0	0	0	7.33333	0	0	0	0	0	0	0	0	0	0	0	0	0	0	0	0	0	0	0	0	0	0	0	0	0	0
AT1G04850.1	0	0	15	42	20	1283	1523	1010	1336	1256	1497	35	31	21	34	32	48	133	176	134	25.6667	1272	1363	29	38	147.667	3.05632	3.02616	-3.21187	-2.60909	-2.12408	5.18039	5.15047	-1.0863	-0.483703	5.6657	5.63571	-0.603266	6.26852	6.23863	-0.0302087	1.24827e-27	3.56815e-27	2.48428e-24	5.50539e-18	4.27065e-12	4.5129e-58	1.30636e-57	0.00167089
AT1G04860.1	0	0	92	95	77	2	6	4	143	119	99	100	181	111	370	475	477	273	338	222	88	4	120.333	130.667	440.667	277.667	-6.10872	-1.37735	-2.31135	0.0104302	-0.898226	-5.20749	-0.479021	-1.41287	0.908799	-6.12894	-1.38799	-2.32215	-3.80745	0.933882	4.73407	9.25203e-54	3.24304e-07	1.32249e-16	0.971588	0.00076329	9.67697e-38	0.0802844	4.64726e-07
AT1G04870.2	0	0	1304	1715	1496	1107	715	829	773	612	706	146	257	227	467	572	513	704	836	534	1505	883.667	697	210	517.333	691.333	0.331805	-0.163802	0.450492	-1.06708	-1.51848	1.85029	1.35471	1.9691	0.451534	1.3989	0.903284	1.51762	-0.118675	-0.614303	-0.49561	0.154876	0.484856	0.0528755	6.33122e-06	3.79678e-10	3.28333e-14	2.0613e-08	6.78227e-16
AT1G04880.1	0	0	424	1214	839	317	257	273	329	396	391	584	981	906	437	564	581	286	335	220	825.667	282.333	372	823.667	527.333	280.333	-0.0162211	0.239827	0.843411	0.25333	1.75526	-1.77149	-1.51548	-0.911985	-1.50205	-0.269554	-0.0134874	0.590105	-0.859636	-0.603574	0.25605	0.95586	0.390095	0.00239718	0.362608	5.84511e-10	4.11657e-10	6.22073e-08	0.000914093
AT1G04900.1	0	0	185	212	212	137	112	97	7	3	7	58	84	38	761	907	901	258	286	211	203	115.333	5.66667	60	856.333	251.667	-1.16562	-5.62456	-0.985488	1.10837	-1.87658	0.711051	-3.74573	0.891625	2.98542	-2.27419	-6.73991	-2.09401	-0.180333	-4.64624	-4.45933	1.13296e-05	3.41997e-51	0.000147366	1.31521e-05	1.2447e-11	0.010819	1.4622e-21	0.0011706
AT1G04910.1	0	0	549	803	804	1441	1930	1307	1564	1574	1728	681	723	606	1307	1715	1662	515	562	377	718.667	1559.33	1622	670	1561.33	484.667	1.63895	1.56737	-0.12071	1.02748	0.689688	0.949241	0.877661	-0.810435	0.337747	0.611523	0.539937	-1.14822	1.75972	1.68814	-0.0715864	1.11697e-13	1.11519e-12	0.581116	2.45291e-06	0.00159542	1.23141e-05	5.1785e-05	0.000197403
AT1G04920.1	0	0	0	0	0	0	0	0	0	0	0	493	411	425	0	0	0	0	0	0	0	0	0	443	0	0	0	0	0	0	11.931	-11.9539	-12.0311	-12.3367	-12.3227	0	0	0	0	0	0	1	1	1	1	1.20091e-46	7.72536e-47	1.86869e-47	1.28659e-49
AT1G04940.1	0	0	2228	3101	2623	19	35	8	21	6	18	56	71	86	11	10	18	2061	2560	1981	2650.67	20.6667	15	71	13	2200.67	-6.7944	-7.37718	-0.414102	-8.04701	-4.73678	-2.05699	-2.63943	4.32323	-3.3088	1.25082	0.667934	7.63609	-6.38233	-6.96588	-0.582406	2.22134e-64	1.83374e-70	0.165659	1.44103e-78	1.76753e-40	1.53727e-08	3.06784e-12	2.85621e-35
AT1G04945.2	0	0	129	182	172	197	114	128	177	141	167	6	10	4	70	89	81	66	88	41	161	146.333	161.667	6.66667	80	65	1.15551	1.1488	0.639399	-0.340813	-3.04977	4.20552	4.19993	3.69448	2.71418	1.49667	1.48995	0.980464	0.516456	0.509679	-0.00679094	0.000123116	0.000127744	0.0323905	0.27884	5.89632e-14	1.20879e-26	4.65242e-27	2.57636e-21
AT1G04950.1	0	0	1041	1318	1439	441	564	356	158	84	134	15	16	12	523	677	658	245	309	212	1266	453.667	125.333	14.3333	619.333	255.333	0.78186	-1.21152	1.62869	0.620905	-3.93052	4.71253	2.71979	5.56185	4.554	0.161019	-1.83262	1.00782	-0.846766	-2.84042	-1.99341	0.000938537	7.93324e-07	5.74333e-12	0.0081177	1.83942e-37	4.76771e-53	3.05853e-18	2.81658e-72
AT1G04960.2	0	0	399	584	483	507	653	579	542	403	512	784	1404	978	644	838	858	748	836	690	488.667	579.667	485.667	1055.33	780	758	-0.430428	-0.832624	-1.3234	-0.628343	0.655086	-1.08551	-1.48771	-1.97849	-1.28345	0.197898	-0.204314	-0.695085	0.892953	0.490747	-0.402194	0.040115	7.78535e-05	4.5592e-10	0.00265952	0.00170219	2.5057e-07	2.50171e-12	3.47498e-20
AT1G04970.1	0	0	225	319	309	97	151	66	192	158	184	569	1058	517	236	298	284	376	429	312	284.333	104.667	178	714.667	272.667	372.333	-1.89208	-1.24571	-1.07648	-1.10857	1.11215	-3.00415	-2.35784	-2.18869	-2.22077	-0.783798	-0.137251	0.0320929	-0.815893	-0.169342	0.646448	2.76987e-12	2.18121e-06	3.45664e-05	2.07184e-05	1.48745e-05	4.31819e-27	1.88538e-18	1.70962e-16
AT1G04980.1	0	0	4131	5911	6196	469	518	399	2005	1692	1893	4	6	35	1059	1657	1336	667	837	1182	5412.67	462	1863.33	15	1350.67	895.333	-1.03163	0.842774	1.86978	-0.110039	-5.68477	4.65332	6.52825	7.55717	5.57728	-0.921634	0.952831	1.97984	-2.90145	-1.02699	1.87442	0.00874871	0.0311089	2.99302e-06	0.777345	2.31344e-30	2.69188e-22	2.9865e-37	7.53867e-46
AT1G04985.1	0	0	181	335	283	158	217	181	273	199	234	91	119	98	129	176	145	60	85	65	266.333	185.333	235.333	102.667	150	70	1.36418	1.56497	1.22828	0.439202	0.758909	0.605144	0.805882	0.469035	-0.320002	0.925316	1.12609	0.789186	0.136242	0.336989	0.200719	1.21011e-07	1.0081e-09	1.40314e-06	0.0881779	0.0038204	0.0160578	0.00119986	0.0603569
AT1G04990.2	0	0	192	229	364	361	743	418	332	365	343	534	408	194	185	235	246	111	130	108	261.667	507.333	346.667	378.667	222	116.333	2.06008	1.39489	0.465713	0.264098	1.9339	0.126081	-0.539149	-1.46851	-1.67011	1.79624	1.13098	0.201637	1.59463	0.929363	-0.665247	7.66917e-09	7.24538e-05	0.184956	0.451936	5.41015e-08	0.713854	0.11408	2.39846e-05
AT1G05000.2	0	0	18	23	15	314	448	330	90	138	98	160	241	144	477	474	482	77	77	111	18.6667	364	108.667	181.667	477.667	88.3333	1.96461	0.101651	-2.93699	1.75784	1.19889	0.765604	-1.09733	-4.13564	0.558601	0.207092	-1.65621	-4.69691	4.90206	3.03917	-1.86305	2.5425e-10	0.766189	4.37238e-16	1.1761e-08	0.000116546	0.0100561	0.000345338	8.94693e-30
AT1G05010.1	0	0	5311	4909	12505	6760	4468	8160	2016	4409	3040	131	4542	751	1695	1906	1723	103	157	215	7575	6462.67	3155	1808	1774.67	158.333	5.31166	4.12877	4.84366	2.80621	3.50761	1.80396	0.621024	1.33574	-0.701693	2.50568	1.32273	2.03745	0.468245	-0.714708	-1.18295	2.84376e-11	4.55481e-08	5.47649e-10	8.27283e-05	1.78423e-06	0.00841555	0.351868	0.0480805
AT1G05030.1	0	0	616	337	344	224	577	245	30	70	80	48	70	51	277	371	337	236	331	242	432.333	348.667	60	56.3333	328.333	269.667	0.303793	-2.32958	0.0714267	-0.373921	-2.05461	2.35843	-0.27465	2.1266	1.68124	0.677744	-1.9562	0.445381	0.232395	-2.40157	-2.63342	0.444931	4.13919e-08	0.857749	0.347337	1.10226e-06	2.75528e-08	0.52748	4.3525e-07
AT1G05055.1	0	0	281	349	389	614	554	479	631	522	502	14	18	15	168	229	225	176	218	145	339.667	549	551.667	15.6667	207.333	179.667	1.57646	1.44322	0.239036	-0.453034	-3.29941	4.87598	4.74323	3.54078	2.84866	2.02965	1.8964	0.692147	1.33758	1.20431	-0.133276	1.43518e-12	7.9706e-11	0.281318	0.0450141	1.97504e-30	3.47438e-65	3.59785e-62	4.69151e-36
AT1G05060.1	0	0	645	1045	1257	597	772	559	0	72	0	25	119	38	762	919	812	110	175	103	982.333	642.667	24	60.6667	831	129.333	2.28345	-2.49637	2.23559	2.0469	-0.967334	3.25073	-1.52853	3.20323	3.01454	0.236778	-4.54464	0.188682	0.0481023	-4.73337	-4.77997	0.0156652	0.00991483	0.0176387	0.0288253	0.293982	0.000952408	0.107633	0.00108093
AT1G05070.1	0	0	969	1039	1016	622	709	446	694	556	785	10	15	19	1064	1457	1429	391	470	427	1008	592.333	678.333	14.6667	1316.67	429.333	0.403177	0.465915	0.553821	0.941372	-4.66277	5.06612	5.12941	5.21926	5.60673	-0.538175	-0.475441	-0.387562	-0.150623	-0.0878873	0.0627335	0.0717088	0.0370057	0.0128144	2.42774e-05	2.35441e-55	1.03418e-64	2.58779e-66	2.25778e-69
AT1G05090.1	0	0	0	0	0	0	0	0	149	154	176	0	0	0	0	0	0	0	0	0	0	0	159.667	0	0	0	0	10.2337	0	0	0	0	10.1427	0	-5.12548e-15	0	10.582	0	0	10.5947	10.2538	1	2.92724e-39	1	1	1	1	4.31995e-38	1
AT1G05120.1	0	0	573	741	700	34	31	35	101	188	123	111	179	107	1035	1301	1261	254	290	201	671.333	33.3333	137.333	132.333	1199	248.333	-2.92302	-1.01334	0.755941	1.61347	-0.717485	-2.2052	-0.295781	1.47354	2.33105	-4.53755	-2.62698	-0.857557	-3.68005	-1.76945	1.90996	4.57781e-22	0.000171867	0.00377358	9.32163e-10	0.00765046	3.75307e-13	0.287466	3.96723e-08
AT1G05140.1	0	0	2786	4722	3680	4064	2693	4584	2942	2908	3329	1254	1708	1648	312	321	306	1612	1784	1498	3729.33	3780.33	3059.67	1536.67	313	1631.33	1.19337	0.721489	0.49309	-3.03413	0.11482	1.07855	0.606666	0.378267	-3.14891	4.22752	3.75565	3.52734	0.700296	0.228406	-0.471887	5.30328e-06	0.00554313	0.0573494	5.59532e-27	0.658699	3.73476e-05	0.0195486	0.144606
AT1G05150.1	0	0	1572	2334	2153	757	884	587	190	189	181	225	274	209	1076	1323	1413	1971	2200	1265	2019.67	742.667	186.667	236	1270.67	1812	-1.32641	-3.44468	-0.523106	-1.163	-2.72095	1.39456	-0.723632	2.19799	1.55809	-0.163439	-2.28187	0.639909	-0.803338	-2.92178	-2.11827	2.46532e-09	2.96908e-45	0.0166634	1.41567e-07	9.92545e-31	1.03913e-09	0.00188814	1.5882e-21
AT1G05160.1	0	0	76	11	78	14	7	34	2	3	1	11	0	0	348	489	444	61	77	95	55	18.3333	2	3.66667	427	77.6667	-2.07652	-5.3816	-1.14728	1.76667	-4.05127	1.97587	-1.32201	2.91377	5.82725	-3.84484	-7.16721	-2.91458	-0.930895	-4.2537	-3.30583	0.0209696	1.05052e-06	0.181678	0.0412544	7.51721e-05	0.0513333	0.244111	0.00349659
AT1G05170.2	0	0	687	762	860	333	343	286	18	32	38	1118	578	673	441	529	509	1093	1276	1365	769.667	320.667	29.3333	789.667	493	1244.67	-2.0155	-5.59307	-1.38906	-2.01086	-0.404241	-1.61123	-5.18841	-0.984799	-1.60659	-0.00473733	-3.58356	0.621827	-0.626538	-4.20541	-3.57763	1.34591e-10	1.04533e-48	6.08124e-06	1.32109e-10	0.182119	2.2866e-07	2.40497e-43	0.00124333
AT1G05180.1	0	0	1402	2206	1383	1406	1860	1537	1152	1213	1034	655	1193	1023	1185	1355	1332	83	120	46	1663.67	1601	1133	957	1290.67	83	4.25454	3.62281	3.6714	3.33118	3.74167	0.512696	-0.119131	-0.0708836	-0.411094	0.923807	0.291963	0.340219	0.583595	-0.0482506	-0.631835	1.97998e-42	9.25191e-33	1.35366e-33	1.22206e-28	2.16719e-34	0.0557384	0.658018	0.792411
AT1G05190.1	0	0	906	1338	1461	5600	2715	4323	2127	2311	1783	851	791	1018	8761	12532	11603	942	1314	1497	1235	4212.67	2073.67	886.667	10965.3	1251	1.7129	0.537397	-0.734843	2.44428	-0.28083	1.99373	0.818227	-0.454001	2.72512	-0.73136	-1.90688	-3.17916	2.44777	1.27225	-1.17551	3.02307e-08	0.0755299	0.0154055	1.20285e-14	0.353986	1.69641e-10	0.00707539	0.133722
AT1G05200.1	0	0	367	974	959	460	471	539	1216	1081	1203	3113	3428	3135	478	609	611	16	19	1	766.667	490	1166.67	3225.33	566	12	5.33721	6.4358	5.28586	4.91333	8.30075	-2.96479	-1.86693	-3.01941	-3.39183	0.426972	1.5249	0.372444	0.0545444	1.15247	1.09789	1.38107e-38	3.48767e-52	1.49363e-38	4.60832e-34	2.16995e-75	1.40081e-18	7.47403e-09	3.50019e-19
AT1G05205.1	0	0	555	654	433	500	236	354	644	701	517	220	289	194	277	335	359	245	288	249	547.333	363.333	620.667	234.333	323.667	260.667	0.449521	1.07281	0.402999	-0.354951	0.0411655	0.408343	1.03162	0.361822	-0.396114	0.804515	1.42784	0.758003	0.0465622	0.669875	0.623278	0.125247	0.000271634	0.168649	0.228515	0.894315	0.165295	0.000462145	0.217255
AT1G05210.1	0	0	79	240	331	31	27	15	136	107	154	44	52	34	156	261	222	116	152	151	216.667	24.3333	132.333	43.3333	213	139.667	-2.5779	-0.274826	-0.120428	-0.0782105	-1.4907	-1.08673	1.21606	1.37089	1.41309	-2.50108	-0.196667	-0.0422223	-2.45891	-0.15445	2.30346	2.21855e-10	0.455066	0.736436	0.833908	0.000104089	0.00875796	0.00155897	0.000325553
AT1G05230.1	0	0	2952	2170	2625	250	178	191	1006	896	809	71	93	71	513	603	674	691	743	737	2582.33	206.333	903.667	78.3333	596.667	723.667	-1.8577	0.127149	1.17241	-0.953398	-3.01668	1.15906	3.14396	4.18955	2.06374	-0.90444	1.08056	2.12587	-3.03026	-1.04527	1.98489	4.28808e-13	0.605129	1.93343e-06	0.000114155	2.87083e-28	1.49776e-05	2.28136e-30	2.40006e-49
AT1G05240.1	0	0	0	0	0	944	2671	999	0	0	0	0	0	0	4	4	1	4	8	0	0	1538	0	0	3	4	8.50307	-5.09584	-5.37704	-0.985997	-4.91051	13.4328	0	0	4.30696	9.4992	-4.44776	-4.6693	13.9063	0	-13.6212	5.30534e-34	0.00192197	0.00075295	0.295061	0.00312874	4.79859e-41	1	1
AT1G05270.1	0	0	425	430	469	437	441	415	941	705	879	311	354	353	914	1138	1167	205	181	166	441.333	431	841.667	339.333	1073	184	1.17794	1.99475	0.578943	1.86874	1.08702	0.0908684	0.907643	-0.50823	0.78156	-0.690693	0.126124	-1.28986	0.599116	1.41595	0.816786	8.15964e-08	2.12116e-19	0.00797551	2.13991e-17	8.30233e-07	0.676189	2.01464e-05	0.0176067
AT1G05280.1	0	0	666	903	850	347	379	320	4	4	3	0	1	0	0	0	0	161	222	146	806.333	348.667	3.66667	0.333333	0	176.333	0.951226	-5.70791	1.51669	-10.8218	-8.40762	9.36471	2.7281	10.0185	-2.24808	11.7898	5.17634	12.643	-0.565359	-7.23564	-6.65986	0.000251643	3.44041e-46	5.27746e-09	1.70152e-60	3.38018e-50	1.07335e-67	0.0150024	6.20323e-79
AT1G05300.1	0	0	392	333	449	27	558	71	0	3	5	40	71	163	0	0	2	66	89	124	391.333	218.667	2.66667	91.3333	0.666667	93	1.07596	-5.25969	1.37582	-7.53599	0.165196	0.910688	-5.42058	1.21052	-7.68699	8.61525	2.2753	8.96409	-0.29965	-6.65037	-6.33663	0.190042	2.68802e-07	0.0946251	3.21851e-10	0.843974	0.267226	2.06483e-07	0.140019
AT1G05310.1	0	0	0	0	0	17	9	9	5	3	2	0	0	1	12	17	19	3	9	4	0	11.6667	3.33333	0.333333	16	5.33333	0	0	0	0	0	0	0	0	0	0	0	0	0	0	0	0	0	0	0	0	0	0	0
AT1G05320.1	0	0	4999	10611	6809	485	746	463	3372	2769	3717	115	229	169	3887	4272	4184	860	884	771	7473	564.667	3286	171	4114.33	838.333	-0.633314	1.77652	2.44468	1.63416	-2.12127	1.48797	3.89783	4.56612	3.7556	-2.2675	0.142384	0.810517	-3.07802	-0.668129	2.40984	0.0148545	1.751e-11	1.339e-19	5.20307e-10	8.22275e-15	3.33571e-08	7.00488e-41	1.66697e-52
AT1G05350.1	0	0	508	709	725	277	285	258	956	937	1053	359	410	241	1001	1292	1408	142	137	105	647.333	273.333	982	336.667	1233.67	128	1.05117	2.75466	1.64301	2.59757	1.59779	-0.546686	1.15673	0.0449409	0.999493	-1.54625	0.157284	-0.954593	-0.59169	1.11186	1.70346	6.94159e-06	9.6823e-31	1.68727e-12	7.24496e-28	1.02833e-11	0.0155479	2.12845e-07	0.844824
AT1G05360.1	0	0	0	0	0	0	0	0	0	0	0	61	94	52	0	0	0	0	0	0	0	0	0	69	0	0	0	0	0	0	0	0	0	0	0	0	0	0	0	0	0	0	0	0	0	0	0	0	0
AT1G05370.1	0	0	17	18	36	0	0	0	0	0	0	0	0	0	0	0	0	11	13	28	23.6667	0	0	0	0	17.3333	0	0	0	0	0	0	0	0	0	0	0	0	0	0	0	0	0	0	0	0	0	0	0
AT1G05380.1	0	0	3080	3898	4025	1426	1716	1453	1174	1205	1158	200	256	185	1635	2045	1872	802	853	604	3667.67	1531.67	1179	213.667	1850.67	753	0.984477	0.470938	1.60091	0.639272	-1.61183	2.5963	2.0828	3.21286	2.25122	0.34523	-0.168323	0.96165	-0.616409	-1.12997	-0.513545	2.02271e-06	0.0225037	1.99368e-14	0.00192661	9.06167e-14	8.185e-32	1.21748e-21	4.51765e-46
AT1G05385.1	0	0	71	94	68	449	297	336	366	249	382	52	64	77	892	1339	1360	592	675	581	77.6667	360.667	332.333	64.3333	1197	616	-0.810077	-1.08556	-3.66683	0.277811	-3.04882	2.23879	1.96344	-0.617312	3.32717	-1.08794	-1.36344	-3.94513	2.85673	2.58133	-0.27547	0.00148467	2.21785e-05	3.80292e-37	0.269514	5.04552e-27	1.01834e-15	1.47812e-12	0.0322119
AT1G05410.1	0	0	286	310	327	633	1040	891	18	16	30	80	151	108	446	572	545	1244	1442	1324	307.667	854.667	21.3333	113	521	1336.67	-0.694327	-6.15424	-2.80221	-2.03043	-3.38852	2.69422	-2.76506	0.586682	1.35843	1.33609	-4.12569	-0.771826	2.10787	-3.35396	-5.46003	0.00377475	3.96872e-83	9.75901e-28	2.35233e-16	8.94875e-37	6.79822e-25	1.15839e-19	0.0206452
AT1G05420.1	0	0	21	27	45	76	71	74	20	9	12	120	100	283	92	110	116	0	0	0	31	73.6667	13.6667	167.667	106	0	0	0	0	0	0	0	0	0	0	0	0	0	0	0	0	0	0	0	0	0	0	0	0
AT1G05430.1	0	0	338	531	525	74	89	75	321	286	349	747	653	518	0	0	0	0	0	0	464.667	79.3333	318.667	639.333	0	0	9.29141	11.2269	11.5449	0	12.4535	-3.28079	-1.41768	-1.38846	-12.8452	9.65533	11.5754	11.8361	-1.89292	-0.0293003	1.86334	1.45192e-34	3.39946e-62	5.28347e-63	1	9.67161e-85	4.75928e-28	2.12987e-07	3.09327e-07
AT1G05440.1	0	0	0	0	5	3	2	1	0	0	1	0	0	0	11	54	43	40	61	34	1.66667	2	0.333333	0	36	45	0	0	0	0	0	0	0	0	0	0	0	0	0	0	0	0	0	0	0	0	0	0	0
AT1G05450.2	0	0	0	0	0	0	0	0	0	0	0	0	0	0	2	3	4	0	0	0	0	0	0	0	3	0	0	0	0	0	0	0	0	0	0	0	0	0	0	0	0	0	0	0	0	0	0	0	0
AT1G05460.1	0	0	1146	1745	1962	163	208	154	1182	991	1008	1206	1430	975	312	343	331	1072	1153	927	1617.67	175	1060.33	1203.67	328.667	1050.67	-2.63542	-0.17249	-0.0824841	-2.33268	0.399732	-3.03509	-0.572224	-0.482227	-2.7324	-0.302927	2.16021	2.2503	-2.55314	-0.0900098	2.46298	4.93436e-30	0.419962	0.698714	6.25932e-25	0.0613748	2.98111e-38	0.00745907	0.023641
AT1G05470.1	0	0	17	14	43	5	3	1	90	51	50	16	7	15	85	121	103	155	184	163	24.6667	3	63.6667	12.6667	103	167.333	-5.79668	-1.5869	-3.4622	-1.37145	-3.4721	-2.32045	1.88611	0.0132102	2.10352	-4.43812	-0.215822	-2.09201	-2.34769	1.87526	4.21333	2.55343e-27	3.56342e-05	2.29211e-16	0.000284102	3.58658e-15	0.000177914	1.97018e-05	1
AT1G05490.1	0	0	0	5	1	8	0	1	0	0	6	0	0	0	0	0	0	18	34	13	2	3	2	0	0	21.6667	0	0	0	0	0	0	0	0	0	0	0	0	0	0	0	0	0	0	0	0	0	0	0
AT1G05500.1	0	0	2	55	83	27	38	31	378	341	352	2	0	11	2160	2968	2876	4171	4673	4231	46.6667	32	357	4.33333	2668	4358.33	-7.13568	-3.79897	-7.32849	-1.38468	-9.69125	2.55654	5.89479	2.3721	8.31539	-5.75227	-2.4144	-5.94472	0.191563	3.52966	3.33706	6.01797e-22	1.56214e-09	7.9177e-23	0.0157357	2.7423e-30	0.000311042	2.28416e-15	0.00085642
AT1G05510.1	0	0	0	0	0	0	0	0	0	0	0	1	0	0	0	0	0	0	0	0	0	0	0	0.333333	0	0	0	0	0	0	0	0	0	0	0	0	0	0	0	0	0	0	0	0	0	0	0	0	0
AT1G05520.1	0	0	2143	2795	3369	2821	3372	2648	2278	1811	2097	2481	2924	2522	226	303	320	649	745	586	2769	2947	2062	2642.33	283	660	2.11224	1.45751	1.37344	-1.89041	2.21213	-0.0999022	-0.754649	-0.838757	-4.10256	4.00271	3.34798	3.26398	0.738855	0.0840999	-0.65475	5.10422e-23	4.13919e-12	5.75499e-11	3.6409e-18	6.22056e-25	0.625562	0.000246604	4.63319e-05
AT1G05530.1	0	0	213	674	1115	1	2	0	237	122	227	2	2	2	8	3	3	1112	1241	693	667.333	1	195.333	2	4.66667	1015.33	-9.85393	-2.55987	-1.34557	-8.33222	-8.68574	-1.15583	6.13123	7.35968	0.374841	-1.5579	5.77441	6.99525	-8.54624	-1.21447	7.30417	1.0289e-40	4.29698e-08	0.00261937	7.73155e-38	4.34648e-37	0.39409	6.12803e-21	4.8286e-29
AT1G05570.1	0	0	17	13	36	0	0	0	0	0	0	6	16	2	3	5	1	4505	5229	3689	22	0	0	8	3	4474.33	-15.1446	-15.2169	-8.3477	-11.1276	-8.93664	-6.11176	-6.18784	0.594593	-2.18228	-4.38061	-4.43443	2.79148	-7.17437	-7.22998	0	6.0577e-88	1.02923e-88	2.79293e-67	2.05906e-85	1.29589e-69	1.35146e-06	8.48715e-07	0.246635
AT1G05590.1	0	0	270	277	477	292	171	240	130	174	193	79	138	102	2797	3018	3076	896	943	568	341.333	234.333	165.667	106.333	2963.67	802.333	-1.79163	-2.44234	-1.91771	1.24108	-2.7187	0.92713	0.276513	0.80134	3.96009	-3.03283	-3.68362	-3.1589	0.125965	-0.524808	-0.650689	4.47025e-10	1.14827e-16	2.30219e-11	8.27612e-06	1.39968e-19	0.00145898	0.348431	0.00558764
AT1G05600.1	0	0	664	1712	1390	185	185	131	481	469	533	1138	2459	1518	914	1099	964	2963	3366	3019	1255.33	167	494.333	1705	992.333	3116	-4.27742	-2.8446	-2.04099	-2.31447	-0.711151	-3.5662	-2.13342	-1.32982	-1.6033	-1.96318	-0.530186	0.273494	-2.23667	-0.803676	1.43289	1.61923e-44	1.08055e-23	1.02256e-13	6.90601e-17	0.00742714	2.82286e-33	1.22657e-14	7.88296e-07
AT1G05610.1	0	0	0	0	0	12	15	7	1	4	1	2	1	1	0	0	0	11	25	21	0	11.3333	2	1.33333	0	19	0	0	0	0	0	0	0	0	0	0	0	0	0	0	0	0	0	0	0	0	0	0	0
AT1G05620.1	0	0	1522	2312	1798	109	105	68	851	744	748	53	36	57	585	715	648	60	80	62	1877.33	94	781	48.6667	649.333	67.3333	0.431803	3.35427	4.11436	2.61162	-0.227596	0.659361	3.58175	4.34198	2.83925	-2.17968	0.74305	1.50276	-3.68242	-0.759683	2.92246	0.122448	1.54161e-33	1.54414e-47	6.336e-22	0.467995	0.0223036	2.50466e-36	1.61381e-50
AT1G05630.1	0	0	0	0	0	0	0	0	127	120	46	6	2	3	3	3	4	6	7	9	0	0	97.6667	3.66667	3.33333	7.33333	0	0	0	0	0	0	0	0	0	0	0	0	0	0	0	0	0	0	0	0	0	0	0
AT1G05640.1	0	0	0	458	0	18	17	19	10	7	4954	909	1078	710	1342	1471	1503	155	190	97	152.667	18	1657	899	1438.67	147.333	-3.03462	3.29157	-0.701783	2.65301	2.83468	-5.86871	0.456744	-3.53671	-0.181985	-5.6896	0.638743	-3.35505	-2.33486	3.99361	6.32675	0.0832421	0.0621621	0.670153	0.123261	0.102019	0.00307912	0.779197	0.0472717
AT1G05650.1	0	0	19	5	10	1	0	1	3	6	4	27	49	26	0	0	0	0	2	5	11.3333	0.666667	4.33333	34	0	2.33333	0	0	0	0	0	0	0	0	0	0	0	0	0	0	0	0	0	0	0	0	0	0	0
AT1G05670.1	0	0	21	18	53	24	28	19	2	14	3	144	119	59	45	80	64	7	11	3	30.6667	23.6667	6.33333	107.333	63	7	0	0	0	0	0	0	0	0	0	0	0	0	0	0	0	0	0	0	0	0	0	0	0
AT1G05690.1	0	0	877	1136	951	763	635	308	95	157	262	27	60	67	618	655	583	37	50	65	988	568.667	171.333	51.3333	618.667	50.6667	3.40155	1.55351	3.58315	2.93872	0.186437	3.21489	1.3669	3.39647	2.75205	0.463496	-1.38486	0.644428	-0.180909	-2.02928	-1.8482	6.28574e-16	0.000114004	2.29708e-17	1.10977e-12	0.674929	1.24812e-14	0.000613673	4.886e-16
AT1G05700.1	0	0	0	0	0	8	193	149	121	110	69	483	1975	242	0	0	0	8	16	18	0	116.667	100	900	0	14	2.99195	2.63953	-7.21102	-7.19781	6.06338	-3.0724	-3.42539	-13.2041	-13.1901	10.2088	9.91216	0	10.2219	9.9248	-0.352955	0.000533192	0.00195619	3.75168e-06	4.20609e-06	5.24858e-10	0.000260653	6.1129e-05	1.61197e-18
AT1G05710.2	0	0	603	488	538	1829	1231	1700	0	0	0	61	171	166	37	51	30	220	257	166	543	1586.67	0	132.667	39.3333	214.333	2.87207	-10.8302	0.695719	-3.09065	-0.508969	3.38099	-10.2302	1.20477	-2.58133	5.96293	-8.08774	3.78735	2.17651	-11.887	-13.7225	6.89204e-16	1.03468e-43	0.0386503	3.23254e-16	0.13829	2.05225e-20	3.80864e-37	0.000419319
AT1G05720.1	0	0	260	218	242	336	427	296	134	70	1	241	399	212	586	739	683	56	68	13	240	353	68.3333	284	669.333	45.6667	2.94314	0.444458	1.78225	3.2566	2.85842	0.0844257	-2.41427	-1.0772	0.397149	-0.312721	-2.81207	-1.47448	1.16166	-1.33768	-2.49888	8.31038e-05	0.536819	0.0130761	1.63386e-05	0.000123501	0.904373	0.000949851	0.123705
AT1G05730.1	0	0	109	135	161	247	206	218	22	1	19	53	133	36	117	208	166	108	142	86	135	223.667	14	74	163.667	112	0.976998	-3.1823	-0.406357	-0.118385	-0.444841	1.42179	-2.73662	0.0386566	0.326608	1.09556	-3.06653	-0.288026	1.38354	-2.77862	-4.15951	0.0234057	1.41823e-10	0.349677	0.78759	0.311874	0.00119703	3.44693e-08	0.926996
AT1G05750.1	0	0	7	18	7	5	15	6	98	108	116	10	15	6	82	145	113	27	28	50	10.6667	8.66667	107.333	10.3333	113.333	35	0	0	0	0	0	0	0	0	0	0	0	0	0	0	0	0	0	0	0	0	0	0	0
AT1G05760.1	0	0	0	0	0	0	0	0	0	0	0	0	0	0	0	0	0	223	226	221	0	0	0	0	0	223.333	-10.8387	-10.9109	-11.1995	-11.1862	-10.7198	0	0	0	-5.12548e-15	0	0	0	0	0	0	5.90781e-45	1.0713e-45	2.10097e-48	2.62997e-48	5.20031e-42	1	1	1
AT1G05780.1	0	0	0	22	46	177	141	138	70	61	76	65	216	177	201	250	222	98	115	98	22.6667	152	69	152.667	224.333	103.667	0.510102	-0.774443	-2.96014	0.450092	0.712426	-0.20237	-1.48684	-3.67228	-0.262525	0.0601198	-1.2248	-3.41193	3.47046	2.18588	-1.28459	0.303451	0.12268	4.96213e-08	0.363015	0.15294	0.684334	0.0033287	4.8738e-11
AT1G05790.1	0	0	24	8	6	273	288	270	384	378	398	48	54	35	0	0	0	202	259	205	12.6667	277	386.667	45.6667	0	222	0.282077	0.621165	-4.74339	-11.1635	-2.07017	2.35228	2.6915	-2.67168	-9.0179	11.4623	11.8579	6.72159	5.02569	5.36542	0.339083	0.361559	0.0430416	2.66127e-33	3.38345e-53	5.99438e-10	2.01381e-12	1.36853e-15	4.28599e-11
AT1G05805.1	0	0	0	0	0	347	414	244	38	297	164	11	63	69	35	58	66	5	16	9	0	335	166.333	47.6667	53	10	5.01964	3.92725	-6.69041	1.74118	2.42612	2.59209	1.49905	-9.04701	-0.689204	3.2822	2.18899	-8.72222	11.7304	10.693	-1.09324	5.21053e-11	7.61572e-08	3.80376e-06	0.0125559	0.000633303	0.000106121	0.0208831	1.35356e-12
AT1G05810.1	0	0	73	67	77	0	0	0	62	60	85	144	193	228	506	633	615	158	223	156	72.3333	0	69	188.333	584.667	179	-10.4981	-1.54886	-1.96659	1.05362	0.29268	-10.695	-1.84143	-2.2592	0.760876	-11.9159	-2.6029	-3.02071	-8.90884	0.417442	9.04164	4.13409e-54	4.74936e-08	5.32659e-12	7.29328e-05	0.275923	3.47417e-57	8.99049e-11	3.31717e-15
AT1G05820.1	0	0	0	0	0	0	0	0	1	2	2	1	2	11	0	0	0	0	0	0	0	0	1.66667	4.66667	0	0	0	0	0	0	0	0	0	0	0	0	0	0	0	0	0	0	0	0	0	0	0	0	0
AT1G05830.1	0	0	1079	1606	1364	342	282	259	1168	998	1032	626	1014	906	379	498	419	89	101	66	1349.67	294.333	1066	848.667	432	85.3333	1.75039	3.46426	3.29835	1.68272	3.51173	-1.76147	-0.0477274	-0.213959	-1.82956	0.0679854	1.78186	1.61568	-1.54764	0.166233	1.7138	1.19762e-13	3.45063e-46	1.09723e-42	6.38598e-13	5.44974e-47	2.1171e-15	0.824703	0.314845
AT1G05840.1	0	0	434	570	501	149	240	177	402	374	406	208	274	231	189	245	265	60	65	86	501.667	188.667	394	237.667	233	70.3333	1.35326	2.28134	2.13026	1.03868	1.9377	-0.584578	0.343385	0.191992	-0.899552	0.314908	1.24302	1.09167	-0.776671	0.151424	0.928016	2.79288e-07	4.13325e-18	3.18439e-16	7.15147e-05	1.95184e-13	0.0180436	0.158677	0.4303
AT1G05850.1	0	0	5690	4822	7637	9029	8433	6113	10795	9028	13851	3	2	8	12561	16843	15796	955	1162	1422	6049.67	7858.33	11224.7	4.33333	15066.7	1179.67	2.6637	3.03943	1.65987	2.98598	-7.85847	10.5228	10.9004	9.52755	10.8534	-0.322258	0.0534668	-1.32612	1.00385	1.37958	0.375724	2.12599e-19	4.46939e-24	6.29615e-09	2.16349e-23	6.13237e-74	3.2297e-117	2.90144e-123	4.15939e-102
AT1G05860.1	0	0	648	999	983	96	150	107	599	591	386	207	308	347	282	334	352	204	228	122	876.667	117.667	525.333	287.333	322.667	184.667	-0.684254	1.34742	1.56347	0.158436	0.856669	-1.54089	0.490687	0.706659	-0.698349	-0.842823	1.1891	1.40511	-2.24787	-0.215946	2.03172	0.0162489	1.20263e-06	1.8152e-08	0.568055	0.00199809	5.94478e-08	0.0714395	0.00926924
AT1G05870.1	0	0	6723	7473	5475	10844	11619	11758	10347	17345	12719	3079	6191	4664	3230	4308	4152	0	0	0	6557	11407	13470.3	4644.67	3896.67	0	16.4651	16.6466	15.4008	14.6313	15.261	1.08526	1.19439	-0.340087	-1.09626	2.18152	2.29065	0.756174	1.42535	1.53448	0.109132	1.37225e-139	1.0463e-140	1.53858e-116	1.24354e-105	1.8805e-120	0.00014359	2.98259e-05	0.229116
AT1G05900.2	0	0	29	85	80	704	565	562	447	407	386	202	291	318	0	0	0	0	0	0	64.6667	610.333	413.333	270.333	0	0	12.2389	11.6054	8.67784	0	11.188	0.932046	0.226296	-2.98975	-11.5797	12.6033	11.9539	8.9685	3.92208	3.21638	-0.705779	3.82506e-67	4.42757e-57	1.9557e-21	1	4.0591e-53	0.00260588	0.465573	1.72457e-18
AT1G05910.1	0	0	1282	1745	1757	783	905	764	1250	1168	1173	113	163	81	904	1110	1123	1139	1356	971	1594.67	817.333	1197	119	1045.67	1155.33	-0.53722	-0.124936	-0.220275	-0.801372	-3.08435	2.54716	2.9595	2.86439	2.28328	0.264138	0.676438	0.581111	-0.316962	0.0953362	0.412288	0.0107634	0.552135	0.292737	0.000143473	1.05303e-39	2.01157e-28	4.63433e-37	3.53178e-35
AT1G05940.1	0	0	1012	1545	1233	1025	1663	962	1965	1864	1742	721	1630	851	834	1060	1028	870	1027	958	1263.33	1216.67	1857	1067.33	974	951.667	0.286779	0.776391	-0.28853	-0.638271	0.315224	-0.0284475	0.461159	-0.603762	-0.9535	0.925059	1.41468	0.349751	0.575317	1.06494	0.48961	0.254885	0.00207881	0.251227	0.0114521	0.211503	0.91205	0.0661045	0.0166054
AT1G05950.1	0	0	165	225	282	129	170	101	617	439	694	108	103	58	75	122	113	327	349	290	224	133.333	583.333	89.6667	103.333	322	-1.33143	0.662143	-1.22591	-2.31844	-1.63134	0.299982	2.29355	0.405767	-0.686707	0.986836	2.98071	1.09275	-0.105709	1.88812	1.99363	2.66935e-06	0.0156178	1.18825e-05	2.26554e-15	1.74726e-08	0.315026	4.30328e-15	0.16311
AT1G05960.2	0	0	0	0	0	591	558	430	520	479	462	1844	2837	2455	0	0	0	323	379	294	0	526.333	487	2378.67	0	332	0.618526	0.372634	-11.758	-11.7447	3.03665	-2.41814	-2.66406	-14.7206	-14.7066	12.3799	12.1905	0	12.393	12.2031	-0.245902	0.00684357	0.103458	1.35952e-89	2.25455e-89	1.14003e-36	4.72125e-25	1.55741e-29	6.27002e-163
AT1G05970.2	0	0	377	866	636	375	403	350	2	0	3	582	940	480	160	216	196	176	213	177	626.333	376	1.66667	667.333	190.667	188.667	0.95086	-6.90044	1.0167	-0.651784	1.99913	-1.04831	-8.89275	-0.982634	-2.65107	1.60275	-6.27149	1.66864	-0.0657442	-7.94075	-7.85279	0.000474944	1.16124e-49	0.000175524	0.0176494	5.23652e-13	8.8727e-05	1.13643e-84	0.000218157
AT1G05990.1	0	0	0	0	0	58	77	49	56	67	54	0	0	0	73	107	114	0	0	0	0	61.3333	59	0	98	0	0	0	0	0	0	0	0	0	0	0	0	0	0	0	0	0	0	0	0	0	0	0	0
AT1G06000.1	0	0	2	5	5	5	38	8	0	0	0	0	0	0	12	19	27	101	84	55	4	17	0	0	19.3333	80	0	0	0	0	0	0	0	0	0	0	0	0	0	0	0	0	0	0	0	0	0	0	0
AT1G06010.1	0	0	58	90	129	59	61	24	252	263	269	41	67	55	106	197	133	43	49	49	92.3333	48	261.333	54.3333	145.333	47	-0.0424637	2.28376	0.25463	0.939573	0.391915	-0.434388	1.8916	-0.137551	0.547349	-0.982073	1.34473	-0.685124	-0.29712	2.02974	2.32627	0.904269	4.30865e-12	0.458653	0.00432577	0.255619	0.201835	5.4336e-09	0.684853
AT1G06020.1	0	0	0	0	0	0	0	0	0	0	0	254	488	382	0	0	0	0	0	0	0	0	0	374.667	0	0	0	0	0	0	11.6338	-11.6568	-11.7339	-12.0395	-12.0255	0	0	0	0	0	0	1	1	1	1	1.07215e-47	6.37622e-48	1.33363e-48	5.38288e-51
AT1G06040.1	0	0	15903	22293	17081	5712	6348	4652	850	1115	994	5672	6309	5928	7130	8982	8902	11190	13351	12029	18425.7	5570.67	986.333	5969.67	8338	12190	-1.18523	-3.807	-0.091668	-1.21795	-0.819606	-0.365624	-2.98738	0.727941	-0.398336	0.0327111	-2.58909	1.12628	-1.09357	-3.71537	-2.62177	1.859e-07	5.80776e-52	0.682674	8.57112e-08	0.000283817	0.103838	6.07719e-35	0.00124377
AT1G06050.1	0	0	162	192	263	297	389	307	558	508	499	51	53	71	146	193	199	199	238	157	205.667	331	521.667	58.3333	179.333	198	0.703431	1.22391	-0.629967	-0.801824	-1.53314	2.23658	2.75715	0.903651	0.731789	1.50534	2.02587	0.171886	1.33348	1.85401	0.520466	0.00341923	3.50798e-07	0.00943282	0.00104646	5.14879e-09	1.27679e-17	9.57098e-26	0.000577712
AT1G06060.1	0	0	123	158	168	118	130	89	211	175	232	98	153	140	153	195	201	58	80	80	149.667	112.333	206	130.333	183	72.6667	0.570699	1.3091	0.347337	0.659679	1.03189	-0.461268	0.277032	-0.684906	-0.37257	-0.0888102	0.649685	-0.312402	0.223541	0.962052	0.738374	0.0274481	1.95589e-07	0.179589	0.00918761	5.85954e-05	0.0647675	0.254164	0.00523926
AT1G06070.1	0	0	0	156	113	660	665	485	152	134	120	308	478	353	320	442	472	209	261	147	89.6667	603.333	135.333	379.667	411.333	205.667	1.51977	-0.766987	-1.96422	0.344823	1.09147	0.428253	-1.85845	-3.05571	-0.746772	1.17507	-1.11194	-2.30943	3.48414	1.1972	-2.2868	0.0177078	0.226022	0.0026726	0.585081	0.0858698	0.495278	0.00417614	6.8505e-06
AT1G06080.1	0	0	0	0	0	0	0	0	0	0	0	0	0	0	0	0	0	100	155	184	0	0	0	0	0	146.333	0	0	0	0	0	0	0	0	0	0	0	0	0	0	0	0	0	0	0	0	0	0	0
AT1G06110.1	0	0	1760	1672	1607	474	542	356	2291	2405	2950	828	996	855	1559	2013	1965	972	1143	1111	1679.67	457.333	2548.67	893	1845.67	1075.33	-1.29662	1.05291	-0.0274768	0.10411	-0.0686057	-1.228	1.12151	0.0411312	0.172718	-1.40078	0.948813	-0.131589	-1.2692	1.0804	2.34954	1.8138e-08	3.5021e-06	0.904253	0.64518	0.762974	9.76209e-08	8.25661e-07	0.856368
AT1G06130.1	0	0	1290	1398	1541	20	26	26	1762	1493	1773	1068	1384	878	1061	1419	1316	1338	1629	1535	1409.67	24	1676	1110	1265.33	1500.67	-6.00686	-0.033601	-0.775723	-0.920099	-0.244519	-5.76183	0.210919	-0.531195	-0.675571	-5.08843	0.886502	0.144381	-5.23286	0.742124	5.97372	2.13333e-94	0.877974	0.000399027	2.79701e-05	0.263114	5.49293e-88	0.334379	0.0152648
AT1G06140.1	0	0	0	0	0	0	0	0	0	0	0	5	6	7	535	622	702	5	15	5	0	0	0	6	619.667	8.33333	-6.07674	-6.14802	-6.43311	5.56372	-0.237231	-5.745	-5.82075	-6.12155	5.80115	-12.0004	-12.0568	-12.2882	0	0	0	1.0121e-06	6.23872e-07	2.41124e-07	4.76328e-38	0.799377	2.09807e-05	1.24565e-05	7.44499e-06
AT1G06145.1	0	0	3	10	9	3	3	0	6	12	5	2	2	1	4	1	1	30	37	65	7.33333	2	7.66667	1.66667	2	44	0	0	0	0	0	0	0	0	0	0	0	0	0	0	0	0	0	0	0	0	0	0	0
AT1G06160.1	0	0	16	35	10	9	61	26	18	29	44	14	35	22	1	0	1	11	16	7	20.3333	32	30.3333	23.6667	0.666667	11.3333	0	0	0	0	0	0	0	0	0	0	0	0	0	0	0	0	0	0	0	0	0	0	0
AT1G06190.1	0	0	624	910	706	1159	608	752	942	767	744	381	399	358	2259	2821	2475	723	797	527	746.667	839.667	817.667	379.333	2518.33	682.333	0.274749	0.0845502	-0.547922	1.23102	-0.621302	0.89605	0.705862	0.0734227	1.85235	-0.956259	-1.14647	-1.77898	0.822682	0.63248	-0.190201	0.286905	0.744333	0.0341794	2.15881e-06	0.0172308	0.000596842	0.00675807	0.781488
AT1G06200.1	0	0	109	165	132	146	127	125	340	220	212	151	345	221	200	305	292	75	76	47	135.333	132.667	257.333	239	265.667	66	0.974011	1.77971	0.353287	1.339	2.0265	-1.05261	-0.247053	-1.67377	-0.688085	-0.364713	0.441032	-0.985878	0.621023	1.4268	0.805641	0.00103678	1.78425e-09	0.236931	5.05186e-06	1.14975e-11	0.000221454	0.378265	6.69456e-09
AT1G06210.1	0	0	368	417	571	1514	2241	1648	1525	1775	1791	1121	1484	1232	938	1204	1158	1163	1408	930	452	1801	1697	1279	1100	1167	0.586203	0.372073	-2.04958	-0.740243	0.344444	0.241755	0.0276244	-2.39401	-1.08469	1.32646	1.11233	-1.30939	2.6358	2.42168	-0.214133	0.00776063	0.0905826	3.544e-19	0.000817813	0.117747	0.271347	0.900948	4.21984e-25
AT1G06220.2	0	0	1373	1718	1594	3628	3215	3525	304	242	222	941	1779	1286	1684	2095	2017	1804	2102	1378	1561.67	3456	256	1335.33	1932	1761.33	0.948678	-2.95629	-0.845536	-0.519921	-0.212303	1.16098	-2.74394	-0.633226	-0.307613	1.46861	-2.43651	-0.32562	1.79423	-2.1109	-3.90498	2.84897e-05	2.2274e-33	0.000194242	0.0213341	0.347024	3.45744e-07	2.34672e-29	0.00521082
AT1G06230.1	0	0	503	828	623	1458	1768	1366	2271	2146	2390	721	1032	704	961	1356	1227	1032	1220	864	651.333	1530.67	2269	819	1181.33	1038.67	0.517955	0.950448	-1.35974	-0.477745	-0.143661	0.661613	1.0941	-1.21606	-0.334077	0.995712	1.42821	-0.882022	1.87771	2.31021	0.432491	0.0141685	7.25462e-06	2.60008e-10	0.023864	0.498514	0.00178929	2.7136e-07	1.53752e-08
AT1G06240.1	0	0	424	443	573	847	655	836	498	408	274	11	5	17	347	454	451	112	141	118	480	779.333	393.333	11	417.333	123.667	2.62663	1.48763	1.27251	1.08663	-3.246	5.87276	4.73447	4.52176	4.33578	1.54026	0.401158	0.185888	1.35439	0.215279	-1.13906	1.37078e-17	6.59949e-07	1.91403e-05	0.000252455	7.78767e-18	2.48515e-52	4.06089e-36	9.58855e-34
AT1G06260.1	0	0	0	0	0	0	0	0	0	0	0	0	1	1	13	14	18	2	2	10	0	0	0	0.666667	15	4.66667	0	0	0	0	0	0	0	0	0	0	0	0	0	0	0	0	0	0	0	0	0	0	0
AT1G06270.1	0	0	83	131	89	3	13	3	39	29	28	7	2	2	71	85	106	12	7	7	101	6.33333	32	3.66667	87.3333	8.66667	0	0	0	0	0	0	0	0	0	0	0	0	0	0	0	0	0	0	0	0	0	0	0
AT1G06280.1	0	0	0	0	0	7	1	5	115	32	82	0	0	0	0	0	0	0	0	0	0	4.33333	76.3333	0	0	0	0	0	0	0	0	0	0	0	0	0	0	0	0	0	0	0	0	0	0	0	0	0	0
AT1G06290.1	0	0	516	485	417	1175	1432	1334	3437	3964	3691	2	0	11	87	118	110	8	14	10	472.667	1313.67	3697.33	4.33333	105	10.6667	6.89533	8.25114	4.80744	2.62744	-1.05135	7.94587	9.30279	5.86299	3.68292	4.27142	5.62652	2.1802	2.09151	3.44655	1.35501	7.31878e-70	1.37128e-91	1.51642e-38	2.01439e-12	0.0766098	2.6139e-76	3.90628e-98	1.10258e-44
AT1G06310.1	0	0	0	0	0	0	0	0	0	0	0	6	37	23	0	0	0	0	0	0	0	0	0	22	0	0	0	0	0	0	0	0	0	0	0	0	0	0	0	0	0	0	0	0	0	0	0	0	0
AT1G06320.1	0	0	0	0	0	0	0	0	42	47	28	0	0	0	15	26	20	20	21	26	0	0	39	0	20.3333	22.3333	0	0	0	0	0	0	0	0	0	0	0	0	0	0	0	0	0	0	0	0	0	0	0
AT1G06340.1	0	0	86	93	74	0	0	0	0	0	0	0	0	0	0	0	0	0	0	0	84.3333	0	0	0	0	0	0	0	0	0	0	0	0	0	0	0	0	0	0	0	0	0	0	0	0	0	0	0	0
AT1G06350.1	0	0	13	10	117	0	0	0	0	0	0	0	0	0	0	0	0	0	0	0	46.6667	0	0	0	0	0	0	0	0	0	0	0	0	0	0	0	0	0	0	0	0	0	0	0	0	0	0	0	0
AT1G06380.1	0	0	0	0	0	53	45	22	0	0	0	0	0	0	0	0	0	0	0	0	0	40	0	0	0	0	0	0	0	0	0	0	0	0	0	0	0	0	0	0	0	0	0	0	0	0	0	0	0
AT1G06390.1	0	0	1787	1955	1987	386	332	290	0	0	0	2417	4155	2793	0	0	0	40	42	46	1909.67	336	0	3121.67	0	42.6667	2.91968	-8.52535	4.79496	-8.8001	6.35854	-3.43917	-14.7934	-1.56483	-15.0851	11.7372	0	13.8996	-1.87449	-13.6808	-11.4654	1.56533e-24	2.92884e-26	7.80077e-58	1.27959e-28	1.07148e-88	1.09738e-37	2.41175e-143	3.2534e-10
AT1G06400.1	0	0	1507	1687	1556	491	439	406	863	715	795	347	508	381	687	896	903	274	310	242	1583.33	445.333	791	412	828.667	275.333	0.653446	1.33767	1.85135	0.922855	0.776087	-0.122661	0.561544	1.07517	0.146686	-0.269359	0.414887	0.928513	-1.19785	-0.513608	0.684219	0.00120323	3.38489e-11	4.98885e-20	3.98591e-06	0.000127729	0.542149	0.00448795	5.15836e-08
AT1G06410.1	0	0	802	1151	35	85	41	58	26	34	28	393	514	391	2215	2816	2632	35	41	29	662.667	61.3333	29.3333	432.667	2554.33	35	0.784665	-0.421433	3.61243	5.5278	3.82955	-3.04511	-4.25122	-0.218569	1.69683	-4.74271	-5.94978	-1.91546	-2.82731	-4.0344	-1.20625	0.234199	0.540853	2.79259e-07	4.92724e-13	7.24916e-08	8.38366e-06	4.7615e-09	0.729081
AT1G06430.1	0	0	0	0	0	59	39	45	48	58	88	176	209	240	7	8	4	0	0	0	0	47.6667	64.6667	208.333	6.33333	0	8.56664	8.92968	0	5.41121	10.8233	-2.37525	-2.08457	-11.2289	-5.87671	3.50272	3.79495	-5.70933	8.94335	9.29027	0.290912	4.93709e-22	2.51981e-25	1	0.000105394	6.70204e-45	3.73915e-11	3.14449e-09	1.1338e-48
AT1G06440.1	0	0	495	726	641	284	324	256	426	338	408	11	11	8	155	191	219	72	93	65	620.667	288	390.667	10	188.333	76.6667	1.86809	2.16763	2.33172	0.635851	-2.71308	4.58127	4.88154	5.04817	3.35224	1.2326	1.53212	1.69601	-0.463263	-0.163776	0.299468	8.39623e-15	2.13924e-19	2.38392e-22	0.00870125	2.03028e-16	1.14802e-49	1.18586e-56	3.27352e-61
AT1G06460.1	0	0	0	0	0	1732	3369	2609	11820	11966	11562	174	171	181	0	5	1	4446	5571	3913	0	2570	11782.7	175.333	2	4643.33	-0.892452	1.17156	-15.5572	-11.741	-4.49459	3.60215	5.66621	-10.9883	-7.2407	10.8497	12.9176	-4.08788	14.6813	16.8013	2.06402	0.00129959	2.61104e-05	6.23086e-130	1.45548e-126	1.86673e-44	2.17437e-31	7.50663e-63	2.87758e-55
AT1G06470.1	0	0	363	599	619	100	90	66	571	542	568	256	360	337	646	842	904	621	740	453	527	85.3333	560.333	317.667	797.333	604.667	-2.85885	-0.279299	-0.889987	-0.257325	-0.714066	-2.14465	0.434785	-0.17586	0.456793	-2.60193	-0.0219852	-0.632689	-1.96928	0.610684	2.57966	8.10445e-32	0.203459	5.29902e-05	0.239142	0.0012915	6.08629e-19	0.0499972	0.427891
AT1G06490.1	0	0	220	228	217	25	17	9	264	210	215	620	588	377	261	349	332	2496	2942	2090	221.667	17	229.667	528.333	314	2509.33	-7.23974	-3.62789	-4.16331	-3.65906	-2.02162	-5.21739	-1.6062	-2.14158	-1.63735	-3.58305	0.0310366	-0.504301	-3.07887	0.535298	3.6125	7.76166e-94	8.75997e-38	6.46233e-47	1.57359e-38	1.36964e-14	4.58303e-55	1.31885e-09	1.76752e-15
AT1G06500.1	0	0	0	0	0	0	0	0	433	433	413	82	127	50	373	467	449	0	0	0	0	0	426.333	86.3333	429.667	0	0	11.6518	0	11.4553	9.5163	-9.53927	1.94442	-9.92166	1.47281	-11.4719	0.471868	-11.7598	0	12.0129	11.6719	1	3.30342e-56	1	8.26253e-51	4.00842e-32	2.36275e-32	4.01096e-09	1.33543e-35
AT1G06510.1	0	0	231	345	388	311	396	312	52	53	90	38	46	63	446	571	570	853	1068	856	321.333	339.667	65	49	529	925.667	-1.49119	-4.01437	-2.22569	-1.47136	-4.0212	2.53009	0.00723028	1.79632	2.55061	-0.0199052	-2.54359	-0.754381	0.734427	-1.78926	-2.52319	1.9854e-09	1.32286e-45	2.45226e-18	2.68501e-09	9.30745e-45	6.88692e-20	1	5.08417e-11
AT1G06515.1	0	0	1035	1215	997	38	42	30	78	40	77	45	83	38	236	293	295	128	170	150	1082.33	36.6667	65	55.3333	274.667	149.333	-2.07284	-1.39537	2.18328	0.212954	-1.25813	-0.814412	-0.136998	3.44181	1.4715	-2.28664	-1.60872	1.97043	-4.257	-3.57909	0.677675	1.22118e-11	1.73028e-06	7.13737e-15	0.444621	1.8821e-05	0.0112549	0.66576	3.05513e-30
AT1G06520.1	0	0	21	45	40	29	12	22	95	51	86	38	0	1	0	20	2	5	12	3	35.3333	21	77.3333	13	7.33333	6.66667	0	0	0	0	0	0	0	0	0	0	0	0	0	0	0	0	0	0	0	0	0	0	0
AT1G06530.1	0	0	0	0	0	0	0	0	0	0	0	1384	1985	1332	0	0	0	1539	2048	1655	0	0	0	1567	0	1747.33	-13.7921	-13.8644	-14.1531	-14.1398	0.0372528	-13.7335	-13.8106	-14.1163	-14.1023	0	0	0	0	0	0	1.29309e-114	5.74373e-116	1.05059e-120	1.64719e-120	0.884834	2.511e-113	1.11874e-114	2.04784e-119
AT1G06550.1	0	0	1905	2155	2337	757	1063	450	151	112	168	1383	2053	682	981	1437	1561	784	1004	1384	2132.33	756.667	143.667	1372.67	1326.33	1057.33	-0.58212	-3.09647	0.303476	-0.378026	0.524008	-1.10612	-3.62041	-0.220546	-0.902045	-0.204112	-2.7187	0.681514	-0.885616	-3.40021	-2.51436	0.0828853	2.52188e-17	0.364291	0.258536	0.118049	0.00107166	3.23956e-22	0.509338
AT1G06560.1	0	0	148	163	155	187	147	122	101	112	151	106	182	102	239	248	271	101	106	97	155.333	152	121.333	130	252.667	101.333	0.53257	0.0699191	-0.0647891	0.656241	0.531281	0.00124225	-0.461407	-0.596211	0.124793	-0.123556	-0.586329	-0.721136	0.597484	0.134729	-0.462683	0.0487546	0.809771	0.818563	0.0138725	0.0511487	1	0.0890223	0.0266002
AT1G06570.1	0	0	488	1094	1102	7	4	8	3	0	0	1	1	3	687	864	798	11	8	4	894.667	6.33333	1	1.66667	783	7.66667	-0.300436	-2.96499	6.12869	5.99679	-1.9205	1.62153	-1.03026	8.06542	7.93299	-6.29865	-8.99478	0.131738	-6.43058	-9.12771	-2.66627	0.709994	0.000382349	4.95831e-42	8.71178e-41	0.017076	0.045567	0.53136	3.42591e-50
AT1G06580.1	0	0	2	3	10	0	0	0	6	4	9	4	12	7	153	168	166	13	16	12	5	0	6.33333	7.66667	162.333	13.6667	-6.80588	-1.2759	-2.11271	2.90851	-0.639082	-6.07167	-0.635175	-1.47	3.54894	-10.076	-4.18859	-5.02897	-5.06741	0.834565	5.62142	1.88387e-10	0.00765294	1.57407e-05	1.05924e-16	0.182199	8.82549e-07	0.283141	0.010963
AT1G06590.1	0	0	1117	1291	1366	466	370	372	437	447	525	585	900	757	1560	1987	1906	76	82	65	1258	402.667	469.667	747.333	1817.67	74.3333	2.39731	2.47503	3.39779	3.94556	3.52101	-1.12387	-1.04626	-0.123887	0.423899	-1.54784	-1.47022	-0.5478	-1.00005	-0.92243	0.0776248	3.89259e-25	1.03616e-26	1.93557e-47	2.30491e-61	7.49536e-50	7.66329e-08	5.08984e-07	0.54652
AT1G06620.1	0	0	116	61	152	0	7	3	11	7	21	88	40	81	266	399	331	32	41	26	109.667	3.33333	13	69.6667	332	33	-3.30444	-1.51736	1.07559	2.66692	1.35571	-4.65694	-2.87269	-0.281116	1.31017	-5.98209	-4.18651	-1.59161	-4.39108	-2.59517	1.78991	1.89481e-07	0.00440686	0.0263099	6.11994e-08	0.00540117	3.29562e-14	5.64742e-08	0.547211
AT1G06645.1	0	0	21	43	75	15	19	17	2	11	9	33	22	21	818	950	915	299	313	142	46.3333	17	7.33333	25.3333	894.333	251.333	-3.89764	-5.2245	-3.14354	1.19355	-3.04769	-0.849174	-2.17481	-0.0942205	4.24258	-5.09342	-6.42342	-4.33794	-0.756349	-2.08628	-1.32659	8.66715e-18	2.59389e-25	1.11791e-13	0.00191566	1.83653e-12	0.0659161	2.21754e-05	0.816432
AT1G06660.1	0	0	43	138	403	62	168	63	33	40	54	38	45	37	56	94	96	36	53	31	194.667	97.6667	42.3333	40	82	40	0	0	0	0	0	0	0	0	0	0	0	0	0	0	0	0	0	0	0	0	0	0	0
AT1G06670.1	0	0	1527	1735	1753	1658	1428	1309	1107	1143	1029	193	242	226	1279	1549	1455	1773	2093	1580	1671.67	1465	1093	220.333	1427.67	1815.33	-0.347243	-0.907364	-0.79357	-1.00359	-2.8312	2.48397	1.92388	2.03779	1.82777	0.656339	0.0962099	0.210022	0.446322	-0.113809	-0.56012	0.0925413	1.28015e-05	0.000127474	1.39091e-06	1.89286e-36	4.80563e-29	1.404e-18	7.96497e-21
AT1G06680.1	0	0	9	20	18	54	37	43	115	91	101	991	716	1050	53811	66183	63525	43130	51382	51852	15.6667	44.6667	102.333	919	61173	48788	-10.1362	-9.09252	-12.3024	-0.347059	-5.49398	-4.64197	-3.59841	-6.80758	5.14697	-9.79008	-8.74586	-11.9579	2.16535	3.21011	1.04394	4.99271e-133	5.69898e-118	3.52043e-162	0.207391	5.15717e-61	1.03313e-43	1.57593e-30	4.90517e-71
AT1G06690.1	0	0	34	57	53	4	3	5	1	5	1	1	3	1	148	113	155	79	108	174	48	4	2.33333	1.66667	138.667	120.333	-4.93732	-5.81688	-2.05617	-0.469886	-5.9237	0.990789	0.117999	3.89062	5.47604	-4.47702	-5.36344	-1.58684	-2.891	-3.77753	-0.877965	5.76479e-20	8.53679e-24	9.54277e-07	0.238965	2.22828e-22	0.268242	1	4.3904e-10
AT1G06700.1	0	0	1441	1175	2198	0	0	0	0	0	0	0	0	0	0	0	0	0	0	0	1604.67	0	0	0	0	0	0	0	13.3492	0	0	0	0	13.2751	-5.12548e-15	0	0	13.6405	-13.3658	-13.4217	0	1	1	8.49502e-57	1	1	1	1	7.94582e-55
AT1G06710.1	0	0	340	518	610	383	391	318	70	64	80	353	388	345	457	605	565	10	6	4	489.333	364	71.3333	362	542.333	6.66667	5.69862	3.21174	5.47218	5.65875	5.94848	-0.252061	-2.74006	-0.484216	-0.297461	0.0453808	-2.44323	-0.186768	0.232139	-2.25648	-2.48817	3.4939e-63	5.61223e-19	1.30348e-59	1.81194e-63	1.51509e-68	0.276007	8.48954e-27	0.0352615
AT1G06720.1	0	0	5000	4170	3483	1646	1395	1472	67	64	108	1539	2492	1528	1809	1982	1953	21	40	46	4217.67	1504.33	79.6667	1853	1914.67	35.6667	5.34994	0.960965	6.22958	5.07967	5.86744	-0.517919	-4.90698	0.360647	-0.789225	0.271299	-4.1184	1.14989	-0.878578	-5.26829	-4.38924	1.10574e-48	0.00478456	1.50399e-61	2.94014e-45	5.76845e-56	0.0771372	1.53971e-44	0.216678
AT1G06730.1	0	0	781	1162	943	802	655	638	1320	1189	1158	378	428	345	611	842	765	363	423	341	962	698.333	1222.33	383.667	739.333	375.667	0.855175	1.51948	0.667593	0.308451	0.241037	0.614122	1.27842	0.426529	0.0673911	0.54677	1.21109	0.359153	0.187629	0.85195	0.664301	4.55031e-05	5.74954e-13	0.0013872	0.140658	0.254151	0.00336287	1.13067e-09	0.0410448
AT1G06750.1	0	0	5	20	13	15	13	9	66	53	75	3	3	7	5	6	5	16	16	18	12.6667	12.3333	64.6667	4.33333	5.33333	16.6667	0	0	0	0	0	0	0	0	0	0	0	0	0	0	0	0	0	0	0	0	0	0	0
AT1G06760.1	0	0	4360	8530	5197	3218	2441	2526	1802	1717	1668	1057	1113	583	228	452	326	849	1033	818	6029	2728.33	1729	917.667	335.333	900	1.56479	0.762251	2.04735	-2.10771	0.239249	1.32553	0.522995	1.80809	-2.34694	3.67254	2.87001	4.15518	-0.482532	-1.28509	-0.802545	7.76119e-08	0.00787798	4.11411e-12	1.79891e-12	0.403697	4.69531e-06	0.067611	6.85797e-10
AT1G06770.1	0	0	36	44	47	85	69	74	51	51	54	87	180	111	174	241	243	206	248	195	42.3333	76	52	126	219.333	216.333	-1.54306	-2.23424	-3.0332	-0.648879	-0.60511	-0.937836	-1.62891	-2.42773	-0.0436398	-0.89453	-1.58596	-2.38509	1.48982	0.798541	-0.69112	1.89645e-09	5.03511e-17	3.18146e-28	0.00757849	0.0147068	0.000338667	1.36016e-09	2.2335e-18
AT1G06780.1	0	0	759	1157	997	531	516	486	707	577	915	350	334	364	62809	82114	80325	350	417	347	971	511	733	349.333	75082.7	371.333	0.419593	0.789972	0.692639	6.99127	0.136845	0.282739	0.653112	0.555775	6.85439	-6.57165	-6.20127	-6.29868	-0.273019	0.097369	0.370374	0.0759855	0.000817504	0.00325029	2.74339e-122	0.564991	0.234124	0.00572425	0.0184179
AT1G06790.1	0	0	11	19	31	143	139	134	161	152	107	24	61	39	18	18	16	82	116	64	20.3333	138.667	140	41.3333	17.3333	87.3333	0.646318	0.521149	-2.78185	-2.95768	-0.888587	1.53488	1.40982	-1.89231	-2.06806	3.60429	3.4795	0.176222	3.42844	3.30358	-0.125207	0.0352954	0.0913453	4.22091e-15	3.53878e-16	0.00650124	1.90489e-06	1.11188e-05	2.55794e-07
AT1G06800.1	0	0	0	0	0	5	5	12	0	1	0	2	9	2	1	2	2	32	35	34	0	7.33333	0.333333	4.33333	1.66667	33.6667	0	0	0	0	0	0	0	0	0	0	0	0	0	0	0	0	0	0	0	0	0	0	0
AT1G06820.1	0	0	4458	7189	4189	637	630	537	894	585	736	505	698	680	2921	3553	3181	7020	8101	9434	5278.67	601.333	738.333	627.667	3218.33	8185	-3.82987	-3.68085	-1.3353	-2.02539	-3.52065	-0.309202	-0.160175	2.18541	1.49532	-1.80455	-1.65552	0.690092	-2.49464	-2.34561	0.149033	4.8481e-41	1.43223e-38	2.54806e-07	1.88661e-14	7.05962e-36	0.233536	0.536642	2.81316e-16
AT1G06830.1	0	0	6352	4221	4346	1834	948	1463	6529	6066	4955	571	1480	1229	240	159	153	353	578	1064	4973	1415	5850	1093.33	184	665	1.02223	2.91344	2.22482	-2.51283	0.839952	0.18227	2.07346	1.38483	-3.35276	3.5351	5.42636	4.73786	-1.20256	0.68866	1.8912	0.0173445	1.61233e-10	5.31174e-07	2.7586e-08	0.0500595	0.66825	2.56685e-06	0.00134701
AT1G06840.1	0	0	829	1260	1127	149	160	195	13	24	24	296	413	434	546	637	608	31	50	25	1072	168	20.3333	381	597	35.3333	2.23622	-0.950261	4.24506	3.43652	3.6504	-1.41453	-4.6007	0.593235	-0.215267	-1.19946	-4.38794	0.80854	-2.00797	-5.19651	-3.18679	6.90496e-14	0.00688152	2.88191e-43	3.99314e-30	5.94256e-33	1.43507e-07	4.64258e-45	0.0219144
AT1G06850.1	0	0	0	0	0	232	173	149	480	334	365	182	126	99	515	690	731	98	128	35	0	184.667	393	135.667	645.333	87	1.08174	2.02665	-9.78778	2.26006	0.923784	0.157859	1.1027	-10.6378	1.33596	-1.1781	-0.233157	-12.3391	10.8863	11.8872	0.944867	0.00441474	1.45962e-07	4.90961e-29	5.40081e-09	0.0152865	0.680819	0.00327857	3.4881e-36
AT1G06870.1	0	0	1392	2424	1657	588	827	721	1956	2856	2330	625	1404	915	689	975	892	385	432	601	1824.33	712	2380.67	981.333	852	472.667	0.520288	2.13269	1.22584	0.151045	1.18963	-0.669351	0.94303	0.036147	-1.03864	0.369268	1.9817	1.07482	-0.705527	0.906904	1.6124	0.0751345	1.36791e-12	3.03514e-05	0.606693	5.30474e-05	0.0215184	0.00118256	0.900652
AT1G06890.1	0	0	0	1	68	1006	1261	821	23	17	34	473	469	433	913	1131	1132	214	253	238	23	1029.33	24.6667	458.333	1058.67	235	2.06759	-3.44581	-4.1475	1.49967	1.1783	0.889244	-4.62367	-5.3254	0.321244	0.568041	-4.94701	-5.64901	6.21533	0.700607	-5.51353	0.0053636	1.63624e-05	4.51613e-07	0.0401227	0.104231	0.21674	3.63291e-08	8.29942e-10
AT1G06900.1	0	0	250	422	273	3318	2499	2697	215	233	247	1696	2250	1657	2584	2976	2841	185	211	155	315	2838	231.667	1867.67	2800.33	183.667	3.91744	0.158092	0.0923703	3.27616	3.54807	0.369286	-3.39005	-3.45594	-0.272179	0.641471	-3.11808	-3.18391	3.82527	0.0657409	-3.7594	1.03504e-49	0.522395	0.709104	3.60356e-37	3.05603e-42	0.111752	1.70769e-39	4.80696e-41
AT1G06910.1	0	0	31	45	223	214	298	217	126	153	116	502	714	583	0	0	0	161	190	148	99.6667	243	131.667	599.667	0	166.333	0.498154	-0.508648	-1.49447	-10.748	2.04844	-1.55032	-2.55712	-3.54305	-12.7219	11.2629	10.3124	9.55775	1.99272	0.985804	-1.00683	0.283783	0.277615	0.00175688	1.00311e-27	1.90284e-05	0.00098809	1.65751e-07	3.51834e-12
AT1G06920.1	0	0	585	477	618	20	27	25	3	3	2	0	0	0	0	0	0	7	6	6	560	24	2.66667	0	0	6.33333	1.85672	-1.39049	5.77752	-6.0596	-5.60122	7.4791	4.31164	11.7761	-5.12548e-15	7.93721	4.73206	12.1415	-3.91643	-7.17847	-3.24904	9.98836e-05	0.0388377	7.96978e-42	2.19403e-06	3.09467e-05	2.35518e-14	0.0193312	8.82443e-55
AT1G06923.1	0	0	58	65	141	32	29	28	24	46	40	5	13	15	43	79	67	7	9	30	88	29.6667	36.6667	11	63	15.3333	0	0	0	0	0	0	0	0	0	0	0	0	0	0	0	0	0	0	0	0	0	0	0
AT1G06950.1	0	0	139	123	161	9037	5655	6073	4904	4002	4412	9	23	12	133	197	162	6830	7759	5029	141	6921.67	4439.33	14.6667	164	6539.33	0.0552341	-0.734841	-6.19695	-5.97649	-8.60064	8.65606	7.86657	2.40656	2.62693	6.03174	5.24172	-0.220489	6.25221	5.46219	-0.790075	0.83041	0.00457479	3.05566e-80	1.69547e-76	7.23277e-114	5.51856e-115	1.93055e-100	5.75808e-13
AT1G06960.1	0	0	92	175	198	844	752	745	394	312	396	8	24	22	521	646	552	409	526	445	155	780.333	367.333	18	573	460	0.723791	-0.512574	-2.28255	-0.343127	-4.48185	5.20577	3.96988	2.20154	4.14084	1.06695	-0.169476	-1.93962	3.00639	1.77	-1.23638	0.00343127	0.0395534	3.69521e-18	0.165917	6.66642e-46	9.30621e-60	4.46118e-37	1.37011e-12
AT1G06970.1	0	0	16	66	42	1	1	0	10	7	9	0	0	0	13	17	9	2	6	4	41.3333	0.666667	8.66667	0	13	4	0	0	0	0	0	0	0	0	0	0	0	0	0	0	0	0	0	0	0	0	0	0	0
AT1G06980.1	0	0	0	0	0	0	0	1	2	1	1	0	1	0	21	41	36	0	0	0	0	0.333333	1.33333	0.333333	32.6667	0	0	0	0	0	0	0	0	0	0	0	0	0	0	0	0	0	0	0	0	0	0	0	0
AT1G06990.1	0	0	11	31	17	19	10	8	13	8	10	28	26	18	17	18	13	7	8	7	19.6667	12.3333	10.3333	24	16	7.33333	0	0	0	0	0	0	0	0	0	0	0	0	0	0	0	0	0	0	0	0	0	0	0
AT1G07010.3	0	0	1218	1257	1280	1249	1057	1175	10	14	47	21	30	31	1896	2266	2295	1090	1246	1206	1251.67	1160.33	23.6667	27.3333	2152.33	1180.67	-0.0677447	-5.83313	-0.596116	0.194984	-5.23396	5.16631	-0.598257	4.6393	5.43035	-0.26273	-6.02982	-0.791114	0.52837	-5.23877	-5.76549	0.820132	1.11126e-52	0.0449112	0.510608	3.39674e-45	2.01308e-44	0.119257	1.19034e-37
AT1G07020.1	0	0	0	0	0	0	0	0	0	0	0	202	402	218	0	0	0	0	0	0	0	0	0	274	0	0	0	0	0	0	11.1694	-11.1924	-11.2695	-11.5751	-11.5611	0	0	0	0	0	0	1	1	1	1	1.33763e-41	8.45957e-42	1.94425e-42	1.1662e-44
AT1G07025.1	0	0	752	849	791	375	344	239	340	356	345	146	176	103	965	1215	1241	387	415	381	797.333	319.333	347	141.667	1140.33	394.333	-0.363313	-0.371593	0.334011	0.858781	-1.28292	0.919623	0.911378	1.61709	2.14185	-1.22212	-1.23041	-0.524787	-0.697354	-0.705635	-0.0082739	0.11235	0.104257	0.139864	0.000147223	5.98427e-08	0.000106265	0.00011449	7.72707e-12
AT1G07040.1	0	0	4511	5933	4419	3	13	3	2270	2108	2170	2724	4926	2892	0	1	1	2887	3282	1592	4954.33	6.33333	2182.67	3514	0.666667	2587	-8.68413	-0.405977	0.282608	-12.2702	0.636994	-9.31918	-1.04297	-0.354393	-12.8929	3.58283	11.8776	12.6051	-8.97328	-0.68859	8.27991	4.20119e-87	0.159383	0.326167	7.10181e-108	0.0274313	2.35938e-96	0.000334581	0.218399
AT1G07050.1	0	0	227	262	470	43	9	38	13	10	18	112	128	104	453	622	775	6	8	28	319.667	30	13.6667	114.667	616.667	14	1.03037	-0.279299	3.74075	4.71744	3.17562	-2.14586	-3.45556	0.561771	1.53852	-3.68577	-4.99769	-0.976839	-2.70903	-4.02099	-1.3101	0.0737537	0.63882	6.21842e-11	1.70673e-15	2.44432e-08	6.04768e-05	1.63549e-09	0.2585
AT1G07060.1	0	0	0	0	0	99	103	32	8	7	31	8	4	5	16	31	22	129	150	122	0	78	15.3333	5.66667	23	133.667	0	0	0	0	0	0	0	0	0	0	0	0	0	0	0	0	0	0	0	0	0	0	0
AT1G07080.1	0	0	34054	38579	10129	32	14	15	0	23	0	7	59	18	9	34	35	56	68	145	27587.3	20.3333	7.66667	28	26	89.6667	-2.22517	-3.6863	7.57819	-2.55013	-1.64352	-0.581101	-2.04107	9.22271	-0.905181	0.32347	-1.1405	10.13	-9.805	-11.2694	-1.461	0.0129834	0.000144373	8.21783e-12	0.00470502	0.0594706	0.519373	0.0288275	7.7448e-15
AT1G07090.1	0	0	219	206	279	50	122	60	0	0	0	7	9	10	4	3	9	15	29	25	234.667	77.3333	0	8.66667	5.33333	23	1.68228	-7.62236	2.67241	-2.73595	-1.18788	2.86997	-6.34318	3.86266	-1.54369	4.41981	-5.23174	5.41582	-0.988963	-10.6546	-9.32503	3.10097e-05	6.2229e-14	2.00483e-11	7.14937e-08	0.0141015	1.55134e-10	2.35455e-07	3.71462e-18
AT1G07110.1	0	0	2192	3284	4155	13138	7190	14564	6829	11240	8272	107	121	136	11613	12029	12301	10	10	8	3210.33	11630.7	8780.33	121.333	11981	9.33333	10.2536	9.69247	7.70334	9.65943	3.89779	6.35424	5.79224	3.80012	5.75632	0.598215	0.0361479	-1.95623	2.55443	1.99237	-0.562066	4.02686e-96	3.26337e-89	4.3015e-65	2.38134e-89	1.19869e-20	4.16132e-56	2.95603e-49	3.55789e-26
AT1G07120.1	0	0	758	359	932	26	8	17	68	62	70	246	94	137	122	182	190	99	112	74	683	17	66.6667	159	164.667	95	-2.49096	-0.68565	2.19395	0.124621	1.03351	-3.52388	-1.71916	1.16013	-0.909139	-2.61753	-0.81051	2.06952	-4.68693	-2.8799	1.80583	6.69222e-07	0.135509	1.923e-06	0.787178	0.0219328	5.88014e-12	0.000199274	0.00937833
AT1G07130.1	0	0	39	33	49	7	7	6	9	5	5	25	44	53	5	10	9	0	0	0	40.3333	6.66667	6.33333	40.6667	8	0	0	0	0	0	0	0	0	0	0	0	0	0	0	0	0	0	0	0	0	0	0	0	0
AT1G07140.1	0	0	2122	2832	3125	4074	3638	3253	1287	1258	1337	506	757	518	5353	6383	6249	1125	1421	1019	2693	3655	1294	593.667	5995	1188.33	1.58586	-0.0518584	0.49363	1.68146	-0.803659	2.38952	0.751809	1.29732	2.48514	-0.0955699	-1.73332	-1.18783	1.09226	-0.545491	-1.63773	2.21994e-14	0.801207	0.0154933	6.34354e-16	0.000101331	5.16227e-29	0.000271163	4.10308e-10
AT1G07150.1	0	0	536	916	543	214	132	191	123	52	100	75	170	69	101	191	201	22	33	42	665	179	91.6667	104.667	164.333	32.3333	2.42327	1.28402	3.65446	1.63613	1.82696	0.595946	-0.543423	1.82626	-0.191991	0.788098	-0.3516	2.01849	-1.23021	-2.36996	-1.13949	5.3963e-09	0.00182997	1.13897e-17	6.36379e-05	1.04437e-05	0.120985	0.162753	2.60167e-06
AT1G07160.1	0	0	129	159	186	4	10	5	142	40	38	1	1	1	103	225	208	114	141	108	158	6.33333	73.3333	1	178.667	121	-4.2806	-0.921713	-0.301812	-0.129953	-6.55552	2.27913	5.64389	6.29065	6.46138	-4.15668	-0.792022	-0.171887	-3.98501	-0.620164	3.36055	4.4318e-15	0.0383975	0.488354	0.764828	8.84656e-21	0.0106388	8.48487e-16	9.40597e-20
AT1G07170.1	0	0	765	668	958	543	564	453	600	548	626	61	129	69	387	482	464	59	61	43	797	520	591.333	86.3333	444.333	54.3333	3.21231	3.2601	3.20064	2.36937	0.839372	2.37271	2.42044	2.36076	1.52951	0.843567	0.891225	0.831294	0.0123118	0.0599617	0.0476476	1.87365e-33	1.78099e-34	1.28483e-33	1.1696e-19	0.00200975	8.12765e-21	1.33391e-21	8.048e-21
AT1G07180.1	0	0	71	494	311	5836	3134	4146	2021	318	826	30	3	36	1717	2483	2540	2	4	9	292	4372	1055	23	2246.67	5	9.67472	7.43737	5.05017	8.0758	2.44347	7.22842	4.98977	2.59789	5.62369	1.60624	-0.6328	-3.02601	4.63214	2.39312	-2.23901	1.21697e-22	3.50245e-16	1.18454e-09	3.72686e-18	0.00212921	1.77754e-16	3.94529e-10	0.000337257
AT1G07200.2	0	0	317	599	573	161	106	150	299	258	321	31	42	44	435	492	536	176	215	163	496.333	139	292.667	39	487.667	184.667	-0.432855	0.481786	0.719375	0.744094	-2.03188	1.5991	2.51387	2.75204	2.77673	-1.17703	-0.262267	-0.024723	-1.15231	-0.237546	0.914666	0.106897	0.0648503	0.00543611	0.00400983	2.56227e-12	3.92123e-08	4.47171e-18	1.97698e-21
AT1G07210.1	0	0	670	907	669	313	431	332	425	373	329	371	634	453	802	997	1024	855	903	1100	748.667	358.667	375.667	486	941	952.667	-1.47899	-1.54638	-1.04838	-0.70489	-0.809728	-0.669242	-0.736623	-0.238608	0.104878	-0.774176	-0.841559	-0.343501	-0.430688	-0.498069	-0.0673724	5.59806e-10	9.29544e-11	8.02678e-06	0.00251095	0.000565013	0.0048316	0.00192098	0.311095
AT1G07220.1	0	0	993	2055	1334	108	140	131	165	123	119	11	22	58	21	42	45	241	351	165	1460.67	126.333	135.667	30.3333	36	252.333	-1.00698	-1.0508	1.85869	-3.46281	-2.80422	1.79736	1.75378	4.66403	-0.657185	2.45573	2.41214	5.32264	-2.86584	-2.90967	-0.043783	0.0129444	0.009448	4.68774e-06	1.15505e-14	2.09774e-10	3.24495e-05	5.2361e-05	2.52377e-23
AT1G07230.1	0	0	4982	5469	6371	1663	5150	2392	6492	8475	6771	952	2412	1036	393	446	443	552	730	439	5607.33	3068.33	7246	1466.67	427.333	573.667	2.36276	3.50263	2.62359	-1.06559	1.51382	0.848913	1.98877	1.1097	-2.57945	3.42841	4.56829	3.68927	-0.260779	0.879087	1.13986	1.30213e-11	9.72963e-22	9.76169e-14	0.00165943	8.66151e-06	0.0110917	7.20918e-09	0.000946045
AT1G07240.1	0	0	21	46	46	1	1	2	3	14	4	124	163	153	4	4	1	21	18	34	37.6667	1.33333	7	146.667	3	24.3333	-4.14028	-1.97394	-0.11931	-3.64204	2.75494	-6.88724	-4.72803	-2.87585	-6.39513	-0.524153	1.667	3.53496	-4.04847	-1.85903	2.17342	2.46716e-09	0.000273576	0.807763	1.54761e-09	1.99933e-09	1.76731e-26	3.94767e-19	2.45885e-10
AT1G07270.1	0	0	37	78	131	73	67	42	42	57	47	642	1415	1308	339	382	325	101	116	74	82	60.6667	48.6667	1121.67	348.667	97	-0.720262	-1.15826	-0.962588	1.20184	3.71733	-4.43754	-4.87557	-4.6803	-2.51597	-1.92238	-2.3606	-2.16483	0.242068	-0.196083	-0.437952	0.0396456	0.00106817	0.00520682	0.000356722	1.04723e-24	5.71322e-32	1.88818e-36	5.08165e-35
AT1G07280.1	0	0	1025	947	2980	192	368	289	686	556	500	622	690	754	5839	6216	5727	3534	3976	3022	1650.67	283	580.667	688.667	5927.33	3510.67	-3.67678	-2.77721	-1.8077	0.107373	-2.12902	-1.54772	-0.648163	0.32137	2.23644	-3.78429	-2.88465	-1.91509	-1.86922	-0.969571	0.899603	7.29335e-23	8.06315e-15	1.56886e-07	0.748226	1.05575e-09	7.78137e-06	0.0555517	0.340155
AT1G07290.1	0	0	45	21	53	77	112	71	231	303	191	154	142	129	23	30	30	85	95	57	39.6667	86.6667	241.667	141.667	27.6667	79	0.0894875	1.45276	-1.64331	-2.16306	1.07719	-0.987732	0.375392	-2.72062	-3.24023	2.25265	3.61642	0.520238	1.73288	3.09656	1.36328	0.810667	1.93544e-05	7.01138e-06	8.5069e-09	0.00169292	0.00363581	0.258776	1.14435e-13
AT1G07310.1	0	0	1391	1838	2010	786	1884	1125	1606	1611	1960	150	284	159	748	895	825	1215	1531	1011	1746.33	1265	1725.67	197.667	822.667	1252.33	-0.0343199	0.290335	-0.201844	-1.25399	-2.47977	2.44546	2.77015	2.2781	1.22595	1.21967	1.54434	1.05217	0.167523	0.492185	0.324655	0.898665	0.276659	0.449631	3.73094e-06	3.56118e-18	9.07929e-18	6.65508e-22	7.81102e-16
AT1G07320.1	0	0	1755	2245	4381	2619	1276	2214	511	527	494	1057	918	1249	11289	13804	12981	2068	2336	2024	2793.67	2036.33	510.667	1074.67	12691.3	2142.67	-0.0968423	-2.25231	-0.339075	1.901	-0.763257	0.666416	-1.48903	0.424198	2.66426	-1.99784	-4.15337	-2.24008	0.242231	-1.91329	-2.15547	0.759922	1.05017e-11	0.283559	5.50305e-09	0.0165013	0.0360864	4.37462e-06	0.181185
AT1G07330.1	0	0	0	0	0	0	0	0	3	7	2	0	0	0	0	0	0	0	0	0	0	0	4	0	0	0	0	0	0	0	0	0	0	0	0	0	0	0	0	0	0	0	0	0	0	0	0	0	0
AT1G07340.1	0	0	0	0	0	0	0	0	0	0	0	50	26	42	0	0	0	0	0	0	0	0	0	39.3333	0	0	0	0	0	0	0	0	0	0	0	0	0	0	0	0	0	0	0	0	0	0	0	0	0
AT1G07350.1	0	0	499	802	607	526	523	425	354	322	345	236	214	200	672	747	742	56	60	40	636	491.333	340.333	216.667	720.333	52	3.19623	2.52931	2.92348	3.1385	2.28653	0.909447	0.242409	0.636105	0.851141	0.0583863	-0.608728	-0.21505	0.273428	-0.393686	-0.667073	1.81356e-34	1.13999e-22	8.30125e-30	9.11505e-34	1.26558e-18	9.1743e-05	0.305591	0.00602701
AT1G07360.1	0	0	1958	2611	2398	0	2	1	0	0	0	1	1	2	1189	1425	1402	947	1159	943	2322.33	1	0	1.33333	1338.67	1016.33	-9.86227	-13.0846	0.506649	-0.263188	-9.25137	-0.597966	-3.7344	9.78662	9.01592	-9.63576	-13.17	0.76985	-10.4068	-13.9524	-3.23236	7.76674e-114	1.84215e-120	0.0253693	0.24612	3.71838e-107	1	0.129483	5.42165e-121
AT1G07370.1	0	0	46	63	209	425	308	332	413	297	276	2	5	70	1486	1859	1999	606	690	386	106	355	328.667	25.6667	1781.33	560.667	-0.678456	-0.940601	-3.12937	1.01693	-4.17281	3.49446	3.23262	1.045	5.19115	-1.69544	-1.9576	-4.14668	2.45089	2.1888	-0.262137	0.316462	0.166391	1.90373e-05	0.134207	7.44248e-08	3.48905e-06	1.50803e-05	0.137847
AT1G07380.1	0	0	0	0	0	25	67	28	0	0	0	785	1430	1193	191	247	274	297	321	228	0	40	0	1136	237.333	282	-2.8772	-11.2317	-11.5203	-0.913729	2.19779	-5.07473	-13.3385	-13.6442	-3.11163	-1.96435	-10.6664	-10.8977	8.65871	0	-8.37438	3.63314e-17	1.23006e-54	7.84428e-58	0.00305952	2.89643e-12	1.64301e-43	2.2468e-83	8.17003e-87
AT1G07390.3	0	0	1	72	11	8	216	48	1	0	1	35	209	7	0	1	0	5	0	5	28	90.6667	0.666667	83.6667	0.333333	3.33333	0	0	0	0	0	0	0	0	0	0	0	0	0	0	0	0	0	0	0	0	0	0	0
AT1G07400.1	0	0	229	392	186	143	46	68	212	96	269	6	24	30	518	684	683	494	617	550	269	85.6667	192.333	20	628.333	553.667	-2.72571	-1.73176	-1.72592	-0.489458	-4.60682	1.88135	2.87564	2.88291	4.11929	-2.23666	-1.24245	-1.23655	-1.0002	-0.00597023	0.994052	8.51597e-09	0.000132899	0.000136185	0.266165	1.94255e-18	0.000119784	7.67417e-09	6.32264e-09
AT1G07410.1	0	0	634	673	910	282	261	155	682	524	705	402	383	268	4	8	7	267	313	224	739	232.667	637	351	6.33333	268	-0.255264	1.06535	0.782143	-6.03414	0.614623	-0.869882	0.450688	0.167447	-6.64704	5.77924	7.10123	6.82273	-1.03744	0.283269	1.32063	0.342037	6.40545e-05	0.0031648	2.10357e-55	0.0211839	0.00116854	0.087943	0.527531
AT1G07420.1	0	0	380	737	790	1656	1210	1349	868	1193	1132	48	74	69	1093	1548	1455	402	438	421	635.667	1405	1064.33	63.6667	1365.33	420.333	1.69717	1.15604	-0.129187	1.01875	-2.53285	4.23003	3.68902	2.40419	3.5521	0.678482	0.137331	-1.14797	1.82642	1.28528	-0.541141	4.55454e-11	5.82576e-06	0.609718	6.15326e-05	1.57574e-19	8.69884e-47	2.55023e-37	6.06477e-18
AT1G07430.1	0	0	1084	29	74	0	3	1	37	26	25	1982	1135	728	40	66	55	611	662	930	395.667	1.33333	29.3333	1281.67	53.6667	734.333	-9.06906	-4.85689	-1.39312	-4.47854	1.03217	-10.0926	-5.88866	-2.42531	-5.51053	-4.61883	-0.379509	3.08612	-7.7052	-3.46515	4.21991	4.58161e-13	9.18459e-07	0.103205	3.90201e-06	0.223028	3.43306e-15	1.32278e-08	0.00599672
AT1G07440.1	0	0	365	315	177	150	132	132	65	11	10	15	8	9	0	0	2	171	189	119	285.667	138	28.6667	10.6667	0.666667	159.667	-0.237833	-2.67276	0.217152	-8.2701	-3.63333	3.39573	0.961885	3.85391	-4.6192	8.03532	5.60949	8.53941	-0.455032	-2.89118	-2.43499	0.673846	9.6943e-06	0.696419	3.33596e-20	1.9683e-08	1.37003e-07	0.133098	2.97713e-09
AT1G07460.1	0	0	0	0	0	0	0	0	61	72	38	13	23	20	0	0	0	12	7	0	0	0	57	18.6667	0	6.33333	0	0	0	0	0	0	0	0	0	0	0	0	0	0	0	0	0	0	0	0	0	0	0
AT1G07470.1	0	0	831	661	248	804	863	805	1178	1115	1026	99	192	117	274	294	299	821	947	757	580	824	1106.33	136	289	841.667	-0.07018	0.213848	-1.1499	-2.19591	-2.45591	2.38574	2.66982	1.30627	0.260268	2.12574	2.4098	1.04609	1.07972	1.36376	0.284029	0.838154	0.530915	0.000879064	7.97699e-10	1.436e-11	4.7878e-11	2.94515e-13	0.000206178
AT1G07510.1	0	0	7311	8572	7568	4879	6478	6180	8821	8084	9356	1647	2474	1983	2486	3117	3167	3706	4163	3277	7817	5845.67	8753.67	2034.67	2923.33	3715.33	0.616361	1.05253	0.399015	-1.01063	-0.674665	1.29103	1.72719	1.07369	-0.335958	1.627	2.06317	1.40966	0.21735	0.653518	0.436166	0.00386758	9.49249e-07	0.0608547	2.56764e-06	0.00162035	2.35124e-09	2.76261e-15	6.02042e-07
AT1G07520.1	0	0	0	0	0	0	0	0	0	0	0	76	179	110	0	0	0	133	160	74	0	0	0	121.667	0	122.333	-9.93604	-10.0083	-10.2968	-10.2835	0.177934	-10.0182	-10.0953	-10.4007	-10.3867	0	0	0	0	0	0	1.0456e-30	2.66856e-31	2.61746e-33	3.17581e-33	0.644756	2.66856e-31	7.20299e-32	6.56329e-34
AT1G07540.1	0	0	40	46	61	787	723	597	2610	3035	2849	688	1114	644	0	0	0	286	334	241	49	702.333	2831.33	815.333	0	287	1.2504	3.12974	-3.23085	-11.5315	1.69171	-0.441343	1.43797	-4.92246	-13.1485	12.7986	14.7345	8.60441	4.48138	6.3609	1.87933	1.42206e-07	2.55911e-36	1.09409e-32	2.76025e-81	1.66007e-12	0.0570114	7.3522e-10	4.39629e-67
AT1G07550.1	0	0	203	536	311	0	0	0	2	1	0	0	0	0	0	0	0	0	0	0	350	0	1	0	0	0	0	3.09159	11.1214	0	0	0	3.01152	11.0473	-5.12548e-15	0	3.4034	11.4126	-11.1379	-7.77904	3.1094	1	0.266659	2.19617e-30	1	1	1	0.266659	1.09985e-28
AT1G07590.1	0	0	215	326	335	156	155	115	483	340	214	148	194	222	50	60	49	315	370	393	292	142	345.667	188	53	359.333	-1.40134	-0.25299	-1.01163	-3.42911	-0.737874	-0.663401	0.484913	-0.27365	-2.69096	2.02764	3.17629	2.41813	-0.389885	0.75864	1.14839	3.44011e-06	0.389291	0.000630958	5.35325e-25	0.0131634	0.0279798	0.102591	0.356666
AT1G07615.1	0	0	18	19	17	166	160	124	316	371	291	4	16	12	34514	37692	30072	85	94	102	18	150	326	10.6667	34092.7	93.6667	0.618067	1.61003	-3.05931	7.84525	-2.95272	3.57095	4.56358	-0.102692	10.8011	-7.22705	-6.23503	-10.9068	3.67765	4.67014	0.991942	0.0323686	1.74049e-08	3.155e-19	4.04638e-106	2.80784e-16	1.5181e-23	8.12015e-38	0.932239
AT1G07620.1	0	0	0	0	0	0	0	0	0	0	0	12	41	21	0	0	0	0	0	0	0	0	0	24.6667	0	0	0	0	0	0	0	0	0	0	0	0	0	0	0	0	0	0	0	0	0	0	0	0	0
AT1G07630.1	0	0	167	216	122	36	13	31	12	10	7	19	22	14	122	123	140	40	44	22	168.333	26.6667	9.66667	18.3333	128.333	35.3333	-0.409753	-2.02241	1.59811	1.21932	-0.724882	0.315303	-1.29632	2.32374	1.94494	-1.62948	-3.24501	0.37884	-2.00828	-3.62392	-1.61275	0.335528	1.04049e-05	2.83926e-05	0.0014418	0.0954343	0.480236	0.00805899	1.03785e-08
AT1G07640.3	0	0	293	428	679	72	62	62	56	87	54	50	22	41	0	0	0	92	101	138	466.667	65.3333	65.6667	37.6667	0	110.333	-0.819647	-0.94149	1.33742	-10.1846	-1.31066	0.491131	0.369427	2.64866	-8.79861	9.38137	9.31593	11.8265	-2.15735	-2.27925	-0.121787	0.0479012	0.022984	0.000965106	9.5942e-30	0.00216865	0.266424	0.39946	9.79302e-10
AT1G07645.1	0	0	9	0	2	0	0	0	0	0	0	54	2	23	1	2	2	0	0	0	3.66667	0	0	26.3333	1.66667	0	0	0	0	0	0	0	0	0	0	0	0	0	0	0	0	0	0	0	0	0	0	0	0
AT1G07650.1	0	0	26	5	54	61	67	56	16	30	6	7	19	12	16	31	28	17	15	31	28.3333	61.3333	17.3333	12.6667	25	21	0	0	0	0	0	0	0	0	0	0	0	0	0	0	0	0	0	0	0	0	0	0	0
AT1G07660.1	0	0	0	0	0	1782	1717	1342	1240	1230	1316	0	0	0	0	0	0	0	0	0	0	1613.67	1262	0	0	0	13.632	13.2155	0	0	0	13.5362	13.1245	0	-5.12548e-15	13.9964	13.5641	0	14.0096	13.5768	-0.488802	1.70094e-110	8.50535e-101	1	1	1	3.01719e-105	2.2507e-97	1
AT1G07670.1	0	0	3598	3783	4162	4449	5478	3687	2842	2191	2561	561	995	503	4185	5660	5393	0	0	0	3847.67	4538	2531.33	686.333	5079.33	0	15.1175	14.2141	14.6185	15.0131	12.4991	2.49954	1.52382	1.63952	2.04745	0.452135	-0.523605	-0.407935	0.860067	-0.115672	-0.975733	3.85079e-157	4.85276e-135	1.11084e-137	1.42953e-146	4.83971e-99	1.83669e-23	3.65271e-10	1.71203e-11
AT1G07700.3	0	0	1299	2657	1965	236	99	479	917	700	703	370	313	441	305	468	432	922	1083	609	1973.67	271.333	773.333	374.667	401.667	871.333	-1.6446	-0.341415	0.488788	-1.77611	-0.962705	-0.681859	0.621308	1.45154	-0.813329	0.131415	1.4347	2.26498	-2.13349	-0.830217	1.30321	9.72786e-05	0.405745	0.233215	2.56165e-05	0.0202305	0.101066	0.132528	0.000517116
AT1G07705.2	0	0	26	28	17	3	12	6	384	376	388	89	139	101	138	168	146	2199	2573	1991	23.6667	7	382.667	109.667	150.667	2254.33	-8.35319	-2.73778	-7.2339	-4.55941	-4.16724	-4.18416	1.42959	-3.06581	-0.39175	-3.79949	1.82161	-2.67591	-1.1251	4.49647	5.61699	2.98624e-127	3.07779e-30	2.6042e-118	8.019e-67	2.37192e-57	9.78402e-34	4.07537e-09	1.53216e-25
AT1G07710.1	0	0	211	196	227	867	775	780	162	148	164	292	293	265	121	146	143	468	575	441	211.333	807.333	158	283.333	136.667	494.667	0.672616	-1.82601	-1.89363	-2.51315	-0.580878	1.25349	-1.24506	-1.31266	-1.93216	3.18581	0.687025	0.619637	2.56628	0.0674672	-2.49864	0.00179679	1.01148e-15	5.94516e-17	5.167e-27	0.00816793	1.10836e-08	4.39798e-08	6.07579e-09
AT1G07720.1	0	0	569	944	1527	11	5	8	1222	612	553	7	0	0	130	184	181	2	5	8	1013.33	8	795.667	2.33333	165	5	0.620511	7.07533	6.89927	4.33421	-0.82962	1.44978	7.90487	7.73501	5.16976	-3.71128	2.74686	2.56502	-6.27626	0.181999	6.45452	0.346522	1.12656e-31	8.43208e-31	1.7672e-14	0.381727	0.0915069	6.64474e-34	5.57705e-33
AT1G07740.1	0	0	111	220	160	9	34	22	151	136	120	80	93	62	50	73	61	18	19	21	163.667	21.6667	135.667	78.3333	61.3333	19.3333	0.102603	2.61308	2.36379	0.983881	2.2067	-2.10426	0.405392	0.154892	-1.22485	-0.88117	1.63058	1.38028	-2.2611	0.250615	2.51054	0.857392	4.6833e-13	4.58261e-11	0.00846806	1.92525e-09	5.28343e-09	0.208832	0.644103
AT1G07745.1	0	0	89	37	46	18	18	36	26	27	26	40	28	19	62	94	93	235	294	232	57.3333	24	26.3333	29	83	253.667	-3.4069	-3.43963	-2.75371	-2.28313	-2.88779	-0.518567	-0.551087	0.135445	0.605942	-1.12526	-1.15781	-0.470759	-0.654711	-0.68722	-0.032404	1.65509e-13	7.59289e-14	3.28957e-10	9.2222e-08	1.35064e-10	0.275202	0.243937	0.774406
AT1G07750.1	0	0	120	27	84	50	96	38	24	19	25	2467	5167	5334	318	321	336	10	6	2	77	61.3333	22.6667	4322.67	325	6	3.25821	1.71513	3.05374	5.09035	9.64958	-6.39365	-7.93781	-6.60462	-4.56791	-1.82657	-3.37218	-2.03719	0.210246	-1.33532	-1.54443	4.49301e-09	0.00266613	3.05545e-08	2.28173e-19	4.77105e-49	4.44102e-31	1.74426e-40	1.67719e-32
AT1G07770.1	0	0	2945	3607	2712	4241	2463	2810	2984	2258	2812	76	214	84	16	39	0	31	35	29	3088	3171.33	2684.67	124.667	18.3333	31.6667	6.60467	6.21064	5.93072	-1.45299	2.10857	4.49564	4.10142	3.82078	-3.56227	8.05899	7.66514	7.38595	0.675172	0.280872	-0.394297	1.0445e-34	8.04387e-32	6.40933e-30	0.00335512	4.5124e-06	9.97218e-21	4.24535e-18	2.78684e-16
AT1G07780.3	0	0	490	931	1145	266	243	192	476	442	441	252	359	327	424	587	472	66	84	48	855.333	233.667	453	312.667	494.333	66	1.78887	2.60849	2.9873	2.2516	2.45565	-0.666953	0.152539	0.530959	-0.204711	-0.462323	0.357269	0.735712	-1.19801	-0.378418	0.819533	3.4714e-11	9.39886e-22	9.30659e-28	6.79649e-17	2.23567e-19	0.00811684	0.541292	0.031772
AT1G07790.1	0	0	5609	7442	9600	27	32	22	76	98	97	4453	6704	3715	724	1586	1306	915	1142	939	7550.33	27	90.3333	4957.33	1205.33	998.667	-5.25131	-3.64202	2.21809	-0.423008	2.49583	-7.7467	-6.13773	-0.277787	-2.91888	-4.82977	-3.21942	2.64113	-7.47092	-5.86054	1.60968	2.45088e-57	5.49015e-35	1.78547e-16	0.10326	4.62296e-20	4.4993e-103	1.30052e-78	0.280497
AT1G07795.1	0	0	0	0	0	0	0	0	0	0	0	17	17	34	0	1	1	0	0	0	0	0	0	22.6667	0.666667	0	0	0	0	0	0	0	0	0	0	0	0	0	0	0	0	0	0	0	0	0	0	0	0
AT1G07810.1	0	0	0	0	0	217	297	201	972	759	868	2109	3771	1972	0	0	0	2695	3271	2286	0	238.333	866.333	2617.33	0	2750.67	-3.57324	-1.84579	-14.8024	-14.7891	0.107175	-3.68036	-1.95296	-14.8354	-14.8214	11.2323	13.0164	0	11.2455	13.029	1.72748	2.8355e-37	1.04138e-12	1.8889e-136	3.02451e-136	0.669628	4.7213e-39	5.77317e-14	1.60887e-136
AT1G07830.1	0	0	132	168	175	405	352	358	509	424	497	12	16	13	512	660	658	612	729	658	158.333	371.667	476.667	13.6667	610	666.333	-0.884458	-0.674081	-2.76479	-0.798776	-5.40034	4.51609	4.72707	2.63853	4.60441	-0.0857304	0.12467	-1.96621	1.8803	2.09074	0.210389	2.44339e-05	0.00120086	1.05399e-34	0.000119947	1.30234e-79	1.05015e-56	3.67808e-62	1.0062e-19
AT1G07840.2	0	0	480	478	367	649	503	390	300	310	208	3	10	3	260	294	296	42	62	56	441.667	514	272.667	5.33333	283.333	53.3333	3.21673	2.17505	2.3904	1.7487	-3.11621	6.33317	5.29294	5.51321	4.87133	1.46866	0.426789	0.641732	0.826985	-0.214904	-1.04182	1.82559e-22	1.43962e-11	1.22111e-13	4.44777e-08	1.0209e-12	1.79022e-50	8.53676e-37	3.57737e-40
AT1G07850.1	0	0	0	0	0	0	0	0	6	4	5	1	10	6	0	0	0	5	5	8	0	0	5	5.66667	0	6	0	0	0	0	0	0	0	0	0	0	0	0	0	0	0	0	0	0	0	0	0	0	0
AT1G07870.1	0	0	129	187	227	12	9	15	4	8	7	10	11	32	2	10	24	198	266	253	181	12	6.33333	17.6667	12	239	-4.33334	-5.39046	-1.10974	-5.01422	-3.52429	-0.807935	-1.86372	2.41667	-1.48696	0.677912	-0.381561	3.90779	-3.22687	-4.2871	-1.05664	1.38723e-14	6.27747e-19	0.0191981	3.7118e-18	6.18498e-11	0.149559	0.00195575	3.39891e-06
AT1G07880.2	0	0	637	620	574	530	1404	588	692	705	924	1100	2433	1225	232	320	282	1251	1502	1042	610.333	840.667	773.667	1586	278	1265	-0.657809	-0.885609	-1.70556	-2.84508	0.490532	-1.14834	-1.37614	-2.19609	-3.33559	2.18726	1.95948	1.1396	1.04774	0.819942	-0.227796	0.0326951	0.00417347	6.21368e-08	6.66922e-18	0.110148	0.00021444	1.02682e-05	6.52903e-12
AT1G07890.3	0	0	16277	23026	22500	382	305	311	97	121	109	118	157	160	5	6	8	7679	9708	8758	20601	332.667	109	145	6.33333	8715	-4.75277	-6.5006	0.543865	-11.0621	-5.70658	0.953857	-0.793832	6.25072	-5.35348	6.30963	4.56285	11.6125	-5.29676	-7.04484	-1.74781	1.38298e-66	1.62315e-101	0.0211617	4.23082e-174	4.92109e-85	0.000147924	0.00222583	3.58652e-97
AT1G07900.1	0	0	170	62	102	42	173	45	96	61	93	83	109	43	30	36	12	33	32	67	111.333	86.6667	83.3333	78.3333	26	44	0	0	0	0	0	0	0	0	0	0	0	0	0	0	0	0	0	0	0	0	0	0	0
AT1G07910.1	0	0	904	1280	1120	0	8	5	1172	625	913	546	834	605	1011	1288	1231	73	93	69	1101.33	4.33333	903.333	661.667	1176.67	78.3333	-4.17901	3.33469	3.12851	3.2478	3.27136	-7.44775	0.0630494	-0.143478	-0.0241662	-7.43552	0.0872187	-0.119315	-7.3165	0.206532	7.51614	2.36044e-26	4.28031e-35	1.28043e-31	1.09719e-33	1.05666e-33	4.43024e-87	0.793773	0.549174
AT1G07920.1	0	0	0	0	0	0	0	0	29	0	30	0	0	0	5	9	6	79	99	75	0	0	19.6667	0	6.66667	84.3333	0	0	0	0	0	0	0	0	0	0	0	0	0	0	0	0	0	0	0	0	0	0	0
AT1G07950.1	0	0	146	125	229	82	41	51	224	196	199	98	131	133	554	831	756	133	179	166	166.667	58	206.333	120.667	713.667	159.333	-1.49502	0.185206	-0.624901	1.4845	-0.199152	-1.29573	0.384362	-0.42568	1.68366	-2.97998	-1.29929	-2.10959	-0.87058	0.810158	1.68035	1.13586e-06	0.526009	0.0319303	2.90337e-07	0.498574	2.85314e-05	0.190927	0.148919
AT1G07960.2	0	0	668	751	706	243	263	253	392	373	388	102	199	106	998	1251	1141	105	117	95	708.333	253	384.333	135.667	1130	105.667	1.21908	1.67882	2.06887	2.75492	0.531269	0.687733	1.14744	1.53741	2.22345	-1.53564	-1.07592	-0.686076	-0.849588	-0.38986	0.459698	1.90508e-07	7.10403e-13	7.91331e-19	3.26305e-31	0.0277488	0.00274373	5.17007e-07	1.56965e-11
AT1G07970.1	0	0	551	719	762	213	232	225	83	107	114	26	32	22	1004	1255	1215	183	213	121	677.333	223.333	101.333	26.6667	1158	172.333	0.349203	-0.929862	1.29787	2.09822	-2.47184	2.82111	1.54238	3.77095	4.57125	-1.74898	-3.02831	-0.800385	-0.948621	-2.22795	-1.27909	0.145246	0.000179021	3.88866e-08	2.0715e-18	1.56975e-18	7.60171e-24	6.7321e-08	1.49874e-41
AT1G07980.1	0	0	481	591	706	220	181	169	492	409	457	140	209	155	375	507	479	690	871	702	592.667	190	452.667	168	453.667	754.333	-2.02818	-0.920433	-1.03748	-1.39975	-1.97122	-0.0568983	1.05085	0.933936	0.571665	-0.62859	0.47929	0.362294	-0.990868	0.117012	1.10779	1.288e-21	5.63029e-06	2.90462e-07	7.17277e-12	2.15735e-20	0.800461	6.11263e-07	8.39032e-06
AT1G07985.1	0	0	100	43	33	20	13	3	0	1	6	0	0	0	0	0	0	0	0	0	58.6667	12	2.33333	0	0	0	0	0	0	0	0	0	0	0	0	0	0	0	0	0	0	0	0	0	0	0	0	0	0
AT1G07990.1	0	0	3374	4936	4311	970	1281	953	5385	5250	5431	4029	5449	4588	3552	4149	4256	515	670	520	4207	1068	5355.33	4688.67	3985.67	568.333	0.86453	3.05817	2.20103	2.15324	3.24915	-2.38463	-0.191022	-1.04821	-1.09599	-1.28868	0.904968	0.0477807	-1.33647	0.857188	2.19363	3.26188e-05	6.91835e-44	6.20296e-25	5.3486e-24	1.38376e-48	7.1664e-29	0.346878	3.21451e-07
AT1G08000.1	0	0	0	0	0	0	0	0	0	0	0	42	29	37	0	0	0	0	0	0	0	0	0	36	0	0	0	0	0	0	0	0	0	0	0	0	0	0	0	0	0	0	0	0	0	0	0	0	0
AT1G08030.1	0	0	46	106	48	549	768	542	307	354	243	8	10	4	283	359	357	217	268	253	66.6667	619.667	301.333	7.33333	333	246	1.27417	0.112465	-2.58454	-0.23494	-4.85593	6.13041	4.96985	2.27688	4.62618	1.5092	0.347421	-2.35009	3.85883	2.69715	-1.16173	1.55756e-05	0.704542	5.63667e-16	0.423305	1.84957e-34	4.2996e-52	5.88975e-36	3.39513e-08
AT1G08040.1	0	0	1767	2071	2374	4	16	0	2142	1630	1965	1936	1968	1474	2101	2920	3040	253	274	301	2070.67	6.66667	1912.33	1792.67	2687	276	-5.42906	2.58818	2.20496	2.59408	2.90034	-8.3276	-0.31223	-0.69555	-0.306427	-8.02905	-0.00580675	-0.389129	-7.64012	0.383319	8.01889	2.51568e-45	1.48286e-19	4.57863e-15	8.60365e-20	1.34469e-23	2.13223e-93	0.243371	0.00958695
AT1G08050.1	0	0	0	0	0	31	21	32	51	38	62	324	66	106	0	0	0	0	0	0	0	28	50.3333	165.333	0	0	0	0	0	0	0	0	0	0	0	0	0	0	0	0	0	0	0	0	0	0	0	0	0
AT1G08060.1	0	0	1540	1800	1872	352	656	327	285	499	755	1595	2373	1430	1480	1812	1712	11	23	20	1737.33	445	513	1799.33	1668	18	4.55576	4.64854	5.90812	5.86938	6.82412	-2.26917	-2.17688	-0.91899	-0.957659	-1.31161	-1.21929	0.0386699	-1.35028	-1.25796	0.0923186	4.63838e-31	2.81004e-32	1.5513e-47	6.18154e-47	2.20045e-58	5.63321e-12	3.31603e-11	0.00369803
AT1G08065.1	0	0	399	267	7560	3	19	0	0	0	0	1	4	0	0	0	0	141	164	141	2742	7.33333	0	1.66667	0	148.667	-4.45117	-10.3161	3.40924	-10.5913	-6.25953	1.81156	-3.95915	9.69234	-4.23412	6.15132	0	14.3051	-7.86609	-14.0864	-5.88353	0.000250302	2.08222e-08	0.00268753	1.06424e-08	4.59818e-06	0.166177	0.139131	3.09395e-10
AT1G08070.1	0	0	91	103	113	5	11	10	17	10	9	8	14	20	74	72	110	39	25	26	102.333	8.66667	12	14	85.3333	30	0	0	0	0	0	0	0	0	0	0	0	0	0	0	0	0	0	0	0	0	0	0	0
AT1G08090.1	0	0	87	139	258	306	361	311	389	328	402	0	0	0	76	91	79	0	0	0	161.333	326	373	0	82	0	11.3296	11.453	9.99477	9.07289	0	11.2337	11.362	9.92074	8.99823	2.60436	2.65553	0.908823	1.69577	1.7469	0.0510898	2.28435e-53	2.7575e-53	2.8074e-34	1.15051e-24	1	1.66674e-50	1.05449e-50	4.108e-32
AT1G08110.4	0	0	600	700	704	2228	2074	2130	49	33	85	7	10	3	2102	2663	2619	45	42	48	668	2144	55.6667	6.66667	2461.33	45	5.52027	0.0981963	3.19507	5.09136	-2.5549	8.07522	2.65445	5.75486	7.65099	0.429729	-4.99325	-1.89636	2.32605	-3.09694	-5.4223	2.22854e-64	0.778132	2.29243e-26	3.6222e-57	3.26932e-10	5.23926e-94	2.87803e-11	2.90882e-53
AT1G08125.1	0	0	172	225	176	108	96	89	494	403	357	61	116	126	386	506	492	174	183	97	191	97.6667	418	101	461.333	151.333	-0.658099	1.29605	-0.328415	0.955034	-0.376248	-0.281798	1.67228	0.0479384	1.33135	-1.61329	0.341139	-1.28358	-0.329839	1.62463	1.9542	0.0232484	4.24447e-06	0.249897	0.000654505	0.194556	0.342251	6.06165e-09	0.873791
AT1G08130.1	0	0	144	133	225	613	709	571	818	489	699	86	100	81	342	437	478	477	603	408	167.333	631	668.667	89	419	496	0.311013	0.247072	-2.2442	-0.901761	-2.25955	2.57058	2.50672	0.01577	1.35816	1.21279	1.14886	-1.34259	2.55524	2.49134	-0.0639439	0.184466	0.291929	1.95905e-19	0.000137401	7.54362e-19	1.09173e-23	1.05673e-22	0.97495
AT1G08170.1	0	0	12	1	6	0	0	0	3	0	2	31	5	26	0	0	0	0	0	0	6.33333	0	1.66667	20.6667	0	0	0	0	0	0	0	0	0	0	0	0	0	0	0	0	0	0	0	0	0	0	0	0	0
AT1G08190.1	0	0	1089	1267	1467	2159	2407	2035	2016	1724	2605	1332	2015	1447	1394	1749	1531	1111	1321	1181	1274.33	2200.33	2115	1598	1558	1204.33	0.820633	0.618857	-0.609213	-0.294239	0.59358	0.227047	0.0252696	-1.2028	-0.88783	1.11489	0.913107	-0.31498	1.42986	1.22808	-0.20178	0.000121439	0.00367775	0.00432852	0.166884	0.00538988	0.284422	0.905912	2.26029e-08
AT1G08200.1	0	0	8539	8670	9065	23364	12491	12863	65	61	88	17365	8817	20760	23716	31748	29920	7370	8971	11355	8758	16239.3	71.3333	15647.3	28461.3	9232	0.752269	-7.22316	-0.770152	0.933207	1.00773	-0.255467	-8.23072	-1.77789	-0.0745306	-0.180937	-8.15694	-1.70336	1.52242	-6.4536	-7.97547	0.0343143	1.13079e-53	0.0303261	0.0088464	0.00475845	0.47008	1.07145e-63	1.03903e-06
AT1G08210.1	0	0	0	0	0	24	16	14	0	0	0	0	0	0	0	0	0	5	12	5	0	18	0	0	0	7.33333	0	0	0	0	0	0	0	0	0	0	0	0	0	0	0	0	0	0	0	0	0	0	0
AT1G08220.1	0	0	249	339	357	167	176	145	231	230	184	137	223	164	232	278	295	155	169	142	315	162.667	215	174.667	268.333	155.333	0.0188511	0.287451	0.324608	0.122549	0.354841	-0.335995	-0.0674209	-0.0303088	-0.232361	-0.103695	0.16494	0.202078	-0.305755	-0.0371226	0.268602	0.946858	0.207713	0.149412	0.596765	0.123347	0.140792	0.780145	0.902771
AT1G08230.2	0	0	339	235	412	43	173	50	38	64	86	64	99	174	0	2	0	31	34	63	328.667	88.6667	62.6667	112.333	0.666667	42.6667	0.920803	0.334636	2.23516	-6.42279	1.56756	-0.646932	-1.23317	0.666758	-7.97691	7.34709	6.77085	8.71011	-1.31394	-1.90047	-0.586275	0.102153	0.553647	8.75681e-05	2.56775e-13	0.00544173	0.23953	0.02608	0.218548
AT1G08250.1	0	0	1053	952	1556	1190	1320	914	783	584	657	1462	3137	773	1296	1524	1639	136	172	97	1187	1141.33	674.667	1790.67	1486.33	135	3.04316	2.14981	2.46854	2.81452	3.88549	-0.842432	-1.73584	-1.41733	-1.07133	0.228885	-0.664553	-0.346004	0.574882	-0.318555	-0.893412	5.8439e-18	3.24831e-10	8.15676e-13	7.17516e-16	1.75532e-26	0.00936381	1.60063e-07	1.54578e-05
AT1G08260.1	0	0	3502	2365	4842	0	0	0	224	161	167	42	144	147	142	176	150	4	6	3	3569.67	0	184	111	156	4.33333	-5.16972	5.19293	8.99062	4.48944	4.81467	-9.89191	0.373054	4.16404	-0.336793	-10.015	0.709963	4.50115	-14.5291	-3.791	10.4532	0.000666869	9.15084e-25	8.20933e-61	3.04278e-19	2.08491e-21	1.30261e-30	0.31744	4.7129e-24
AT1G08280.1	0	0	35	26	50	78	276	143	81	68	39	59	770	82	60	89	73	16	29	20	37	165.667	62.6667	303.667	74	21.6667	2.87499	1.3637	0.108156	1.11302	3.84237	-0.967998	-2.47954	-3.73627	-2.73151	1.76351	0.251533	-1.00544	2.76846	1.25658	-1.51166	4.93077e-05	0.0454731	0.880111	0.104326	1.60711e-07	0.139055	0.000298807	2.74365e-07
AT1G08290.1	0	0	0	0	0	0	0	0	0	0	0	0	0	0	0	0	0	69	88	31	0	0	0	0	0	62.6667	0	0	0	0	0	0	0	0	0	0	0	0	0	0	0	0	0	0	0	0	0	0	0
AT1G08300.1	0	0	0	0	0	0	0	0	0	0	0	104	148	99	0	0	0	0	0	0	0	0	0	117	0	0	0	0	0	0	0	0	0	0	0	0	0	0	0	0	0	0	0	0	0	0	0	0	0
AT1G08310.2	0	0	621	1015	1049	333	540	353	1325	1053	1234	261	189	287	548	617	588	111	123	168	895	408.667	1204	245.667	584.333	134	1.52779	2.95449	2.00894	1.44299	1.0941	0.433617	1.86027	0.914614	0.348675	0.0849822	1.5117	0.565967	-0.480964	0.945751	1.42666	1.75415e-07	1.95325e-22	8.6252e-12	6.94768e-07	0.00017683	0.129451	1.24298e-10	0.00126861
AT1G08315.1	0	0	117	121	112	74	88	62	182	181	196	74	109	82	145	190	186	170	204	102	116.667	74.6667	186.333	88.3333	173.667	158.667	-1.11678	0.0690436	-1.09358	-0.516773	-0.63038	-0.486301	0.699466	-0.462983	0.113788	-0.6003	0.585846	-0.576918	-0.023495	1.16268	1.18591	2.02136e-05	0.785259	2.02886e-05	0.0403023	0.0150537	0.0701313	0.00634332	0.0825557
AT1G08320.1	0	0	166	213	233	4	21	10	34	41	32	7	19	7	8	8	14	2	6	1	204	11.6667	35.6667	11	10	3	1.87834	3.36616	5.37354	1.0678	2.01481	-0.140048	1.34503	3.34496	-0.959385	0.81958	2.30777	4.30928	-3.4861	-1.99862	1.48592	0.00280607	4.14181e-10	2.35238e-25	0.0952639	0.00145124	0.792486	0.00304517	1.0796e-14
AT1G08340.1	0	0	15	3	2	0	0	0	0	0	0	0	0	0	0	0	0	0	0	0	6.66667	0	0	0	0	0	0	0	0	0	0	0	0	0	0	0	0	0	0	0	0	0	0	0	0	0	0	0	0
AT1G08350.2	0	0	105	109	285	232	228	167	395	383	542	12	4	9	185	247	236	7	6	9	166.333	209	440	8.33333	222.667	7.33333	4.74668	5.68539	3.7561	4.22565	0.40595	4.33906	5.27759	3.34774	3.81729	0.525939	1.46363	-0.469774	0.995651	1.93336	0.937602	2.52142e-24	4.91887e-33	2.90805e-16	5.05546e-20	0.513118	3.03182e-21	7.76528e-30	1.19737e-13
AT1G08360.1	0	0	848	2789	1859	12	7	5	1163	1017	1116	541	948	1429	0	0	0	226	318	240	1832	8	1098.67	972.667	0	261.333	-5.04779	1.89378	2.08497	-11.3946	2.10783	-7.15413	-0.214121	-0.0230224	-13.4278	6.35859	13.3616	13.7841	-7.1378	-0.191105	6.94293	1.14566e-26	3.7066e-07	2.43168e-08	3.20829e-44	1.94766e-08	3.72622e-46	0.551205	0.94927
AT1G08370.1	0	0	949	1277	1136	253	242	194	1367	1212	1161	444	652	483	381	492	554	784	925	648	1120.67	229.667	1246.67	526.333	475.667	785.667	-1.81332	0.490257	-0.166193	-1.38676	-0.377793	-1.43549	0.868051	0.211619	-1.00894	-0.426679	1.87705	1.22062	-1.64726	0.656465	2.30361	3.78603e-18	0.0134384	0.403082	8.04359e-12	0.0593006	5.36081e-12	1.43463e-05	0.289113
AT1G08380.1	0	0	4820	10572	10181	32069	18696	33491	8376	7713	10051	2743	1913	3028	18720	25186	23767	10140	12647	13154	8524.33	28085.3	8713.33	2561.33	22557.7	11980.3	1.20165	-0.657354	-1.22418	0.232745	-1.98713	3.18877	1.32978	0.762965	2.21988	0.968904	-0.890101	-1.45692	2.42582	0.56682	-1.859	0.000205789	0.0404004	0.000157697	0.466323	2.00275e-09	4.21441e-20	4.30992e-05	0.0176708
AT1G08390.1	0	0	0	4	7	2	2	3	0	3	1	2	6	3	9	13	11	0	0	0	3.66667	2.33333	1.33333	3.66667	11	0	0	0	0	0	0	0	0	0	0	0	0	0	0	0	0	0	0	0	0	0	0	0	0
AT1G08400.1	0	0	487	636	447	69	54	48	16	13	11	67	81	120	313	398	404	54	57	43	523.333	57	13.3333	89.3333	371.667	51.3333	0.108825	-2.11614	2.67453	2.18904	1.01666	-0.90788	-3.13221	1.65729	1.17182	-2.08018	-4.30763	0.48551	-2.56568	-4.79321	-2.22513	0.75726	1.15673e-08	5.41052e-18	9.30155e-13	0.0010964	0.00353477	4.31403e-18	1.8736e-08
AT1G08410.1	0	0	1781	2342	1811	276	245	194	242	219	192	103	180	151	893	1086	994	1175	1325	1108	1978	238.333	217.667	144.667	991	1202.67	-2.38385	-2.64913	0.0373512	-0.941662	-2.86818	0.484391	0.219168	2.90578	1.92676	-1.44232	-1.70762	0.979034	-2.42134	-2.68664	-0.265251	4.68769e-25	6.76932e-30	0.863442	1.5382e-05	1.24632e-33	0.0358616	0.350975	1.40712e-34
AT1G08420.1	0	0	45	39	48	646	1006	646	1086	989	1269	477	841	464	1638	2088	2052	2521	3064	2118	44	766	1114.67	594	1926	2567.67	-1.79241	-1.38112	-6.5274	-1.07187	-1.92912	0.136723	0.548018	-4.59797	0.857301	-0.720577	-0.30927	-5.45643	4.73501	5.1465	0.411298	1.09145e-13	6.75683e-09	4.6571e-99	5.69393e-06	1.83227e-15	0.564854	0.020651	7.35243e-57
AT1G08430.1	0	0	360	27	945	544	575	455	0	9	0	17	10	1	0	0	0	72	115	211	444	524.667	3	9.33333	0	132.667	1.89209	-5.57001	0.996243	-10.4674	-3.61076	5.50303	-1.9544	4.61087	-6.7781	12.3764	4.95796	11.7681	0.896059	-6.57922	-7.46297	0.0662237	9.99994e-06	0.323549	4.88577e-09	0.00136524	6.56959e-06	0.0946482	8.53783e-05
AT1G08450.1	0	0	788	1516	1336	30	24	14	75	67	63	112	554	131	414	566	528	700	901	1433	1213.33	22.6667	68.3333	265.667	502.667	1011.33	-5.56208	-4.10326	-0.482862	-1.71296	-1.8752	-3.68633	-2.22785	1.39246	0.162378	-3.85089	-2.39085	1.23014	-5.08104	-3.62097	1.45928	8.85351e-27	8.34035e-18	0.246512	6.17159e-05	1.35261e-05	2.95421e-14	5.93583e-07	0.00103873
AT1G08460.1	0	0	471	480	756	542	703	575	808	692	719	10	22	28	67	112	119	341	373	224	569	606.667	739.667	20	99.3333	312.667	0.922175	1.06921	0.184071	-2.32244	-3.7511	4.67338	4.82081	3.93706	1.43059	3.2447	3.3918	2.50686	0.738165	0.885199	0.147022	0.000526898	5.88457e-05	0.488548	3.47732e-16	9.61943e-31	2.08949e-45	4.87943e-48	5.30709e-34
AT1G08465.1	0	0	1045	700	1010	197	402	250	207	256	290	227	218	231	238	363	340	365	450	314	918.333	283	251	225.333	313.667	376.333	-0.460406	-0.755353	0.641659	-0.930016	-0.506673	0.0462829	-0.248645	1.14838	-0.423273	0.469574	0.174613	1.57176	-1.10211	-1.39709	-0.29494	0.110681	0.00908229	0.0242507	0.00125893	0.081276	0.879345	0.393396	7.08521e-05
AT1G08470.1	0	0	0	0	0	528	560	531	373	324	378	436	264	349	509	687	702	304	329	256	0	539.667	358.333	349.667	632.667	296.333	0.825629	0.0890915	-11.5958	0.424121	0.494076	0.331532	-0.405	-12.0158	-0.0700062	0.401565	-0.335028	-12.3111	12.438	11.7574	-0.736554	0.00240624	0.747102	8.6823e-69	0.117507	0.0690244	0.222399	0.134872	2.08021e-75
AT1G08480.1	0	0	666	834	715	54	101	65	1240	844	1168	791	1087	847	1403	2044	1954	420	565	524	738.333	73.3333	1084	908.333	1800.33	503	-2.83359	0.911789	-0.12939	1.16146	1.04631	-3.87976	-0.134544	-1.17575	0.115099	-3.99554	-0.249649	-1.29089	-2.7047	1.04121	3.74552	2.10771e-28	7.24709e-05	0.573859	4.47752e-07	5.64132e-06	6.96591e-49	0.554123	3.24069e-07
AT1G08490.1	0	0	834	1188	1110	1815	1202	1768	228	260	243	14	50	28	985	1282	1249	1083	1299	1368	1044	1595	243.667	30.6667	1172	1250	0.315546	-2.54946	-0.964434	-0.772669	-5.19662	5.51225	2.64756	4.23351	4.42523	1.08822	-1.77693	-0.191769	1.27999	-1.58517	-2.86502	0.242735	9.53264e-19	0.000398356	0.00441976	1.8659e-53	1.27118e-58	4.55706e-17	1.20295e-38
AT1G08500.1	0	0	499	534	886	146	185	176	110	78	106	246	216	579	259	343	353	958	965	386	639.667	169	98	347	318.333	769.667	-2.20067	-3.13733	-0.93983	-1.91812	-0.879322	-1.32129	-2.25788	-0.0604464	-1.03871	-0.282736	-1.21956	0.978352	-1.26103	-2.19788	-0.936635	2.17573e-08	1.85352e-14	0.0125978	7.37741e-07	0.0199502	0.00059902	1.43151e-08	0.872867
AT1G08510.1	0	0	180	25	20	3	3	7	34	111	121	2290	2981	2485	1763	2139	1918	3565	4125	5298	75	4.33333	88.6667	2585.33	1940	4329.33	-9.96602	-5.79931	-6.38668	-1.84203	-0.56535	-9.39788	-5.23383	-5.82119	-1.27667	-8.13308	-3.95773	-4.54511	-3.58868	0.587028	4.16919	3.26662e-26	4.26285e-14	5.88718e-16	0.00419066	0.366148	2.80446e-24	2.60904e-12	3.87568e-14
AT1G08520.1	0	0	3077	4054	5405	6827	3264	5177	4189	4274	4170	192	285	555	8844	10262	10427	2257	2655	2165	4178.67	5089.33	4211	344	9844.33	2359	1.08572	0.655471	0.122837	1.40094	-2.55833	3.64405	3.21382	2.68126	3.95936	-0.315211	-0.745468	-1.27811	0.962896	0.53264	-0.430255	0.0013707	0.0517052	0.714701	4.10282e-05	7.1252e-13	1.39544e-22	1.55451e-18	6.95379e-14
AT1G08530.1	0	0	261	353	387	265	170	206	387	328	373	450	516	456	1675	2276	2210	211	264	99	333.667	213.667	362.667	474	2053.67	191.333	0.158021	0.768091	0.13935	2.78527	1.55138	-1.39338	-0.783363	-1.4122	1.23369	-2.62723	-2.01713	-2.64603	0.0186919	0.628819	0.610069	0.558593	0.00436363	0.602906	3.28517e-23	1.22142e-08	2.75821e-07	0.00318739	1.52216e-07
AT1G08540.1	0	0	922	1717	1580	4148	2379	3249	708	553	725	1189	1162	1256	3621	4592	4495	482	559	438	1406.33	3258.67	662	1202.33	4236	493	2.69824	0.238081	0.804519	2.43921	1.51303	1.18518	-1.27497	-0.70858	0.926112	0.25909	-2.20113	-1.63472	1.89379	-0.566432	-2.46018	9.01259e-23	0.36409	0.00211348	3.0895e-19	1.15932e-08	5.75655e-06	1.26952e-06	0.00635562
AT1G08550.1	0	0	1423	2155	1953	3478	2671	3426	26	21	34	2246	1997	1982	3569	4213	4336	2319	2707	3102	1843.67	3191.67	27	2075	4039.33	2709.33	0.190678	-6.84764	-1.26821	-0.103482	-0.172514	0.363192	-6.67466	-1.09569	0.0690345	0.294162	-6.74566	-1.16474	1.45889	-5.58098	-7.03841	0.458373	7.33238e-87	1.17479e-06	0.687103	0.502931	0.158379	2.48365e-83	2.53303e-05
AT1G08560.1	0	0	7	7	44	20	21	9	23	14	8	5	0	1	125	262	229	6	11	35	19.3333	16.6667	15	2	205.333	17.3333	-0.187642	-0.457629	-0.653346	2.79987	-2.83105	2.64455	2.37812	2.19439	5.64654	-2.98787	-3.25856	-3.45525	0.465461	0.195173	-0.269955	0.829581	0.5786	0.401995	0.000453024	0.00277497	0.00531336	0.0166506	0.0280082
AT1G08570.1	0	0	1246	2671	1020	0	0	3	323	462	388	16	40	26	212	408	372	8	8	6	1645.67	1	391	27.3333	330.667	7.33333	-2.75806	5.54316	7.10107	4.78845	2.04937	-4.79827	3.49103	5.0459	2.73344	-7.57808	0.758578	2.31255	-9.89171	-1.5539	8.31016	0.00110534	1.97543e-30	2.77751e-45	5.41893e-24	3.60002e-05	5.45138e-12	6.14414e-17	2.02291e-30
AT1G08580.1	0	0	320	490	706	403	356	368	502	384	572	487	823	570	628	774	713	201	246	192	505.333	375.667	486	626.667	705	213	0.784214	1.00215	0.535033	1.06768	1.7417	-0.957518	-0.739619	-1.20683	-0.674184	-0.283394	-0.0654674	-0.532677	0.249258	0.467191	0.217916	0.00121857	3.46498e-05	0.0267924	9.57597e-06	1.10922e-12	5.76516e-05	0.00176622	3.88224e-07
AT1G08590.1	0	0	58	23	22	15	5	6	0	1	1	20	17	15	3	9	7	0	0	0	34.3333	8.66667	0.666667	17.3333	6.33333	0	0	0	0	0	0	0	0	0	0	0	0	0	0	0	0	0	0	0	0	0	0	0	0
AT1G08600.1	0	0	557	636	615	472	501	454	860	1121	1278	36	66	34	649	885	1025	88	99	66	602.667	475.667	1086.33	45.3333	853	84.3333	2.45944	3.51366	2.16575	2.66917	-0.707658	3.167	4.2213	2.87369	3.3771	-0.209366	0.844815	-0.503454	0.29407	1.34826	1.05414	1.77262e-21	5.57112e-40	2.52213e-17	5.25709e-25	0.0110634	2.84368e-31	1.67815e-51	1.24804e-26
AT1G08610.1	0	0	424	538	584	159	54	112	107	65	53	168	239	254	49	71	67	153	170	99	515.333	108.333	75	220.333	62.3333	140.667	-0.383259	-1.08147	1.196	-1.83042	0.863736	-1.24698	-1.94516	0.332086	-2.69417	1.4471	0.748791	3.02701	-1.57936	-2.2778	-0.698201	0.29608	0.00339956	0.000804416	1.01253e-06	0.0156434	0.000584381	1.587e-07	0.346452
AT1G08620.1	0	0	707	866	712	495	400	380	567	507	648	1292	2046	1417	436	585	551	300	363	242	761.667	425	574	1585	524	301.667	0.463165	0.751192	0.669797	0.138205	2.58867	-2.12553	-1.83753	-1.91902	-2.4506	0.324996	0.613034	0.531615	-0.206596	0.0814373	0.28802	0.0323398	0.000496729	0.00181935	0.523724	7.0449e-31	2.19015e-22	1.74548e-17	6.4299e-19
AT1G08630.1	0	0	78	88	67	737	1017	931	316	371	405	33	86	26	257	251	172	71	87	66	77.6667	895	364	48.3333	226.667	74.6667	3.54502	2.10794	-0.607273	0.968008	-0.476499	4.02138	2.5844	-0.130482	1.44469	2.57748	1.14026	-1.57563	4.1528	2.71565	-1.43718	6.79099e-24	3.75774e-10	0.074505	0.00351631	0.169797	1.29182e-28	8.10086e-14	0.744158
AT1G08640.1	0	0	813	1100	1121	395	260	280	587	549	765	4	10	10	1415	1878	1907	684	826	657	1011.33	311.667	633.667	8	1733.33	722.333	-1.24756	-0.373794	-0.20445	0.595071	-6.2798	5.03259	5.90738	6.08037	6.87973	-1.84271	-0.968883	-0.799539	-1.04319	-0.169358	0.873786	1.18979e-07	0.105868	0.374475	0.00963738	3.96083e-78	9.37819e-52	2.70401e-70	8.52758e-75
AT1G08650.1	PEP carboxylase kinase (PEPC-K1)	C4	15	17	10	24	42	55	44	14	13	13861	16271	20237	6	3	14	130	100	173	14	40.3333	23.6667	16789.7	7.66667	134.333	-1.79822	-2.73789	-3.95627	-4.80987	7.14142	-8.93944	-9.87895	-11.0973	-11.9502	3.01126	2.07185	0.856132	2.15748	1.21757	-0.939568	7.79187e-05	8.08892e-09	7.31634e-15	9.76248e-19	7.9274e-39	4.51136e-51	2.92126e-57	9.91612e-65
AT1G08660.1	0	0	0	175	15	604	567	529	171	182	188	21	19	13	700	998	933	408	420	435	63.3333	566.667	180.333	17.6667	877	421	0.373656	-1.41732	-3.51876	0.372369	-4.3589	4.73269	2.94222	0.842493	4.73337	0.00130697	-1.78983	-3.89176	3.89247	2.10146	-1.79099	0.623254	0.0674621	2.69111e-05	0.624249	7.95543e-07	1.31743e-07	0.0004343	0.294117
AT1G08680.1	0	0	3004	2632	2688	319	386	190	617	705	749	415	646	491	367	503	455	997	1208	853	2774.67	298.333	690.333	517.333	441.667	1019.33	-1.82937	-0.734437	0.794136	-1.86697	-0.780829	-1.04851	0.0464083	1.575	-1.08609	0.0374993	1.13253	2.66118	-2.62361	-1.5286	1.09496	1.75269e-13	0.00224425	0.000883572	3.79336e-14	0.00119968	1.95406e-05	0.84873	1.02865e-10
AT1G08700.1	0	0	342	512	523	116	161	104	402	396	374	135	240	160	147	197	214	58	82	57	459	127	390.667	178.333	186	65.6667	0.905271	2.39871	2.11426	0.839053	1.62908	-0.723925	0.769361	0.484609	-0.790549	0.0664891	1.56006	1.27533	-1.20872	0.284831	1.49339	0.000370296	1.41833e-21	2.27489e-17	0.000872457	1.15742e-10	0.00278835	0.000955108	0.0365616
AT1G08710.2	0	0	361	743	686	206	182	140	258	216	234	97	151	99	137	189	191	108	137	95	596.667	176	236	115.667	172.333	113.333	0.594467	0.880447	1.68903	-0.0581127	0.225344	0.369083	0.655042	1.46358	-0.283513	0.652699	0.938709	1.7473	-1.09445	-0.808469	0.285957	0.0205462	0.000552038	3.17053e-11	0.838125	0.394111	0.151013	0.0100938	6.97528e-09
AT1G08720.1	0	0	1696	2295	1891	1050	1818	1211	1971	1809	1940	5	8	2	697	875	827	1541	1817	1517	1960.67	1359.67	1906.67	5	799.667	1625	-0.313132	0.0458424	-0.41327	-1.6875	-8.1193	7.80669	8.16734	7.71407	6.43961	1.37436	1.73335	1.27426	0.100132	0.459115	0.358976	0.178133	0.844311	0.0753158	1.51805e-12	1.09901e-108	2.37678e-101	7.95848e-110	1.10953e-100
AT1G08750.1	0	0	273	438	545	116	115	83	251	229	350	52	58	41	497	633	658	158	220	219	418.667	104.667	276.667	50.3333	596	199	-0.983083	0.280282	0.35521	0.908092	-1.78121	0.798226	2.06164	2.13699	2.68985	-1.89137	-0.627794	-0.552916	-1.33849	-0.0749026	1.26342	0.000332428	0.290877	0.180439	0.000570109	6.6783e-10	0.00654987	7.35032e-13	8.47204e-14
AT1G08760.1	0	0	1039	1227	1187	585	973	564	599	675	669	1934	1868	1995	787	1033	1077	714	823	731	1151	707.333	647.667	1932.33	965.667	756	-0.16111	-0.406641	-0.0776196	-0.320707	1.57525	-1.73636	-1.9819	-1.65291	-1.896	0.159591	-0.0859475	0.243094	-0.0834968	-0.329037	-0.24553	0.492864	0.084078	0.741227	0.171272	3.69745e-11	3.85484e-13	1.99533e-16	3.84502e-12
AT1G08770.1	0	0	7	27	324	40	80	62	208	210	160	10	15	11	61	52	76	0	0	0	119.333	60.6667	192.667	12	63	0	8.90205	10.5095	9.48553	8.70139	6.69601	2.08758	3.62326	2.31311	1.54224	0.547782	2.08348	0.771136	-0.2231	1.31256	1.53528	4.5379e-09	3.54229e-12	4.12309e-10	1.26868e-08	4.01221e-05	0.0180812	8.26022e-05	0.00877757
AT1G08780.1	0	0	328	365	536	247	290	184	478	445	587	177	274	170	399	487	517	139	146	94	409.667	240.333	503.333	207	467.667	126.333	0.878968	1.81456	1.0098	1.2298	0.905062	-0.0261497	0.909389	0.104537	0.324538	-0.350699	0.584933	-0.22002	-0.130693	0.804944	0.935567	0.00039165	2.35155e-13	3.82254e-05	5.29086e-07	0.000276202	0.920652	0.000148995	0.662964
AT1G08800.1	0	0	692	1358	923	173	309	221	110	79	124	15	8	10	265	295	305	560	660	453	991	234.333	104.333	11	288.333	557.667	-1.29346	-2.5996	0.135587	-1.60117	-5.41631	4.12311	2.8178	5.55549	3.81866	0.307607	-0.998736	1.73686	-1.42916	-2.73553	-1.30613	4.7512e-06	2.78488e-18	0.623213	1.70259e-08	1.7355e-48	1.33372e-29	2.29619e-14	2.16564e-51
AT1G08810.1	0	0	166	156	350	9	8	4	220	181	162	32	26	23	173	217	246	68	67	86	224	7	187.667	27	212	73.6667	-3.44491	1.14239	0.878261	0.833713	-1.24295	-2.2003	2.3855	2.12204	2.07746	-4.28386	0.308906	0.0445464	-4.32857	0.264365	4.58877	3.48899e-15	0.000874539	0.00999649	0.014773	0.000925127	1.47322e-06	1.18624e-10	6.96267e-09
AT1G08820.1	0	0	74	147	56	51	25	28	19	27	16	1436	999	980	73	111	106	53	69	85	92.3333	34.6667	20.6667	1138.33	96.6667	69	-1.04667	-1.92326	-0.283544	-0.206846	4.27003	-5.31655	-6.19303	-4.55419	-4.47748	-0.840422	-1.71785	-0.0767191	-0.763741	-1.64119	-0.876518	0.0117295	7.67576e-06	0.479772	0.59758	2.53898e-23	1.80229e-31	4.2898e-38	7.65022e-26
AT1G08830.1	0	0	57	97	0	2155	3563	2263	3237	3260	3949	254	204	237	4839	6689	6253	57	60	21	51.3333	2660.33	3482	231.667	5927	46	5.821	6.08297	-0.459439	6.36472	2.5953	3.22538	3.4872	-3.05554	3.76841	-0.542891	-0.281109	-6.82495	6.28134	6.54328	0.26178	1.53807e-16	1.5097e-17	0.454641	1.1709e-18	2.5011e-05	2.12662e-07	2.92153e-08	1.0964e-06
AT1G08840.1	0	0	90	240	130	10	12	10	9	10	3	4	4	0	174	218	212	427	509	300	153.333	10.6667	7.33333	2.66667	201.333	412	-5.2847	-5.949	-2.12199	-1.68143	-6.99737	1.71475	1.05404	4.89019	5.33028	-3.60695	-4.27295	-0.440623	-3.16651	-3.83254	-0.663619	1.02942e-32	2.0961e-37	3.61276e-09	2.0268e-06	3.7623e-41	0.00764108	0.112822	3.96744e-21
AT1G08845.2	0	0	267	292	359	296	184	233	201	164	244	168	244	208	385	506	469	230	266	302	306	237.667	203	206.667	453.333	266	-0.209813	-0.594931	-0.49855	0.0868366	-0.183071	-0.0267335	-0.411833	-0.315444	0.269929	-0.296673	-0.681838	-0.585431	0.288715	-0.0964421	-0.385117	0.423979	0.0221494	0.0534844	0.741038	0.4814	0.926751	0.116374	0.225231
AT1G08860.1	0	0	78	761	102	126	166	84	0	0	431	9	2	5	319	421	367	9	8	1	313.667	125.333	143.667	5.33333	369	6	4.32871	4.37156	4.97433	5.29299	0.164562	4.16216	4.20504	4.8078	5.12647	-0.958247	-0.916786	-0.318905	-0.639373	-0.597905	0.0414752	0.00784727	0.0073976	0.00271121	0.0016741	0.954712	0.0102092	0.00958098	0.00382134
AT1G08940.1	0	0	0	0	0	0	0	0	0	0	0	26	12	13	0	0	0	0	0	0	0	0	0	17	0	0	0	0	0	0	0	0	0	0	0	0	0	0	0	0	0	0	0	0	0	0	0	0	0
AT1G08960.1	0	0	411	356	335	324	357	322	27	34	32	5	4	7	493	616	575	495	583	773	367.333	334.333	31	5.33333	561.333	617	-0.950722	-4.51354	-1.42774	-0.824436	-6.63825	5.68803	2.12714	5.21801	5.82108	-0.126343	-3.69036	-0.603343	0.476965	-3.08708	-3.56289	0.000688086	5.3533e-41	4.50585e-07	0.00304134	1.98202e-59	4.06819e-45	3.77823e-06	1.38057e-38
AT1G08980.1	0	0	387	442	544	460	319	438	314	382	384	59	62	55	2275	3029	3120	1797	1970	2184	457.667	405.667	360	58.6667	2808	1983.67	-2.33288	-2.65665	-2.82008	-0.185542	-4.88093	2.54812	2.2245	2.06154	4.69604	-2.14742	-2.4712	-2.63462	0.487129	0.16336	-0.323753	8.30298e-20	1.17447e-24	2.36475e-27	0.444834	4.93136e-61	3.01255e-20	5.16105e-16	4.34464e-14
AT1G09010.1	0	0	793	620	1108	28	70	27	22	37	31	42	32	41	455	597	557	9	11	18	840.333	41.6667	30	38.3333	536.333	12.6667	1.61682	1.04459	5.34426	4.70824	1.80177	-0.185756	-0.758336	3.53932	2.90338	-3.08945	-3.66271	0.635951	-3.72541	-4.29868	-0.572718	0.000271321	0.0252775	4.00703e-32	2.64311e-26	6.21693e-05	0.649853	0.0660542	1.94742e-18
AT1G09020.1	0	0	869	1624	1540	1380	1533	1252	1671	1408	1546	161	251	190	1362	1705	1775	1135	1383	1255	1344.33	1388.33	1541.67	200.667	1614	1257.67	0.0919312	0.103541	-0.618964	-0.310989	-2.46124	2.55318	2.56483	1.84245	2.15042	0.402923	0.414533	-0.307981	0.710898	0.72251	0.0116089	0.66951	0.630306	0.00399587	0.147027	1.42535e-26	2.47573e-28	1.3736e-28	4.00749e-16
AT1G09040.1	0	0	167	179	205	261	244	217	292	253	253	72	146	75	140	170	176	46	57	33	183.667	240.667	266	97.6667	162	45.3333	2.3742	2.37773	1.34789	1.18338	1.2861	1.08784	1.09127	0.0610686	-0.103407	1.1915	1.19491	0.164511	1.02702	1.03043	0.00337887	2.5681e-18	2.10916e-18	6.16608e-07	1.219e-05	3.90263e-06	1.86712e-05	1.67814e-05	0.818026
AT1G09060.3	0	0	1507	1836	2006	1091	1369	1021	1700	1527	1821	133	115	126	865	1126	1030	1308	1572	1191	1783	1160.33	1682.67	124.667	1007	1357	-0.271557	0.128973	-0.28929	-1.09139	-3.21198	2.94045	3.34103	2.92298	2.12088	0.819833	1.22038	0.802122	0.0177274	0.418267	0.400532	0.201366	0.543435	0.172457	3.65432e-07	1.37994e-41	1.04007e-35	1.55629e-44	1.58718e-35
AT1G09070.1	0	0	1706	2909	2357	52	63	59	115	94	63	9	1	1	697	811	1011	32	36	49	2324	58	90.6667	3.66667	839.667	39	0.511008	1.014	5.17511	3.73869	-3.15986	3.67139	4.17635	8.34445	6.90775	-3.22742	-2.72439	1.43642	-4.66383	-4.1608	0.502936	0.157633	0.00333342	3.00332e-44	2.45123e-26	3.17675e-10	2.32045e-14	3.89517e-19	1.10869e-70
AT1G09080.1	0	0	243	135	473	0	2	0	100	74	124	2	5	7	4	6	0	109	148	219	283.667	0.666667	99.3333	4.66667	3.33333	158.667	-7.73121	-0.897074	0.115961	-6.19455	-4.88686	-2.82812	3.99212	5.01116	-1.29629	-1.58817	5.30037	6.32245	-7.90108	-1.01324	6.84846	1.10065e-21	0.0720587	0.817783	5.91948e-20	1.08612e-14	0.0108817	2.00929e-10	2.60687e-15
AT1G09090.2	0	0	6750	4923	5914	1973	4548	1945	5213	4476	5538	5752	7787	7475	654	930	947	4347	5273	4322	5862.33	2822	5075.67	7004.67	843.667	4647.33	-0.794667	-0.0591121	-0.314999	-3.13514	0.796131	-1.5908	-0.855244	-1.11113	-3.93126	2.34047	3.07604	2.82018	-0.479674	0.255887	0.735556	0.00572563	0.83631	0.270789	4.94174e-24	0.00560144	5.39361e-08	0.00294461	0.000120549
AT1G09100.1	0	0	0	0	0	0	0	0	0	0	0	165	227	157	0	0	0	0	0	0	0	0	0	183	0	0	0	0	0	0	10.6168	-10.6398	-10.7169	-11.0224	-11.0084	0	0	0	0	0	0	1	1	1	1	1.50373e-43	7.8119e-44	1.31521e-44	2.28853e-47
AT1G09130.1	0	0	2626	3697	2815	4462	3970	4253	1881	1360	1694	895	1182	1197	3081	3724	3858	1465	1801	1317	3046	4228.33	1645	1091.33	3554.33	1527.67	1.44008	-0.0766675	0.318818	0.560788	-0.272467	1.71254	0.195802	0.59129	0.83326	0.87931	-0.637459	-0.241973	1.12128	-0.395487	-1.51675	1.07807e-10	0.727932	0.146289	0.0107113	0.21681	2.73828e-14	0.374817	0.00728744
AT1G09140.1	0	0	209	312	282	2	8	3	180	116	152	1741	1416	983	181	270	269	1251	1537	1761	267.667	4.33333	149.333	1380	240	1516.33	-8.47938	-3.55145	-3.21205	-3.35176	0.0789755	-8.55554	-3.63035	-3.29099	-3.43069	-5.13678	-0.199904	0.139732	-5.27678	-0.339626	4.93045	7.7657e-83	2.48464e-29	2.79896e-25	5.00606e-27	0.780243	6.23862e-84	2.29618e-30	2.86931e-26
AT1G09150.1	0	0	336	425	405	310	264	253	308	246	204	5	11	6	846	1120	1100	164	203	160	388.667	275.667	252.667	7.33333	1022	175.667	0.61208	0.343249	0.463921	1.87428	-4.36705	4.97945	4.71173	4.83623	6.24641	-1.26213	-1.53101	-1.41043	0.148237	-0.120638	-0.26885	0.00973486	0.148646	0.048531	2.47288e-15	9.62695e-39	9.00339e-51	1.0099e-45	5.02183e-49
AT1G09155.1	0	0	1	1	12	459	503	625	361	389	95	86	27	58	13	18	1	18	12	14	4.66667	529	281.667	57	10.6667	14.6667	5.11293	4.06521	-2.37613	-1.11	2.21783	2.89415	1.84601	-4.59444	-3.32966	6.22562	5.17802	-1.27101	7.49214	6.44554	-1.04829	6.0744e-10	3.01445e-07	0.00431121	0.164795	0.00300727	9.15073e-05	0.00981338	7.58026e-08
AT1G09157.1	0	0	0	7	11	2	7	7	0	1	1	0	0	0	0	0	0	0	0	0	6	5.33333	0.666667	0	0	0	0	0	0	0	0	0	0	0	0	0	0	0	0	0	0	0	0	0	0	0	0	0	0
AT1G09160.2	0	0	250	397	559	1020	681	694	2654	2327	2255	994	1278	1340	2700	3361	3260	134	152	115	402	798.333	2412	1204	3107	133.667	2.54137	3.99183	0.875748	3.8769	3.38153	-0.840252	0.610142	-2.50612	0.495014	-1.3353	0.115138	-3.00125	1.66587	3.11632	1.45041	8.20963e-21	2.45053e-44	0.000899813	2.1261e-42	1.0531e-33	0.000868218	0.0148517	3.97814e-21
AT1G09170.1	0	0	0	0	0	0	0	0	0	0	0	66	42	80	0	0	0	0	0	0	0	0	0	62.6667	0	0	0	0	0	0	0	0	0	0	0	0	0	0	0	0	0	0	0	0	0	0	0	0	0
AT1G09180.1	0	0	222	214	281	0	0	0	0	0	0	0	0	0	0	0	0	0	0	0	239	0	0	0	0	0	0	0	10.6082	0	0	0	0	10.5341	-5.12548e-15	0	0	10.8993	-10.6247	-10.6806	0	1	1	4.63808e-39	1	1	1	1	7.06475e-37
AT1G09190.1	0	0	93	109	303	15	19	10	0	0	0	8	11	6	44	43	37	2	3	3	168.333	14.6667	0	8.33333	41.3333	2.66667	0	0	0	0	0	0	0	0	0	0	0	0	0	0	0	0	0	0	0	0	0	0	0
AT1G09195.1	0	0	0	0	0	119	176	107	369	372	412	235	430	231	26	22	28	179	223	173	0	134	384.333	298.667	25.3333	191.667	-0.569406	0.824378	-10.9646	-3.5624	0.814587	-1.38397	0.00973678	-11.7052	-4.37667	2.99298	4.38725	-7.69183	10.4116	11.8615	1.39382	0.0374173	0.00205541	2.58395e-60	1.02963e-28	0.00252493	4.34023e-07	0.972123	9.10221e-73
AT1G09200.1	0	0	0	0	0	0	0	0	0	0	0	2	5	2	0	0	0	0	0	0	0	0	0	3	0	0	0	0	0	0	0	0	0	0	0	0	0	0	0	0	0	0	0	0	0	0	0	0	0
AT1G09210.1	0	0	19952	22178	23462	0	0	0	11797	9385	11951	9157	19234	9484	17027	22942	19795	8203	9943	15252	21864	0	11044.3	12625	19921.3	11132.7	-16.5005	-0.2339	0.260919	0.139438	0.3057	-16.7103	-0.5396	-0.0447817	-0.166262	-17.0043	-0.373339	0.121481	-17.139	-0.49482	16.3591	6.03213e-130	0.428453	0.377112	0.636835	0.300989	7.1268e-133	0.0683794	0.879552
AT1G09230.1	0	0	246	382	416	284	272	219	67	67	75	159	180	162	273	359	325	150	165	131	348	258.333	69.6667	167	319	148.667	0.750367	-1.27479	0.524217	0.435982	0.378979	0.37135	-1.65368	0.14515	0.0569192	0.31449	-1.71113	0.0882405	0.226258	-1.79937	-2.02521	0.000997388	1.72414e-07	0.0205749	0.055518	0.0998063	0.102865	1.11581e-11	0.528022
AT1G09240.1	0	0	1117	2390	833	2742	2642	3674	3526	3303	2731	72	374	316	801	672	547	737	862	521	1446.67	3019.33	3186.67	254	673.333	706.667	2.08684	2.0065	0.357946	-0.684435	-1.31793	3.40476	3.32445	1.67598	0.633603	2.77132	2.69098	1.04241	1.72893	1.64859	-0.0803441	2.41726e-06	5.47378e-06	0.402095	0.110852	0.00249639	3.48194e-13	1.034e-12	0.000132336
AT1G09250.1	0	0	651	1034	2522	446	482	389	289	155	159	6	25	48	867	1158	1458	343	343	201	1402.33	439	201	26.3333	1161	295.667	0.534325	-0.739085	1.51572	1.30757	-3.27734	3.81174	2.53866	4.79444	4.58625	-0.773205	-2.04675	0.208155	-0.981357	-2.25491	-1.27343	0.23364	0.101517	0.000860848	0.00387278	7.5117e-11	1.14265e-13	2.53167e-07	1.85379e-19
AT1G09270.1	0	0	286	383	372	625	743	583	2222	2158	2135	1317	1802	1371	703	959	962	32	46	43	347	650.333	2171.67	1496.67	874.667	40.3333	3.95868	5.56416	2.41242	3.76388	5.40577	-1.44744	0.157813	-2.99463	-1.64316	0.19568	1.80099	-1.35156	1.54718	3.15251	1.60528	1.42677e-56	5.35755e-101	4.62126e-23	3.44019e-52	1.10471e-95	3.33295e-12	0.436935	8.41228e-42
AT1G09280.1	0	0	275	59	523	45	31	28	174	157	175	27	28	37	236	261	293	191	188	121	285.667	34.6667	168.667	30.6667	263.333	166.667	-2.29784	-0.160527	0.102188	0.00650852	-2.20934	-0.0881444	2.0491	2.31256	2.21685	-2.30528	-0.167062	0.095689	-2.40099	-0.262744	2.13757	9.88167e-06	0.74392	0.832979	0.992387	2.24389e-05	0.887352	7.71678e-05	8.71792e-06
AT1G09290.1	0	0	73	169	133	36	22	20	174	166	147	45	58	59	166	197	199	119	169	109	125	26	162.333	54	187.333	132.333	-2.37169	0.127679	-0.780273	-0.146435	-1.07145	-1.29982	1.19923	0.291616	0.925408	-2.22651	0.274143	-0.633953	-1.59271	0.908013	2.49972	7.26155e-14	0.651966	0.00576923	0.608636	0.00029239	9.06887e-05	4.62055e-05	0.340892
AT1G09300.1	0	0	463	603	517	140	174	111	554	451	533	339	610	508	529	656	654	442	529	347	527.667	141.667	512.667	485.667	613	439.333	-1.67604	0.0461114	-0.407389	-0.173445	0.339709	-2.01569	-0.293605	-0.747115	-0.513174	-1.5028	0.219561	-0.233955	-1.26886	0.453508	1.72221	2.01617e-13	0.833891	0.0602659	0.423934	0.11756	1.46787e-18	0.175415	0.00056927
AT1G09310.1	0	0	0	0	0	784	45	206	2	2	29	1094	125	697	301	396	399	8	15	47	0	345	11	638.667	365.333	23.3333	3.78256	-1.35486	-8.00547	3.22438	5.02586	-1.24388	-6.38053	-12.9594	-1.80356	0.559618	-4.58177	-11.5211	11.806	6.72049	-5.13798	0.000565877	0.193992	5.8752e-06	0.00260586	1.38196e-05	0.208619	2.46743e-07	9.9346e-13
AT1G09320.1	0	0	141	291	275	86	82	59	79	51	43	151	240	138	269	336	352	62	92	37	235.667	75.6667	57.6667	176.333	319	63.6667	0.229217	-0.298894	1.20273	1.6879	1.68062	-1.45147	-1.97962	-0.478479	0.00669172	-1.45861	-1.987	-0.485235	-0.97343	-1.50182	-0.528145	0.485268	0.375085	0.000129478	8.72001e-08	1.33125e-07	4.31538e-06	8.93636e-10	0.113841
AT1G09330.1	0	0	617	748	658	529	705	502	796	725	808	319	579	354	968	1345	1275	680	857	917	674.333	578.667	776.333	417.333	1196	818	-0.563578	-0.272414	-0.968982	-0.135232	-0.807952	0.244384	0.535552	-0.160978	0.672763	-0.428369	-0.137191	-0.833776	0.405381	0.696566	0.29117	0.0110224	0.217228	1.32906e-05	0.538584	0.000292501	0.273845	0.0161719	0.474774
AT1G09340.1	0	0	845	1094	320	31283	19232	30219	979	1017	973	4	5	7	8776	10133	10143	2153	2389	2741	753	26911.3	989.667	5.33333	9684	2427.67	3.43102	-1.493	-2.3549	1.31804	-8.61142	12.0429	7.12048	6.26407	9.93676	2.113	-2.81107	-3.67299	5.78594	0.861884	-4.92403	2.10754e-17	7.35842e-05	1.19959e-09	0.000428198	3.20312e-55	2.27296e-87	1.33797e-41	2.55872e-34
AT1G09350.1	0	0	0	0	0	0	0	0	0	0	0	12	22	15	2	1	0	0	0	0	0	0	0	16.3333	1	0	0	0	0	0	0	0	0	0	0	0	0	0	0	0	0	0	0	0	0	0	0	0	0
AT1G09380.1	0	0	2	1	6	0	0	0	0	0	0	0	0	0	3	3	0	1	13	6	3	0	0	0	2	6.66667	0	0	0	0	0	0	0	0	0	0	0	0	0	0	0	0	0	0	0	0	0	0	0
AT1G09390.1	0	0	24	45	16	165	123	120	151	199	231	103	110	88	280	401	357	116	135	113	28.3333	136	193.667	100.333	346	121.333	0.123197	0.493908	-2.77562	0.83953	-0.0626079	0.185798	0.556495	-2.71265	0.902128	-0.716312	-0.345561	-3.61647	2.89892	3.26994	0.370709	0.684351	0.093973	8.70495e-17	0.00404322	0.849041	0.542081	0.0598553	7.1396e-16
AT1G09400.1	0	0	3	1	12	1374	993	1510	1430	1094	1405	1172	1778	1215	1342	1497	1541	1548	1899	2054	5.33333	1292.33	1309.67	1388.33	1460	1833.67	-0.539628	-0.688562	-9.0952	-1.00057	-0.226992	-0.312632	-0.461564	-8.86607	-0.773565	0.460929	0.311996	-8.10204	8.55602	8.40861	-0.148932	0.0454627	0.0107846	3.55944e-102	0.000225721	0.398912	0.246622	0.0871197	3.31006e-98
AT1G09410.1	0	0	5	14	7	6	5	7	6	4	3	11	10	5	0	0	0	3	4	4	8.66667	6	4.33333	8.66667	0	3.66667	0	0	0	0	0	0	0	0	0	0	0	0	0	0	0	0	0	0	0	0	0	0	0
AT1G09420.1	0	0	87	288	203	8	12	3	121	148	129	81	59	163	0	0	0	0	0	0	192.667	7.66667	132.667	101	0	0	5.91711	9.97334	10.2442	0	9.81621	-4.01633	-0.0338681	-0.0515166	-10.2077	6.27624	10.3216	10.5353	-3.97146	0.0176434	3.98536	2.85775e-05	6.01562e-22	6.75454e-22	1	4.24794e-21	1.91305e-11	0.953855	0.921567
AT1G09430.1	0	0	930	924	1287	1659	2314	1983	1735	1547	1658	82	101	65	6	5	11	854	1024	1108	1047	1985.33	1646.67	82.6667	7.33333	995.333	0.93854	0.527886	-0.624553	-7.73423	-3.40172	4.34028	3.92972	2.77762	-4.33052	8.67313	8.26358	7.11527	1.56311	1.15245	-0.410659	0.000141052	0.0315647	0.0111723	9.28742e-97	1.82609e-34	1.64592e-51	7.36353e-44	1.50933e-24
AT1G09440.1	0	0	379	317	456	53	93	42	420	487	600	135	169	128	0	0	0	109	141	141	384	62.6667	502.333	144	0	130.333	-1.1286	1.75595	0.878529	-10.4065	0.338536	-1.46703	1.41733	0.539893	-10.6704	9.29425	12.2358	11.5896	-2.0075	0.877599	2.88466	0.000325435	7.04611e-09	0.00332435	2.2082e-45	0.270376	3.21313e-06	2.36672e-06	0.06986
AT1G09450.1	0	0	102	213	227	16	9	22	74	79	77	24	9	12	19	51	36	1	0	5	180.667	15.6667	76.6667	15	35.3333	2	0	0	0	0	0	0	0	0	0	0	0	0	0	0	0	0	0	0	0	0	0	0	0
AT1G09460.1	0	0	438	948	593	133	122	93	97	107	161	127	417	375	98	122	95	0	0	0	659.667	116	121.667	306.333	105	0	9.83464	9.83911	12.0451	9.42966	11.3258	-1.60989	-1.67771	0.239548	-2.36249	0.752408	0.684656	2.60247	-1.84976	-1.91757	-0.0677701	4.44905e-30	4.09444e-30	4.55656e-47	6.59648e-24	2.43335e-43	2.18893e-05	1.02772e-05	0.512313
AT1G09470.1	0	0	1813	2964	2040	105	210	111	399	498	607	538	1144	819	208	264	223	313	363	401	2272.33	142	501.333	833.667	231.667	359	-1.41602	0.285924	1.95644	-1.30808	1.3703	-2.78627	-1.08441	0.586037	-2.67843	-0.108109	1.59405	3.26468	-3.37264	-1.67051	1.70199	1.27121e-06	0.313321	1.24282e-11	6.14705e-06	1.57851e-06	3.17756e-20	0.00012688	0.0356092
AT1G09480.1	0	0	0	0	0	31	179	243	46	10	64	402	58	86	595	798	827	86	92	96	0	151	40	182	740	91.3333	0.696836	-1.41585	-9.91322	2.33255	1.31775	-0.620985	-2.73349	-11.1573	1.01443	-1.63556	-3.74911	-12.537	10.6267	8.56913	-2.11278	0.355515	0.06679	2.51197e-12	0.00277017	0.0833759	0.407068	0.000618776	3.80094e-15
AT1G09520.1	0	0	132	217	203	112	126	124	117	81	106	45	73	51	185	221	208	84	97	57	184	120.667	101.333	56.3333	204.667	79.3333	0.576952	0.174877	0.524796	0.717572	-0.29245	0.86936	0.467348	0.817352	1.01012	-0.140463	-0.542677	-0.19281	0.0523194	-0.349892	-0.402117	0.0250017	0.515696	0.0379837	0.00444184	0.290643	0.000964893	0.0811875	0.00168574
AT1G09530.1	0	0	1376	2907	2489	67	53	103	2998	1732	1933	687	884	932	459	687	641	3298	3772	2633	2257.33	74.3333	2221	834.333	595.667	3234.33	-5.44858	-0.72825	-1.22668	-3.10864	-1.73877	-3.70964	1.01053	0.512126	-1.36981	-2.34047	2.38039	1.882	-4.22244	0.498427	4.72047	2.25438e-52	0.0126897	3.16557e-05	5.63455e-23	6.39662e-09	1.08015e-28	0.000602189	0.0802272
AT1G09540.1	0	0	187	186	321	12	18	15	43	31	58	18	18	13	8	17	11	23	21	7	231.333	15	44	16.3333	12	17	-0.20846	1.18982	3.08035	-1.1532	0.165875	-0.374239	1.0235	2.91381	-1.31882	0.944486	2.34471	4.23678	-3.28928	-1.88965	1.39846	0.677785	0.00341867	2.85095e-15	0.0113744	0.739362	0.441836	0.0126037	1.05538e-13
AT1G09550.1	0	0	0	0	0	0	0	0	0	0	0	318	135	371	0	0	0	31	30	32	0	0	0	274.667	0	31	0	0	0	0	0	0	0	0	0	0	0	0	0	0	0	0	0	0	0	0	0	0	0
AT1G09560.1	0	0	0	0	0	1	8	2	3	6	20	29	10	15	26	42	15	42	43	94	0	3.66667	9.66667	18	27.6667	59.6667	0	0	0	0	0	0	0	0	0	0	0	0	0	0	0	0	0	0	0	0	0	0	0
AT1G09570.1	0	0	407	487	539	579	665	714	122	88	98	392	668	494	1292	1568	1571	729	885	325	477.667	652.667	102.667	518	1477	646.333	0.0140752	-2.807	-1.08894	0.562894	-0.101816	0.115891	-2.70508	-0.987101	0.664712	-0.548819	-3.37024	-1.65189	1.10301	-1.71841	-2.8211	0.957774	4.14828e-22	5.18194e-05	0.0336475	0.704898	0.664052	1.04371e-20	0.000244146
AT1G09575.1	0	0	54	68	122	75	72	69	121	100	107	23	22	19	225	285	315	77	109	90	81.3333	72	109.333	21.3333	275	92	-0.390949	0.0663969	-0.880704	0.913263	-1.88884	1.49802	1.95561	1.0096	2.80342	-1.30436	-0.846884	-1.79433	0.48963	0.94718	0.457384	0.16871	0.818443	0.00165533	0.000653215	2.38085e-09	2.79945e-06	4.75572e-10	0.00175268
AT1G09580.1	0	0	985	995	1059	1582	2149	1595	656	597	716	45	109	67	2187	2993	2598	534	579	716	1013	1775.33	656.333	73.6667	2592.67	609.667	1.46971	-0.100911	0.038609	1.39887	-2.90165	4.37138	2.80087	2.94075	4.30099	0.0708821	-1.49979	-1.36029	1.43115	-0.139524	-1.57063	5.80169e-09	0.686287	0.879336	2.76484e-08	1.15952e-25	5.1883e-51	3.4112e-24	1.88247e-26
AT1G09590.1	0	0	0	0	0	0	0	0	0	0	0	930	1787	1464	14249	16638	16679	0	0	0	0	0	0	1393.67	15855.3	0	0	0	0	16.6641	13.5298	-13.5528	-13.63	-13.9356	2.6677	-16.6808	-16.7373	-16.9687	0	0	0	1	1	1	1.50444e-138	1.70353e-94	7.32508e-95	5.68384e-96	7.12207e-100
AT1G09600.1	0	0	122	122	158	0	0	0	12	17	23	1	0	0	0	0	0	27	22	30	134	0	17.3333	0.333333	0	26.3333	0	0	0	0	0	0	0	0	0	0	0	0	0	0	0	0	0	0	0	0	0	0	0
AT1G09610.1	0	0	56	31	216	16	7	6	20	21	38	50	26	27	203	297	303	33	46	69	101	9.66667	26.3333	34.3333	267.667	49.3333	-2.41078	-1.11918	0.272339	1.73276	-0.291679	-2.11805	-0.827193	0.564206	2.02454	-4.14696	-2.85288	-1.4607	-2.68663	-1.39241	1.29249	0.00019457	0.0662996	0.652808	0.00339161	0.645349	0.00113449	0.172704	0.347087
AT1G09620.1	0	0	89	134	71	9	9	6	51	36	33	2190	3607	2433	89	79	92	762	848	618	98	8	40	2743.33	86.6667	742.667	-6.55733	-4.39199	-3.59299	-3.74186	2.07201	-8.62782	-6.46372	-5.66494	-5.8138	-2.82043	-0.650994	0.148941	-2.96946	-0.799913	2.16666	2.76612e-71	4.09283e-46	1.99927e-35	1.71183e-37	3.67621e-15	7.81063e-111	2.62922e-84	2.16456e-72
AT1G09630.1	0	0	101	103	110	283	383	272	370	341	382	162	287	175	496	693	665	182	231	204	104.667	312.667	364.333	208	618	205.667	0.550601	0.638465	-1.65103	0.913851	0.192454	0.358126	0.445984	-1.84343	0.721352	-0.363193	-0.275339	-2.5652	2.20171	2.28963	0.0878508	0.0150338	0.00456538	4.52437e-12	4.46132e-05	0.407345	0.110228	0.0467188	1.29604e-14
AT1G09640.1	0	0	102	125	103	166	122	120	45	47	52	82	108	78	43	80	0	518	667	510	110	136	48	89.3333	41	565	-2.08825	-3.73048	-3.02995	-4.42866	-2.4556	0.367441	-1.27454	-0.573883	-1.97243	2.34024	0.697646	1.39936	0.941483	-0.701259	-1.64222	0.000179595	5.33897e-10	1.61989e-07	9.69251e-13	1.47519e-05	0.504506	0.0227224	0.294486
AT1G09645.1	0	0	0	0	0	0	0	0	0	0	0	0	0	0	0	0	0	253	404	467	0	0	0	0	0	374.667	-11.5885	-11.6607	-11.9494	-11.9361	-11.4696	0	0	0	-5.12548e-15	0	0	0	0	0	0	2.67891e-38	8.28039e-39	1.33544e-40	1.5848e-40	2.16221e-37	1	1	1
AT1G09680.1	0	0	0	0	0	0	0	0	0	0	0	8	10	7	0	0	0	13	7	2	0	0	0	8.33333	0	7.33333	0	0	0	0	0	0	0	0	0	0	0	0	0	0	0	0	0	0	0	0	0	0	0
AT1G09690.1	0	0	1144	1659	1616	13823	8521	9811	2416	2073	2314	46	103	96	0	0	0	3398	4248	3024	1473	10718.3	2267.67	81.6667	0	3556.67	1.56526	-0.826717	-1.9586	-15.16	-5.25301	6.8183	4.42643	3.29491	-9.83171	16.7419	14.4064	13.506	3.52387	1.13188	-2.39198	1.04103e-08	0.00216043	1.62523e-12	3.5343e-129	3.73219e-58	8.48228e-85	1.05638e-44	9.07712e-28
AT1G09700.1	0	0	1036	1190	1240	27	14	25	209	164	179	77	131	95	777	912	923	195	205	127	1155.33	22	184	101	870.667	175.667	-3.01323	-0.11052	2.04506	1.65677	-0.602677	-2.41005	0.4922	2.64785	2.25955	-4.67162	-1.76733	0.388305	-5.05997	-2.15563	2.90316	2.56369e-24	0.661858	1.0943e-16	1.26144e-11	0.0176627	1.08307e-15	0.0522693	3.26828e-25
AT1G09710.1	0	0	42	44	39	412	324	257	70	61	91	129	173	150	541	727	707	523	653	544	41.6667	331	74	150.667	658.333	573.333	-0.839673	-3.13886	-4.45192	-0.469282	-1.72546	0.88582	-1.4132	-2.726	1.25637	-0.370444	-2.67007	-3.98355	3.61225	1.3128	-2.29921	0.000319442	1.20295e-33	1.0212e-56	0.0417166	1.09535e-12	0.000234562	3.67098e-08	2.66487e-23
AT1G09720.1	0	0	8	6	15	122	82	193	28	9	4	38	33	32	0	0	0	3	2	2	9.66667	132.333	13.6667	34.3333	0	2.33333	0	0	0	0	0	0	0	0	0	0	0	0	0	0	0	0	0	0	0	0	0	0	0
AT1G09730.1	0	0	1790	2487	2415	165	223	210	1742	1754	1796	143	226	201	1047	1321	1293	263	308	232	2230.67	199.333	1764	190	1220.33	267.667	-0.461214	2.54203	2.37047	1.5271	-0.296497	-0.164696	2.8385	2.66699	1.82362	-1.98838	1.01502	0.843383	-2.83175	0.171647	3.00326	0.0339505	3.99605e-31	5.94423e-28	6.46116e-13	0.174607	0.460371	4.47864e-37	1.99532e-33
AT1G09740.1	0	0	1032	1646	1435	150	236	210	913	896	1322	16	39	36	2110	2494	2488	587	835	879	1371	198.667	1043.67	30.3333	2364	767	-2.00026	0.247026	0.130359	0.952447	-4.48143	2.4813	4.72881	4.61309	5.43514	-2.95286	-0.705419	-0.822102	-2.13078	0.116674	2.24733	9.21264e-13	0.35502	0.625953	0.000374396	4.22029e-43	2.08914e-15	2.45007e-47	1.08824e-45
AT1G09750.1	0	0	6	101	50	342	2	1	0	1	0	2	0	2	425	965	881	0	1	13	52.3333	115	0.333333	1.33333	757	4.66667	4.42168	-3.62986	2.57564	6.49848	-1.55101	5.97158	-2.04972	4.14366	8.0657	-2.06974	-10.213	-3.92386	1.85339	-6.29269	-8.05881	0.0110706	0.0828567	0.117586	0.000517241	0.441132	0.00171133	0.442488	0.0195828
AT1G09760.1	0	0	492	598	576	577	619	561	1257	1170	1241	168	457	242	1257	1559	1513	981	1137	959	555.333	585.667	1222.67	289	1443	1025.67	-0.851752	0.0682935	-1.56846	-0.172875	-1.67882	0.827082	1.74714	0.110475	1.50604	-0.678908	0.241171	-1.39563	0.716676	1.63677	0.920054	0.000265251	0.768823	3.49236e-11	0.454243	2.46021e-12	0.000466345	2.70453e-13	0.63583
AT1G09770.1	0	0	1749	1807	1815	1	44	46	11	16	30	872	1310	1089	1665	1844	1765	2265	2616	1735	1790.33	30.3333	19	1090.33	1758	2205.33	-6.19961	-7.02495	-0.961828	-0.972453	-0.812593	-5.38661	-6.21171	-0.149215	-0.15984	-5.22847	-6.05464	0.0106251	-5.23913	-6.06533	-0.825122	1.06261e-24	8.80302e-29	0.0451815	0.0428986	0.0900018	3.09451e-20	2.80471e-24	0.754601
AT1G09780.1	0	0	560	631	663	363	767	388	356	284	407	249	480	275	742	890	909	177	255	285	618	506	349	334.667	847	239	1.00166	0.343744	0.677742	1.14939	0.642288	0.359346	-0.298573	0.0353716	0.507013	-0.147644	-0.805626	-0.471666	0.324005	-0.333975	-0.657941	0.000426725	0.228602	0.0164781	5.02453e-05	0.0241015	0.200645	0.291609	0.900108
AT1G09790.1	0	0	0	0	0	0	0	0	137	144	178	0	0	0	0	0	0	0	0	0	0	0	153	0	0	0	0	10.1714	0	0	0	0	10.0805	0	-5.12548e-15	0	10.5198	0	0	10.5324	10.1916	1	5.37885e-37	1	1	1	1	6.2487e-36	1
AT1G09795.1	0	0	509	1129	1012	657	518	514	131	116	136	383	586	437	3793	4601	4802	21	19	23	883.333	563	127.667	468.667	4398.67	21	4.6875	2.4021	4.6596	7.02976	4.65174	0.0350739	-2.25065	0.00538508	2.37559	-2.34053	-4.62659	-2.37026	0.0296911	-2.25637	-2.28582	4.23017e-52	4.12089e-15	3.07221e-52	2.12053e-101	4.83844e-51	0.88733	5.37553e-18	0.985928
AT1G09800.1	0	0	114	166	146	28	11	16	44	41	56	51	70	48	109	138	137	26	48	37	142	18.3333	47	56.3333	128	37	-1.0374	0.16706	1.25587	1.13113	0.808485	-1.84557	-0.641608	0.446722	0.322008	-2.16969	-0.964069	0.124743	-2.29446	-1.08881	1.20478	0.00227162	0.593691	1.40326e-05	0.000101579	0.00794658	2.35805e-08	0.0307825	0.111099
AT1G09810.1	0	0	18569	25443	18580	6690	8434	7655	3946	3728	4207	0	0	0	5691	7120	7081	6896	8093	5633	20864	7593	3960.33	0	6630.67	6874	0.110265	-0.971698	0.930111	-0.709199	-15.6443	15.7776	14.7728	16.9803	15.3269	0.819465	-0.262503	1.63931	-0.819845	-1.90181	-1.08196	0.6285	2.39787e-05	5.08346e-05	0.00194969	2.31915e-175	1.36593e-178	8.7566e-153	6.70745e-200
AT1G09812.1	0	0	47	24	98	177	85	202	156	118	175	37	32	16	46	61	62	29	40	48	56.3333	154.667	149.667	28.3333	56.3333	39	1.96122	1.73108	-0.179286	-0.153578	-0.256389	2.21739	1.98734	0.0773603	0.103059	2.11555	1.88532	-0.0257175	2.14128	1.91105	-0.230302	4.78698e-05	0.000299878	0.730196	0.762876	0.618887	6.24958e-06	4.84516e-05	0.900758
AT1G09815.1	0	0	503	484	327	360	368	382	127	163	146	180	257	244	437	608	594	256	403	263	438	370	145.333	227	546.333	307.333	0.248203	-1.23941	-0.121886	0.175087	-0.219895	0.468093	-1.01946	0.0980366	0.395004	0.0731358	-1.41466	-0.296991	0.370111	-1.11769	-1.48763	0.349486	5.90705e-06	0.65155	0.508476	0.41569	0.07968	0.000200997	0.71369
AT1G09820.1	0	0	54	71	96	8	11	11	118	114	166	3	4	3	229	331	297	158	203	123	73.6667	10	132.667	3.33333	285.667	161.333	-4.02264	-0.45376	-1.81294	0.167438	-5.33472	1.31399	4.88417	3.53357	5.51348	-4.19387	-0.621286	-1.98079	-2.21358	1.3592	3.56993	1.34885e-30	0.0965243	1.51521e-10	0.531354	1.011e-37	0.0222324	4.17769e-31	2.13586e-15
AT1G09830.1	0	0	2198	2414	2135	1098	853	725	141	117	146	116	190	175	500	656	601	988	1284	991	2249	892	134.667	160.333	585.667	1087.67	-0.326502	-3.19459	0.382712	-1.55391	-2.56311	2.23663	-0.631334	2.94604	1.00942	1.2274	-1.64094	1.93667	-0.709224	-3.57758	-2.8681	0.13911	7.5254e-39	0.0812801	5.40355e-12	5.79929e-27	2.76636e-21	0.00834473	1.6877e-34
AT1G09840.1	0	0	24	31	18	1508	3354	1737	3120	2981	3473	1781	2398	1947	1441	1778	1649	1904	2105	1791	24.3333	2199.67	3191.33	2042	1622.67	1933.33	0.116014	0.535762	-6.98232	-0.91774	0.275743	-0.15973	0.260015	-7.25759	-1.19348	1.03376	1.45351	-6.06621	7.09844	7.51853	0.419747	0.656439	0.0397814	5.52563e-86	0.000466888	0.289722	0.539293	0.317479	8.39383e-91
AT1G09850.1	0	0	1326	1445	1716	1355	2299	1183	232	116	213	253	24	4	1731	2037	1934	190	258	339	1495.67	1612.33	187	93.6667	1900.67	262.333	2.52879	-0.711384	1.80429	2.17353	-1.14701	3.67577	0.435706	2.9515	3.32072	0.355376	-2.88502	-0.369246	0.724616	-2.51579	-3.24021	0.00109437	0.335943	0.016893	0.00445477	0.126614	6.6256e-06	0.559489	0.000188101
AT1G09870.1	0	0	0	281	0	208	225	213	300	302	349	241	357	184	430	654	638	583	688	701	93.6667	215.333	317	260.667	574	657.333	-1.66043	-1.24632	-3.59513	-0.884337	-1.16225	-0.498134	-0.0840225	-2.43267	0.278007	-0.776219	-0.362048	-2.71118	1.9346	2.34885	0.414141	0.119411	0.237552	0.00175727	0.398362	0.270086	0.633366	0.936552	0.0267441
AT1G09880.1	0	0	33	21	75	3	1	1	0	0	0	161	239	142	226	271	263	12	14	77	43	1.66667	0	180.667	253.333	34.3333	-4.39887	-8.29379	-0.467616	2.12779	2.48638	-6.87866	-10.6897	-2.95499	-0.359779	-6.54856	-10.7693	-2.59623	-3.9538	-8.18633	-3.90897	3.69238e-07	1.20851e-10	0.476386	0.00133016	0.000211611	8.10076e-15	3.9285e-18	1.36291e-05
AT1G09900.1	0	0	52	67	75	26	44	23	87	55	74	1	3	5	1039	1092	988	7	12	3	64.6667	31	72	3	1039.67	7.33333	2.02281	3.10353	2.45341	6.49871	-1.04205	3.06407	4.14615	3.50155	7.54645	-4.47208	-3.39178	-4.04606	-0.426621	0.653829	1.07988	3.24194e-06	1.28643e-14	1.51153e-09	3.01429e-58	0.145606	1.02871e-09	2.11615e-18	2.5035e-13
AT1G09920.1	0	0	268	341	368	428	528	387	114	126	198	84	151	89	361	441	501	109	182	133	325.667	447.667	146	108	434.333	141.333	1.62336	-0.127671	0.525533	0.963346	-0.198739	1.82204	0.0710882	0.724305	1.16211	0.660199	-1.09107	-0.43785	1.09802	-0.653244	-1.75109	5.94422e-10	0.635898	0.0424461	0.000203896	0.467317	6.69537e-12	0.792946	0.00579532
AT1G09930.1	0	0	0	0	0	2	13	0	0	0	0	280	348	361	0	0	0	243	264	207	0	5	0	329.667	0	238	-5.61954	-10.9913	-11.2799	-11.2666	0.680586	-6.29771	-11.5809	-11.8865	-11.8725	5.65587	0	0	5.66877	0	-5.38975	7.72452e-24	3.49255e-34	6.13413e-36	7.21953e-36	0.102707	8.43591e-29	2.15467e-38	3.42319e-40
AT1G09940.1	0	0	1465	3317	3102	11042	2389	6379	6877	6862	7357	188	184	243	17493	21858	22579	11432	13095	9663	2628	6603.33	7032	205	20643.3	11396.7	-0.799111	-0.874425	-2.83423	0.19551	-5.56369	4.76459	4.68932	2.72966	5.75939	-0.994624	-1.06994	-3.02975	2.03512	1.95981	-0.0753136	0.0398564	0.0246823	7.37417e-12	0.612949	3.71781e-32	9.40264e-26	3.687e-25	4.90355e-11
AT1G09950.1	0	0	0	0	0	0	0	0	15	15	16	59	52	95	0	2	1	62	68	170	0	0	15.3333	68.6667	1	100	0	0	0	0	0	0	0	0	0	0	0	0	0	0	0	0	0	0	0	0	0	0	0
AT1G09960.1	0	0	1936	2063	2265	371	443	452	346	288	224	72	108	129	1371	1461	1433	1357	1652	1069	2088	422	286	103	1421.67	1359.33	-1.71157	-2.4187	-0.0463072	-0.57656	-3.50502	1.79349	1.08645	3.45907	2.92881	-1.13507	-1.84225	0.530261	-1.66533	-2.37251	-0.707121	6.68181e-12	4.67302e-21	0.848935	0.017311	1.16014e-37	6.57332e-12	2.92848e-05	4.77815e-37
AT1G09970.2	0	0	0	0	0	0	4	0	2	2	0	9	33	7	149	164	114	14	10	20	0	1.33333	1.33333	16.3333	142.333	14.6667	0	0	0	0	0	0	0	0	0	0	0	0	0	0	0	0	0	0	0	0	0	0	0
AT1G09980.1	0	0	665	615	767	770	1036	643	2495	2251	2030	944	1608	1193	1003	1295	1298	608	687	410	682.333	816.333	2258.67	1248.33	1198.67	568.333	0.478003	1.82162	-0.395775	0.422442	1.33182	-0.853829	0.489769	-1.72764	-0.909433	0.0555799	1.39922	-0.818243	0.873799	2.21745	1.34361	0.0402069	1.63872e-14	0.0904075	0.0688869	1.44971e-08	0.000238329	0.0333703	3.07772e-13
AT1G10000.1	0	0	46	92	109	2	15	3	4	141	0	0	0	0	0	0	0	0	0	0	82.3333	6.66667	48.3333	0	0	0	0	0	0	0	0	0	0	0	0	0	0	0	0	0	0	0	0	0	0	0	0	0	0
AT1G10010.1	0	0	3	225	4	88	107	119	25	21	26	581	753	350	1411	1906	1589	27	51	66	77.3333	104.667	24	561.333	1635.33	48	1.0716	-1.20204	-0.101163	4.40271	3.71559	-2.64418	-4.91759	-3.81764	0.686108	-3.33072	-5.60586	-4.50443	1.17321	-1.10187	-2.27383	0.22431	0.180027	0.918237	7.99619e-06	0.00010091	0.00374027	1.20581e-06	6.75786e-05
AT1G10020.1	0	0	1199	1398	1708	1483	2205	1073	2893	1879	1571	1230	1529	1475	1695	2288	2101	173	226	49	1435	1587	2114.33	1411.33	2028	149.333	3.38986	3.68348	2.62361	3.14387	3.49728	-0.107511	0.186049	-0.874003	-0.35374	0.246229	0.539795	-0.520273	0.766494	1.06006	0.293562	7.20837e-19	1.73303e-21	1.45017e-12	9.02055e-17	8.7775e-20	0.756081	0.590811	0.0120522
AT1G10030.1	0	0	246	384	351	142	199	118	125	118	149	86	100	77	505	692	781	168	183	194	327	153	130.667	87.6667	659.333	181.667	-0.317852	-0.672653	0.138512	1.17227	-0.856661	0.538839	0.1841	0.995379	2.02912	-1.49018	-1.84507	-1.03383	-0.456419	-0.81129	-0.354795	0.201554	0.00750233	0.579999	1.58361e-06	0.000835298	0.0383869	0.48566	9.02783e-05
AT1G10040.1	0	0	39	40	32	0	3	0	7	13	18	6	7	1	3	8	8	45	63	83	37	1	12.6667	4.66667	6.33333	63.6667	0	0	0	0	0	0	0	0	0	0	0	0	0	0	0	0	0	0	0	0	0	0	0
AT1G10050.1	0	0	29	27	40	48	31	25	44	42	48	12	23	31	90	126	129	38	33	46	32	34.6667	44.6667	22	115	39	0	0	0	0	0	0	0	0	0	0	0	0	0	0	0	0	0	0	0	0	0	0	0
AT1G10060.2	0	0	452	391	291	1	2	0	0	0	0	13	5	13	90	118	138	252	253	252	378	1	0	10.3333	115.333	252.333	-7.87104	-11.0882	-0.072977	-1.81246	-4.36503	-3.4947	-6.63114	4.29576	2.55624	-6.09514	-9.62412	1.73974	-7.83581	-11.3763	-3.22722	2.72851e-38	9.8544e-43	0.841884	1.1119e-06	3.77673e-22	2.54584e-06	2.12019e-08	7.48076e-22
AT1G10090.1	0	0	206	365	210	225	503	249	929	823	1114	20	47	56	65	73	72	292	305	387	260.333	325.667	955.333	41	70	328	-0.102332	1.33094	-1.04645	-2.90762	-2.83124	2.72897	4.1624	1.78568	-0.075398	2.80531	4.23877	1.86161	0.944112	2.37748	1.43328	0.762213	8.87662e-05	0.00214528	3.00694e-15	3.64978e-14	2.33231e-13	1.07456e-26	8.90071e-07
AT1G10095.1	0	0	381	547	505	49	50	32	75	77	66	94	168	139	60	107	101	144	143	130	477.667	43.6667	72.6667	133.667	89.3333	139	-1.72637	-1.12139	1.08167	-1.32483	0.123077	-1.84925	-1.24438	0.958541	-1.44785	-0.402182	0.203204	2.40688	-2.80873	-2.20341	0.605143	4.49243e-10	2.50095e-05	1.6432e-05	4.51574e-07	0.64649	3.70976e-11	3.14777e-06	0.000128164
AT1G10120.1	0	0	880	999	1331	480	466	367	316	222	215	474	441	383	764	962	1057	822	936	587	1070	437.667	251	432.667	927.667	781.667	-0.872789	-1.8144	-0.22684	-0.409738	-0.617739	-0.255035	-1.19662	0.390933	0.208035	-0.463093	-1.40478	0.182904	-0.645993	-1.58768	-0.941607	0.000193502	5.59798e-14	0.326816	0.0767726	0.00829668	0.276872	5.84698e-07	0.0939112
AT1G10130.1	0	0	496	661	693	315	358	248	465	397	453	32	24	35	998	1346	1254	1072	1435	1067	616.667	307	438.333	30.3333	1199.33	1191.33	-2.00092	-1.6207	-1.63441	-0.651237	-5.06048	3.05967	3.44016	3.42739	4.41051	-1.34978	-0.96952	-0.983202	-0.366613	0.0136569	0.380246	4.42465e-20	3.37771e-14	1.67032e-14	0.00176188	1.89971e-80	3.52947e-32	2.70274e-40	1.30281e-40
AT1G10140.1	0	0	0	0	0	0	0	0	26	28	20	134	185	245	165	154	156	76	114	57	0	0	24.6667	188	158.333	82.3333	-9.36417	-1.88673	-9.72474	0.32259	1.42576	-10.6942	-3.31222	-11.0769	-1.10354	-10.0507	-2.21055	-10.3384	0	7.90919	7.5697	2.98987e-30	3.44151e-07	2.82787e-33	0.331129	2.04509e-05	6.04171e-45	5.78307e-19	1.43639e-48
AT1G10150.1	0	0	83	95	108	179	258	172	912	840	841	86	114	115	183	179	252	52	67	56	95.3333	203	864.333	105	204.667	58.3333	1.74436	3.70485	0.0247416	1.15095	1.0526	0.691591	2.65197	-1.02828	0.0978736	0.593875	2.55441	-1.12645	1.72011	3.6807	1.9604	1.91469e-11	1.06051e-43	0.941334	8.18245e-06	7.80863e-05	0.00530751	5.18875e-26	6.02123e-05
AT1G10170.1	0	0	929	688	910	573	949	635	814	768	800	533	1158	575	399	473	466	672	817	584	842.333	719	794	755.333	446	691	0.00977973	0.0246341	-0.364729	-1.28529	0.292925	-0.283146	-0.268294	-0.657663	-1.57821	1.29507	1.30994	0.920608	0.374509	0.389366	0.0148543	0.971961	0.92535	0.157011	8.96138e-07	0.25631	0.272303	0.298176	0.010828
AT1G10180.1	0	0	1206	1845	1646	259	415	256	1946	1717	2167	44	51	42	1341	1733	1530	99	130	79	1565.67	310	1943.33	45.6667	1534.67	102.667	1.54938	4.06804	3.24796	3.25046	-0.947622	2.49695	5.01568	4.19596	4.19844	-1.70084	0.817849	-0.00250855	-1.69834	0.820359	2.51861	9.64869e-11	8.20194e-58	7.8383e-40	7.03292e-40	0.000380353	2.40933e-22	4.04929e-76	6.32786e-57
AT1G10200.1	0	0	322	474	842	15	62	46	32	4	3	5	3	3	2719	3603	3524	677	753	622	546	41	13	3.66667	3282	684	-4.10714	-5.91336	-1.04873	1.59234	-7.27856	3.17241	1.36909	6.24062	8.88135	-5.70042	-7.50883	-2.64114	-3.05937	-4.86784	-1.80617	3.32471e-13	2.86963e-21	0.0344893	0.00149203	1.57233e-25	1.39973e-06	0.0505412	1.27757e-20
AT1G10210.1	0	0	1453	1376	2319	868	1714	1127	571	523	736	1065	1626	1377	893	1129	1109	1066	1199	966	1716	1236.33	610	1356	1043.67	1077	0.143167	-1.00738	-0.0178532	-0.710718	0.52576	-0.382595	-1.53314	-0.543626	-1.23649	0.853889	-0.296696	0.69288	0.161024	-0.989566	-1.15055	0.577132	0.000101712	0.945214	0.00573798	0.0404286	0.135176	4.71524e-09	0.0337665
AT1G10240.1	0	0	26	45	33	5	77	145	4	1	62	283	408	334	415	454	498	450	492	300	34.6667	75.6667	22.3333	341.667	455.667	414	-2.43201	-4.40938	-4.25602	-0.508108	-0.0691044	-2.36277	-4.33973	-4.18659	-0.43899	-1.92432	-3.90304	-3.749	1.82365	-0.154892	-1.97736	0.00707746	8.20973e-06	1.4183e-05	0.553507	0.936771	0.00873002	1.1138e-05	1.81772e-05
AT1G10270.1	0	0	36	59	43	741	461	557	25	24	8	443	528	406	539	537	545	553	660	340	46	586.333	19	459	540.333	517.667	0.168015	-4.91483	-4.15779	-0.566694	0.0537443	0.114268	-4.96794	-4.21129	-0.620435	0.73472	-4.3502	-3.5919	4.32586	-0.758958	-5.08298	0.570587	8.7751e-40	5.74381e-33	0.0565558	0.857345	0.701558	1.92541e-40	1.60442e-33
AT1G10280.1	0	0	191	176	215	63	55	75	90	98	121	663	1328	488	375	488	417	50	49	46	194	64.3333	103	826.333	426.667	48.3333	0.376357	0.899869	1.32395	2.46917	4.23909	-3.86285	-3.33958	-2.91616	-1.77094	-2.09266	-1.56908	-1.14536	-0.947417	-0.423804	0.523483	0.260746	0.00557828	3.37071e-05	1.76415e-14	1.08977e-35	3.08228e-31	2.75478e-25	1.10095e-20
AT1G10290.1	0	0	2430	2893	3051	838	1026	748	875	786	884	832	1252	722	4214	5355	5385	2140	2479	1729	2791.33	870.667	848.333	935.333	4984.67	2116	-1.32452	-1.49597	-0.277134	0.577059	-0.985431	-0.339078	-0.510523	0.70832	1.56251	-1.90161	-2.07306	-0.854199	-1.04741	-1.21887	-0.171444	5.06366e-10	2.69109e-12	0.184729	0.00577	3.19535e-06	0.108918	0.0158944	0.000767119
AT1G10310.1	0	0	219	357	398	625	232	407	208	129	196	220	233	220	916	1206	1243	414	485	359	324.667	421.333	177.667	224.333	1121.67	419.333	-0.0120795	-1.42727	-1.07177	0.754567	-0.680322	0.668247	-0.746889	-0.39136	1.43495	-0.766649	-2.18199	-1.82643	1.05969	-0.355638	-1.4152	0.972653	5.8929e-06	0.000547077	0.0136806	0.0288386	0.0310434	0.0175274	0.20665
AT1G10320.1	0	0	935	1067	921	1269	1429	852	892	841	952	64	114	69	273	341	293	137	183	92	974.333	1183.33	895	82.3333	302.333	137.333	3.06913	2.54118	2.17565	0.499161	-0.535038	3.6041	3.0762	2.7108	1.03433	2.57022	2.04223	1.67657	0.893742	0.365726	-0.528006	5.61855e-33	7.33729e-24	2.43403e-18	0.0419048	0.0386413	7.40717e-42	6.15896e-32	8.36255e-26
AT1G10330.1	0	0	93	83	115	280	287	256	133	111	129	9	9	14	0	0	0	84	85	54	97	274.333	124.333	10.6667	0	74.3333	1.84621	0.561937	-0.286142	-9.58283	-2.57049	4.41678	3.13324	2.28754	-6.93456	11.4461	10.218	9.60086	2.13275	0.848262	-1.28437	4.04989e-11	0.0457067	0.323562	1.12094e-38	8.79812e-13	2.93252e-37	2.8183e-19	9.91282e-11
AT1G10340.1	0	0	0	0	0	8	10	9	0	0	0	0	0	0	0	0	0	0	0	0	0	9	0	0	0	0	0	0	0	0	0	0	0	0	0	0	0	0	0	0	0	0	0	0	0	0	0	0	0
AT1G10350.1	0	0	0	0	0	25	36	28	292	255	326	18	30	31	301	348	329	120	143	110	0	29.6667	291	26.3333	326	124.333	-2.10625	1.04255	-10.3411	0.734963	-2.03384	-0.0720061	3.07667	-8.23201	2.76992	-2.84227	0.30772	-11.3672	8.25025	11.4562	3.14911	4.0867e-13	3.86893e-05	1.86609e-54	0.00348859	4.5471e-12	0.872266	2.54152e-26	2.77866e-21
AT1G10360.1	0	0	13	48	22	2	368	10	42	35	27	24	86	57	332	479	506	49	109	71	27.6667	126.667	34.6667	55.6667	439	76.3333	0.59815	-1.29334	-2.1592	1.87045	-0.287199	0.885303	-1.00589	-1.87153	2.15771	-1.27214	-3.16456	-4.03107	2.75761	0.865451	-1.89159	0.537158	0.187262	0.0319501	0.0578686	0.769366	0.361054	0.310923	0.0631953
AT1G10380.1	0	0	61	57	67	213	111	153	148	184	135	31	11	8	345	407	382	26	41	52	61.6667	159	155.667	16.6667	378	39.6667	1.95407	1.7795	-0.0521134	2.57384	-1.00009	2.95401	2.77972	0.949189	3.57495	-0.619072	-0.793846	-2.62653	2.00694	1.83228	-0.174734	8.52184e-06	4.91953e-05	0.929272	6.2776e-09	0.0403529	3.76519e-10	3.91318e-09	0.0445594
AT1G10385.1	0	0	1093	1355	1048	307	349	170	1161	1076	1146	1291	1865	1316	1058	1298	1345	749	913	614	1165.33	275.333	1127.67	1490.67	1233.67	758.667	-1.51653	0.398204	-0.0449887	0.0465798	1.17651	-2.69302	-0.778323	-1.22154	-1.12997	-1.56321	0.351636	-0.0915707	-1.47164	0.443205	1.91476	4.5221e-10	0.0904874	0.850487	0.844004	7.03935e-07	8.3199e-27	0.00093138	2.51185e-07
AT1G10390.1	0	0	64	28	87	1348	1813	1364	257	195	315	1604	2614	2104	3	4	4	4	7	1	59.6667	1508.33	255.667	2107.33	3.66667	4	8.48338	5.78342	3.21657	-0.749364	9.19995	-0.720268	-3.4223	-5.99646	-9.9592	9.24266	6.54265	3.97601	5.27641	2.57434	-2.70208	5.71763e-71	7.16725e-37	1.05718e-11	0.33988	3.30323e-80	0.0196183	6.40396e-24	8.12553e-54
AT1G10400.1	0	0	0	0	0	0	0	0	58	71	96	0	0	0	0	0	0	0	0	0	0	0	75	0	0	0	0	0	0	0	0	0	0	0	0	0	0	0	0	0	0	0	0	0	0	0	0	0	0
AT1G10410.1	0	0	1	2	11	0	0	0	90	104	59	653	999	948	608	786	723	214	212	344	4.66667	0	84.3333	866.667	705.667	256.667	-11.0649	-1.81364	-6.48109	0.75734	1.91515	-12.8843	-3.72872	-8.39396	-1.15795	-12.1866	-2.57134	-7.24687	-4.96076	4.66934	9.34372	7.62061e-46	3.29687e-07	5.07147e-41	0.0253363	3.40802e-08	6.10176e-66	4.7932e-23	6.49185e-62
AT1G10417.1	0	0	76	107	74	7	5	4	23	19	16	47	100	74	108	163	114	30	40	60	85.6667	5.33333	19.3333	73.6667	128.333	43.3333	0	0	0	0	0	0	0	0	0	0	0	0	0	0	0	0	0	0	0	0	0	0	0
AT1G10430.1	0	0	2176	1960	2492	2522	2784	2202	2531	2366	2557	527	821	554	4	4	7	878	1067	779	2209.33	2502.67	2484.67	634	5	908	1.42121	1.27475	0.617668	-8.12091	-0.325338	1.74654	1.60008	0.943016	-7.79329	9.54264	9.3978	8.74675	0.803565	0.6571	-0.146465	2.35412e-10	1.18515e-08	0.00525891	1.08804e-116	0.144245	1.31954e-14	1.3911e-12	2.33236e-05
AT1G10460.1	0	0	62	34	114	80	31	54	65	93	44	30	21	11	225	309	287	63	105	245	70	55	67.3333	20.6667	273.667	137.667	-1.40195	-1.25165	-1.71799	0.265652	-2.55144	1.14974	1.30033	0.835179	2.81865	-1.66805	-1.51766	-1.98408	0.315601	0.466084	0.150396	0.0139605	0.0282522	0.00277018	0.636319	2.3915e-05	0.0541895	0.0292417	0.163095
AT1G10470.1	0	0	2	6	8	314	413	347	485	160	455	12	9	4	0	0	0	0	0	0	5.33333	358	366.667	8.33333	0	0	11.4638	11.4071	5.13118	0	6.20114	5.1441	5.01609	-1.54291	-6.58827	11.8281	11.7556	5.41502	6.694	6.56651	-0.128994	1.28539e-35	3.14666e-35	0.000921186	1	2.01505e-06	4.76415e-21	3.31409e-20	0.0194143
AT1G10490.1	0	0	331	556	323	187	259	145	15	16	25	1	0	1	4	10	8	13	16	10	403.333	197	18.6667	0.666667	7.33333	13	3.85573	0.34149	4.26672	-1.4761	-3.85418	7.7122	4.20894	8.17025	2.42744	5.33487	1.81911	5.74826	-0.408186	-3.92512	-3.51499	2.52604e-22	0.473391	6.75002e-27	0.00314346	2.74065e-06	1.65195e-38	1.65551e-08	2.13759e-43
AT1G10500.1	0	0	2461	3063	2939	1168	1495	1094	3408	3257	3868	3013	4528	4204	2810	3501	3385	607	781	670	2821	1252.33	3511	3915	3232	686	0.816877	2.17033	1.35588	1.5715	2.70881	-1.89195	-0.538511	-1.353	-1.13738	-0.754599	0.598865	-0.215624	-0.538977	0.814489	1.35345	0.000108398	1.39634e-23	1.66619e-10	1.69424e-13	1.47916e-34	1.01437e-18	0.00945386	1.30249e-10
AT1G10510.1	0	0	642	1022	1003	432	181	211	84	122	125	148	132	95	372	555	463	23	18	21	889	274.667	110.333	125	463.333	20.6667	3.67324	2.21966	4.70452	3.79423	2.79785	0.874729	-0.57913	1.9044	0.994177	-0.119317	-1.57352	0.91027	-1.02955	-2.48376	-1.45398	1.57155e-20	1.27285e-08	4.02443e-31	6.85947e-22	9.92004e-13	0.0106715	0.0966975	3.92393e-08
AT1G10520.1	0	0	208	322	175	220	241	172	289	221	211	17	26	25	242	257	238	195	223	106	235	211	240.333	22.6667	245.667	174.667	0.242494	0.295747	-0.22932	-0.138334	-2.71995	2.96254	3.01611	2.49217	2.58311	0.380865	0.434123	-0.0909959	0.471853	0.525114	0.0532448	0.414322	0.318849	0.444555	0.650235	1.68328e-15	5.61432e-18	1.02495e-18	1.70836e-13
AT1G10522.1	0	0	49	133	45	183	67	147	18	16	12	14	34	40	748	909	989	25	31	39	75.6667	132.333	15.3333	29.3333	882	31.6667	2.02552	-1.23853	0.534877	4.11226	0.0585265	1.9667	-1.29661	0.476214	4.05346	-2.08586	-5.35252	-3.57792	1.49159	-1.77505	-3.26441	2.15027e-05	0.0159861	0.265464	3.95118e-16	0.921573	3.69436e-05	0.0121597	0.320216
AT1G10530.1	0	0	0	0	0	405	595	407	91	81	57	234	182	106	226	281	242	140	204	247	0	469	76.3333	174	249.667	197	1.17985	-1.56382	-11.0252	-0.336	0.0353867	1.14443	-1.59911	-10.9865	-0.371382	1.51596	-1.22817	-10.9803	12.2217	9.53346	-2.74373	0.000791569	1.84547e-05	2.70397e-43	0.338515	0.924151	0.00115319	1.19205e-05	1.5036e-42
AT1G10540.1	0	0	0	0	0	0	0	0	0	0	0	125	179	0	0	0	0	0	0	0	0	0	0	101.333	0	0	0	0	0	0	0	0	0	0	0	0	0	0	0	0	0	0	0	0	0	0	0	0	0
AT1G10550.1	0	0	0	0	0	750	484	324	143	83	85	21	132	240	732	937	782	79	66	19	0	519.333	103.667	131	817	54.6667	3.21577	0.754626	-9.13551	3.2624	1.46713	1.7484	-0.71274	-10.5292	1.7946	-0.0460002	-2.50761	-12.6892	12.3685	9.9628	-2.46131	3.89257e-07	0.203851	2.90485e-14	2.74639e-07	0.0147041	0.00339682	0.226121	2.81386e-19
AT1G10560.1	0	0	624	508	559	54	116	76	801	745	690	173	320	132	26	25	24	28	33	72	563.667	82	745.333	208.333	25	44.3333	0.786781	3.84244	2.966	-1.51555	2.34885	-1.56224	1.49313	0.616176	-3.86491	2.30277	5.35901	4.48312	-2.17887	0.87707	3.0556	0.0524964	9.28546e-20	4.12287e-13	0.000399306	7.09192e-09	5.85936e-05	7.70867e-05	0.0975822
AT1G10570.1	0	0	486	667	604	448	562	450	461	340	503	292	364	300	755	875	999	92	81	60	585.667	486.667	434.667	318.667	876.333	77.6667	2.59817	2.29109	2.22452	2.82988	2.23865	0.359364	0.052199	-0.0146809	0.590691	-0.231303	-0.5385	-0.605404	0.374077	0.066885	-0.307178	5.1361e-27	1.31706e-21	1.08628e-20	7.70106e-32	1.59577e-20	0.102744	0.818696	0.948884
AT1G10580.1	0	0	889	1006	1044	297	389	289	677	576	675	358	530	362	981	1186	1202	568	638	454	979.667	325	642.667	416.667	1123	553.333	-0.811609	0.0352527	0.149922	0.363378	-0.213232	-0.59836	0.248488	0.363167	0.57662	-1.17504	-0.328127	-0.213462	-0.961588	-0.114669	0.846877	4.76503e-05	0.860341	0.44354	0.062738	0.282239	0.00288975	0.208686	0.064509
AT1G10588.1	0	0	0	0	0	270	174	64	1	1	9	0	0	0	424	606	486	178	195	174	0	169.333	3.66667	0	505.333	182.333	-0.181064	-5.78409	-10.9017	0.796653	-10.422	10.2639	4.74123	0	11.6102	-0.97775	-6.59146	-11.9895	10.7371	5.179	-5.60371	0.701698	1.09735e-19	2.90576e-28	0.089626	8.79306e-26	6.91121e-25	0.0048872	1
AT1G10590.3	0	0	2599	3221	2390	922	971	807	1306	1485	1396	664	1207	589	2163	2551	2541	329	416	341	2736.67	900	1395.67	820	2418.33	362	1.26952	1.76968	2.24701	2.08012	1.34894	-0.0794446	0.420693	0.897974	0.731082	-0.810534	-0.310382	0.166894	-0.977426	-0.477274	0.500143	1.59658e-07	4.3949e-13	1.03972e-19	2.87287e-17	2.76901e-08	0.740678	0.0755993	0.000156463
AT1G10600.1	0	0	307	341	311	51	79	37	69	123	93	44	53	55	54	74	53	41	48	17	319.667	55.6667	95	50.6667	60.3333	35.3333	0.614513	1.28037	2.52669	0.133786	0.752944	-0.138586	0.527093	1.77303	-0.619704	0.481115	1.14717	2.39344	-1.91181	-1.24586	0.665787	0.0978574	0.000384819	2.23606e-12	0.726235	0.041096	0.700748	0.13592	3.35304e-07
AT1G10610.1	0	0	92	74	33	0	0	0	1	3	2	9	5	7	31	49	60	6	12	10	66.3333	0	2	7	46.6667	9.33333	0	0	0	0	0	0	0	0	0	0	0	0	0	0	0	0	0	0	0	0	0	0	0
AT1G10620.1	0	0	518	637	747	0	0	0	0	0	0	322	621	321	0	0	0	0	0	0	634	0	0	421.333	0	0	0	0	12.0025	0	11.7904	-11.8134	-11.8905	-0.267729	-12.1822	0	0	12.2938	-12.019	-12.075	0	1	1	3.77193e-56	1	5.57221e-58	2.91169e-58	4.02744e-59	0.400849
AT1G10630.1	0	0	4233	4823	3847	5867	5715	5558	1900	1813	2342	0	10	1	5463	7226	7302	133	162	96	4301	5713.33	2018.33	3.66667	6663.67	130.333	5.42794	3.78013	4.38884	5.01975	-4.92273	10.3513	8.70566	9.32209	9.95268	0.408484	-1.23941	-0.630922	1.0394	-0.608491	-1.64788	8.49453e-71	2.54932e-40	2.59861e-51	3.96563e-63	3.4527e-34	8.39883e-136	2.25044e-103	2.81108e-116
AT1G10640.1	0	0	96	107	314	2873	499	1653	26	11	13	656	59	19	983	1404	1460	67	73	240	172.333	1675	16.6667	244.667	1282.33	126.667	3.63568	-3.18896	-0.360215	2.58833	1.23891	2.39667	-4.42726	-1.59932	1.34918	1.04761	-5.77954	-2.94877	3.99618	-2.831	-6.82486	0.000151667	0.00086095	0.6806	0.00484535	0.161221	0.00847806	1.14295e-05	0.0719974
AT1G10650.1	0	0	337	636	620	1273	724	730	8	10	6	203	348	210	1123	1408	1266	823	1019	995	531	909	8	253.667	1265.67	945.667	-0.105247	-7.05012	-1.55237	-0.24986	-1.72759	1.62235	-5.32098	0.175348	1.47784	0.14461	-6.80528	-1.30255	1.44712	-5.50292	-6.94519	0.697999	1.13281e-72	1.95878e-08	0.355032	7.16512e-10	6.73526e-09	1.70937e-44	0.526381
AT1G10657.1	0	0	712	2107	1780	1009	567	818	362	559	676	401	205	313	655	994	1014	1828	2222	1164	1533	798	532.333	306.333	887.667	1738	-1.12757	-1.86307	-0.892805	-1.62645	-2.21617	1.08861	0.353147	1.32347	0.589822	0.498853	-0.236661	0.733668	-0.234798	-0.970316	-0.735487	0.00277206	1.25851e-06	0.0171606	1.98824e-05	1.31878e-08	0.00410147	0.350276	0.00050412
AT1G10660.2	0	0	466	477	562	216	281	196	461	361	479	189	360	186	214	281	317	278	377	370	501.667	231	433.667	245	270.667	341.667	-0.623217	0.148399	-0.13044	-1.0137	-0.317474	-0.305721	0.465879	0.187069	-0.696175	0.39043	1.16213	0.883335	-0.49284	0.278852	0.771634	0.0113235	0.545727	0.593206	4.06941e-05	0.195181	0.222121	0.0568492	0.442645
AT1G10670.1	0	0	550	259	517	1237	1583	701	566	427	467	505	216	434	1107	1436	1444	248	268	307	442	1173.67	486.667	385	1329	274.333	2.008	0.621066	0.0273385	1.59013	0.747477	1.26049	-0.126443	-0.720208	0.842566	0.417978	-0.969032	-1.56285	1.98077	0.593774	-1.38696	2.54381e-07	0.102213	0.944829	3.51569e-05	0.0492913	0.00093566	0.737066	0.0571776
AT1G10680.1	0	0	0	0	0	2113	1865	1789	118	185	242	3077	2522	2556	0	0	0	2746	3215	2542	0	1922.33	181.667	2718.33	0	2834.33	-0.598399	-4.1402	-14.8523	-14.839	0.177015	-0.775411	-4.31715	-14.9552	-14.9412	14.2573	10.7718	0	14.2704	10.7844	-3.54181	0.0421517	7.42279e-35	4.4884e-107	6.31622e-107	0.546295	0.00860268	3.74346e-37	3.74957e-108
AT1G10700.1	0	0	1197	1286	1289	623	493	516	16	9	10	0	3	1	4	8	7	117	146	94	1257.33	544	11.6667	1.33333	6.33333	119	2.16586	-3.51187	2.73769	-4.8583	-6.15895	8.32654	2.65573	8.92486	1.32981	7.02481	1.34488	7.60245	-0.571566	-6.25289	-5.67801	5.61387e-15	9.56336e-24	1.75522e-22	1.21042e-36	3.22346e-36	1.13218e-72	9.7199e-05	1.46256e-83
AT1G10710.1	0	0	3	10	3	26	8	16	56	100	80	1	1	2	241	312	291	63	85	71	5.33333	16.6667	78.6667	1.33333	281.333	73	-2.15123	-0.0602981	-4.4284	1.28135	-5.45162	3.30275	5.39893	1.05325	6.76005	-3.43447	-1.34172	-5.71706	2.27568	4.36998	2.09145	2.43221e-07	0.877025	1.02164e-19	0.000439386	5.54969e-20	1.70516e-06	1.50998e-19	0.291882
AT1G10720.1	0	0	174	240	235	222	317	238	367	320	396	168	251	248	242	363	307	64	74	64	216.333	259	361	222.333	304	67.3333	1.89097	2.23283	0.990255	1.49962	1.919	-0.0281905	0.31356	-0.929311	-0.419943	0.391761	0.733559	-0.509438	0.901148	1.24296	0.341763	2.31534e-14	2.20176e-19	6.43567e-05	1.07572e-09	1.60326e-14	0.908965	0.171279	6.41342e-05
AT1G10730.1	0	0	1863	1952	2196	1032	1208	937	391	291	401	315	360	304	2386	2980	2980	1258	1481	1273	2003.67	1059	361	326.333	2782	1337.33	-0.387242	-2.08124	-0.0963962	0.389329	-1.82678	1.43955	-0.25441	1.73047	2.21619	-0.77658	-2.47066	-0.485732	-0.290855	-1.98493	-1.694	0.0607294	4.1239e-22	0.639772	0.0581814	1.57394e-17	1.37528e-11	0.233391	5.38129e-16
AT1G10740.1	0	0	2131	2211	2211	2452	1395	1024	159	166	228	307	288	285	2149	2558	2586	608	802	858	2184.33	1623.67	184.333	293.333	2431	756	1.03954	-2.23249	0.847485	1.0108	-1.15233	2.19187	-1.08008	1.99989	2.1632	0.0287618	-3.24347	-0.163322	0.192082	-3.08016	-3.27204	0.000421085	5.24549e-13	0.00390208	0.000595365	0.000113565	7.30129e-13	0.000367693	4.50214e-11
AT1G10750.1	0	0	0	0	0	0	0	0	0	0	0	24	8	1	0	0	0	0	0	0	0	0	0	11	0	0	0	0	0	0	0	0	0	0	0	0	0	0	0	0	0	0	0	0	0	0	0	0	0
AT1G10760.1	0	0	5926	7135	8678	250	354	262	189	144	169	5806	7319	7400	724	796	804	4037	4467	5103	7246.33	288.667	167.333	6841.67	774.667	4535.67	-4.04139	-4.96541	-0.0337583	-3.22419	0.783878	-4.82523	-5.74922	-0.817641	-4.00806	-0.817332	-1.74145	3.19048	-4.00777	-4.9319	-0.923997	8.37824e-54	5.2704e-73	0.882899	4.27714e-38	0.000672394	8.15295e-71	8.40094e-91	0.000389026
AT1G10780.1	0	0	1	3	4	24	6	14	2	2	1	13	14	35	14	28	28	0	0	0	2.66667	14.6667	1.66667	20.6667	23.3333	0	0	0	0	0	0	0	0	0	0	0	0	0	0	0	0	0	0	0	0	0	0	0	0
AT1G10810.1	0	0	95	163	102	1	4	1	13	2	4	4	3	8	44	43	31	35	34	18	120	2	6.33333	5	39.3333	29	0	0	0	0	0	0	0	0	0	0	0	0	0	0	0	0	0	0	0	0	0	0	0
AT1G10820.2	0	0	624	876	750	0	0	0	0	0	0	436	558	553	871	982	976	297	377	285	750	0	0	515.667	943	319.667	-11.3397	-11.412	0.547951	0.907957	0.902254	-12.1461	-12.2233	-0.35438	0.00562468	-12.612	-12.6685	-0.36002	-12.2651	-12.3211	0	1.17209e-80	3.79512e-82	0.0168611	7.5864e-05	9.60225e-05	3.68676e-99	8.4175e-101	0.118865
AT1G10830.1	0	0	154	71	137	22	25	25	16	4	20	22	20	39	386	474	516	45	47	23	120.667	24	13.3333	27	458.667	38.3333	-0.69564	-1.69951	1.02753	2.92731	-0.257533	-0.437891	-1.44126	1.28522	3.18492	-3.62364	-4.62911	-1.90005	-1.72386	-2.72933	-1.00383	0.137941	0.000439468	0.0176196	6.42534e-11	0.621571	0.357243	0.00360056	0.00402909
AT1G10840.1	0	0	2682	4084	3178	3332	2804	2800	2202	1963	2465	2525	3743	2912	10	9	10	1993	2588	1916	3314.67	2978.67	2210	3060	9.66667	2165.67	0.428397	-0.150141	-0.068702	-8.43852	0.698629	-0.270234	-0.848772	-0.767339	-9.13596	8.86718	8.28948	8.37409	0.497104	-0.0814411	-0.578539	0.0528922	0.497722	0.756318	8.0432e-137	0.00164232	0.221363	0.000134976	0.000543188
AT1G10850.1	0	0	92	48	172	19	10	17	9	9	6	34	4	4	92	143	138	2	3	5	104	15.3333	8	14	124.333	3.33333	2.12007	1.04111	4.21888	4.48627	2.33223	-0.215554	-1.29573	1.87375	2.14141	-2.35781	-3.44165	-0.267813	-2.09012	-3.17403	-1.08107	0.00879176	0.242617	2.22019e-07	4.44882e-08	0.00395875	0.792452	0.0903554	0.00817213
AT1G10865.1	0	0	54	45	68	218	184	171	76	48	58	6	12	9	95	129	118	66	82	71	55.6667	191	60.6667	9	114	73	1.34364	-0.456583	-1.06818	-0.0253515	-2.81172	4.15551	2.35625	1.74753	2.79013	1.36932	-0.431413	-1.0432	2.41218	0.611509	-1.80033	2.38213e-07	0.0951133	0.000119222	0.93557	5.45529e-16	3.21644e-35	3.18664e-11	1.32348e-06
AT1G10870.1	0	0	456	780	882	48	55	40	555	402	591	33	38	42	339	463	481	247	296	295	706	47.6667	516	37.6667	427.667	279.333	-2.60572	0.684874	0.617026	-0.0662701	-2.68575	0.080312	3.37086	3.30369	2.62037	-2.54017	0.751194	0.683332	-3.22349	0.0678898	3.2908	3.87071e-21	0.00526236	0.0115528	0.787899	1.28142e-21	0.848505	1.16027e-32	9.36664e-32
AT1G10890.1	0	0	1073	1418	1195	541	618	540	1857	1650	1797	412	644	446	807	917	899	315	357	130	1228.67	566.333	1768	500.667	874.333	267.333	1.06963	2.57039	1.54774	1.08151	1.12202	-0.0524232	1.4483	0.4256	-0.0406222	-0.0118039	1.48898	0.466238	-0.47803	1.02275	1.50074	4.30187e-05	2.23194e-21	3.45518e-09	3.20102e-05	1.85146e-05	0.841696	2.36369e-08	0.0963274
AT1G10900.1	0	0	1425	2128	1854	89	127	70	552	464	614	266	290	283	811	1017	1016	568	708	417	1802.33	95.3333	543.333	279.667	948	564.333	-2.60637	-0.226243	0.99873	0.0992578	-0.7809	-1.82536	0.554677	1.77968	0.880216	-2.70599	-0.325512	0.899492	-3.60548	-1.22499	2.38023	7.01702e-27	0.308663	6.07655e-06	0.652765	0.00052749	3.73273e-14	0.0137637	4.22456e-15
AT1G10910.1	0	0	452	643	1101	432	334	410	763	643	699	4	7	8	511	664	646	398	469	173	732	392	701.667	6.33333	607	346.667	0.179124	0.863672	0.39216	0.173358	-5.51778	5.6973	6.38314	5.91619	5.6972	0.00577864	0.69036	0.218811	-0.213024	0.471557	0.684548	0.567444	0.00584177	0.208937	0.578921	1.94478e-37	1.96251e-39	2.21166e-48	8.63748e-43
AT1G10920.1	0	0	0	0	0	0	0	0	0	0	0	26	41	12	1	1	0	64	97	42	0	0	0	26.3333	0.666667	67.6667	0	0	0	0	0	0	0	0	0	0	0	0	0	0	0	0	0	0	0	0	0	0	0
AT1G10930.1	0	0	722	533	647	67	67	77	35	26	30	104	18	122	287	430	378	187	243	123	634	70.3333	30.3333	81.3333	365	184.333	-1.39663	-2.76181	1.1533	0.335642	-0.853862	-0.542648	-1.90754	2.00735	1.1897	-1.73263	-3.09861	0.817706	-2.55031	-3.91632	-1.36515	0.00402531	8.89576e-08	0.0148755	0.475812	0.0763071	0.260302	0.000162146	4.13727e-05
AT1G10940.1	0	0	46	85	95	23	80	29	1115	1204	1184	20	4	23	5	5	9	0	0	0	75.3333	44	1167.67	15.6667	6.33333	0	8.40786	13.1062	8.909	5.4019	7.16276	1.12667	5.75291	1.26897	-2.22325	3.35316	7.98136	3.49976	-0.141025	4.48602	4.62625	7.2916e-15	1.14481e-40	6.03379e-16	0.000448187	2.64683e-09	0.0392313	2.02684e-22	0.0171517
AT1G10950.1	0	0	39	48	110	283	332	240	339	255	263	3343	5743	4005	225	323	304	120	148	131	65.6667	285	285.667	4363.67	284	133	1.04551	0.912963	-1.73233	0.419522	5.21327	-4.16783	-4.30044	-6.94582	-4.7941	0.626137	0.493556	-2.15234	2.77802	2.64554	-0.13258	0.000120763	0.000786509	1.87611e-09	0.121789	1.41291e-63	5.2909e-46	2.82524e-48	1.3495e-93
AT1G10960.1	0	0	11786	23393	25383	3975	1015	2829	512	1018	816	288	198	208	51	78	67	147	176	309	20187.3	2606.33	782	231.333	65.3333	210.667	3.57645	1.68505	5.82123	-2.40046	0.340941	3.23545	1.34406	5.48021	-2.74129	5.9771	4.08575	8.22232	-2.24461	-4.1361	-1.89144	3.63021e-13	0.000239145	1.40289e-26	5.37713e-07	0.45063	2.44059e-11	0.00312444	1.5302e-24
AT1G10970.1	0	0	469	354	428	242	713	292	448	412	468	658	595	353	261	343	283	257	330	328	417	415.667	442.667	535.333	295.667	305	0.36027	0.344432	-0.211784	-0.716142	1.02503	-0.664771	-0.680624	-1.23689	-1.74123	1.07644	1.06061	0.504401	0.572084	0.556245	-0.0158447	0.295237	0.316189	0.538794	0.0377034	0.00299437	0.0518678	0.0465969	0.000340634
AT1G11000.1	0	0	331	523	521	86	82	70	15	3	3	22	8	28	104	202	206	31	45	224	458.333	79.3333	7	19.3333	170.667	100	-0.472109	-4.10847	1.39946	-0.0159524	-2.18503	1.71307	-1.92134	3.58603	2.17062	-0.456299	-4.09801	1.41556	-1.87173	-5.51364	-3.63667	0.479674	1.11225e-07	0.0346693	0.982314	0.00192061	0.0141773	0.0122852	8.94574e-07
AT1G11020.1	0	0	680	815	705	286	434	327	446	489	432	85	102	107	322	443	493	0	0	0	733.333	349	455.667	98	419.333	0	11.4224	11.7503	12.2274	11.4101	9.73189	1.57171	1.82734	2.01601	1.21198	0.359992	0.615585	0.804079	-0.444047	-0.188462	0.255572	4.91563e-77	5.09882e-82	5.74726e-86	3.33632e-70	1.38862e-44	1.08393e-09	1.32401e-12	4.76095e-15
AT1G11040.1	0	0	0	0	0	12	18	0	0	0	0	0	0	0	2	6	1	0	2	5	0	10	0	0	3	2.33333	0	0	0	0	0	0	0	0	0	0	0	0	0	0	0	0	0	0	0	0	0	0	0
AT1G11050.1	0	0	289	334	211	437	718	465	2	6	0	74	133	83	255	332	334	353	373	279	278	540	2.66667	96.6667	307	335	0.634589	-7.07829	-0.928883	-0.791478	-1.6111	2.2457	-5.4627	0.682528	0.81992	1.42611	-6.30146	-0.137415	1.56352	-6.16452	-7.71384	0.0245401	8.77407e-56	0.00114051	0.0053926	5.39584e-08	6.32227e-14	4.33827e-32	0.0196546
AT1G11060.1	0	0	944	1548	1347	499	632	486	678	702	717	200	315	195	1147	1346	1313	1361	1591	1158	1279.67	539	699	236.667	1268.67	1370	-1.38856	-1.14631	-0.791747	-0.765294	-2.34211	0.953575	1.19585	1.55051	1.57696	-0.62331	-0.381042	-0.0264521	-0.59686	-0.354591	0.242261	3.32891e-11	3.49562e-08	0.000118611	0.0001991	9.12445e-27	8.20841e-06	2.15252e-08	3.54558e-13
AT1G11070.1	0	0	0	0	0	29	16	15	0	0	0	0	0	0	176	263	180	0	0	0	0	20	0	0	206.333	0	7.31173	0	0	10.3943	0	7.21646	0	0	10.3195	-2.73679	-10.4674	-10.6987	7.68722	0	-7.40364	2.27341e-12	1	1	7.84739e-35	1	6.14429e-12	1	1
AT1G11080.1	0	0	29	195	279	51	27	52	1	14	6	1	1	1	377	472	420	61	170	31	167.667	43.3333	7	1	423	87.3333	-0.938818	-3.67904	0.253477	1.6993	-6.00087	5.06452	2.33336	6.29104	7.7357	-2.63858	-5.38364	-1.446	-1.19275	-3.93794	-2.74044	0.175657	3.2586e-06	0.711594	0.0139087	4.0341e-10	2.67968e-07	0.0385595	8.72343e-11
AT1G11090.1	0	0	206	294	358	188	241	134	90	78	129	221	232	140	652	963	877	86	117	61	286	187.667	99	197.667	830.667	88	1.05166	0.00131909	1.0179	2.58448	1.39714	-0.34558	-1.39591	-0.37962	1.18694	-1.5326	-2.58323	-1.56669	0.0339894	-1.01662	-1.0504	0.000322025	1	0.000455607	3.46196e-18	1.91359e-06	0.221453	1.75866e-06	0.17964
AT1G11100.1	0	0	0	0	0	165	138	113	0	0	0	367	737	877	0	0	0	1145	1360	468	0	138.667	0	660.333	0	991	-2.84682	-13.0135	-13.3022	-13.2889	-0.358774	-2.48797	-12.5637	-12.8693	-12.8553	10.4585	0	0	10.4716	0	-10.1867	5.48565e-12	9.72515e-55	7.31127e-57	8.9744e-57	0.349657	1.05638e-09	9.4569e-51	7.4026e-53
AT1G11110.1	0	0	846	1016	1096	0	0	0	0	0	0	39	29	43	0	0	0	169	205	181	986	0	0	37	0	185	-10.5592	-10.6315	1.72492	-10.9068	-2.08867	-8.37466	-8.45159	3.8144	-8.74251	0	0	12.9362	-12.6615	-12.7175	0	2.77496e-47	3.79871e-48	1.56074e-08	3.52508e-51	3.92215e-10	1.09067e-21	3.08004e-22	1.05256e-28
AT1G11120.1	0	0	0	0	0	84	126	70	0	0	0	0	0	0	0	0	0	36	29	16	0	93.3333	0	0	0	27	0	0	0	0	0	0	0	0	0	0	0	0	0	0	0	0	0	0	0	0	0	0	0
AT1G11130.1	0	0	0	0	0	0	0	0	47	69	52	0	0	0	0	0	0	0	0	0	0	0	56	0	0	0	0	0	0	0	0	0	0	0	0	0	0	0	0	0	0	0	0	0	0	0	0	0	0
AT1G11160.1	0	0	529	740	749	1086	839	795	0	0	1	277	351	191	668	844	901	298	335	283	672.667	906.667	0.333333	273	804.333	305.333	1.52667	-9.54273	0.443361	0.727403	0.0321424	1.4945	-9.54837	0.411209	0.695248	0.799348	-10.3611	-0.284055	1.08339	-10.0801	-11.0751	3.45345e-10	2.87633e-76	0.0656982	0.00250836	0.901142	9.417e-10	1.16614e-74	0.0884255
AT1G11170.1	0	0	424	500	531	116	154	111	143	154	151	318	354	300	464	609	661	109	130	113	485	127	149.333	324	578	117.333	0.0622596	0.165525	1.36112	1.62744	1.6744	-1.61216	-1.50896	-0.31359	-0.0472638	-1.56518	-1.46192	-0.266344	-1.29885	-1.1956	0.103264	0.810094	0.475039	1.19663e-09	3.90991e-13	1.65341e-13	8.79219e-13	1.51054e-11	0.141925
AT1G11180.1	0	0	0	0	0	135	132	93	35	65	3	174	202	202	0	0	0	0	0	0	0	120	34.3333	192.667	0	0	9.88018	8.0579	0	0	10.7095	-0.948068	-2.84238	-11.1151	-11.1011	10.2443	8.40533	0	10.2574	8.41794	-1.89458	5.67145e-14	3.76161e-09	1	1	3.13395e-16	0.167475	0.000110902	3.58952e-17
AT1G11190.1	0	0	242	324	264	123	88	99	92	40	120	264	173	120	138	137	120	32	39	64	276.667	103.333	84	185.667	131.667	45	1.13084	0.664264	1.90445	0.870685	2.25648	-1.12583	-1.59253	-0.352956	-1.38665	0.260612	-0.206196	1.03391	-0.773148	-1.23999	-0.466691	0.00880579	0.124427	1.03614e-05	0.0422051	2.41606e-07	0.00677468	0.000160573	0.38636
AT1G11200.1	0	0	25	74	29	0	0	0	0	0	0	650	696	598	236	279	282	0	0	0	42.6667	0	0	648	265.667	0	0	0	8.09866	10.7644	12.4608	-12.4838	-12.5609	-4.84175	-2.16292	-10.7811	-10.8375	-2.67986	-8.11512	-8.17091	0	1	1	1.00017e-15	4.26016e-37	4.84885e-57	2.80233e-57	5.34973e-58	1.22523e-30
AT1G11240.1	0	0	0	0	0	261	172	187	348	247	301	146	162	109	419	499	509	123	135	101	0	206.667	298.667	139	475.667	119.667	0.753536	1.13191	-10.2863	1.33059	0.426081	0.327407	0.705753	-10.6384	0.904374	-0.576928	-0.198549	-11.9081	11.0565	11.4908	0.378349	0.00571326	3.10307e-05	2.06544e-49	8.51891e-07	0.120821	0.231074	0.00867898	1.2175e-54
AT1G11250.1	0	0	49	14	40	537	426	476	0	0	2	0	1	2	6	6	4	0	0	0	34.3333	479.667	0.666667	1	5.33333	0	11.8964	2.58603	7.8608	5.1743	3.2612	8.51868	-0.840717	4.15731	1.48479	7.07019	-2.36326	2.67971	4.3966	-5.03984	-9.38595	1.93886e-34	0.512197	3.35476e-11	0.00109428	0.268296	7.32535e-30	1	4.60545e-08
AT1G11260.1	0	0	39	80	156	3	1	2	15	19	8	52	182	81	271	369	318	59	74	1	91.6667	2	14	105	319.333	44.6667	-4.3593	-1.76154	0.365446	2.24002	1.42933	-5.78308	-3.19044	-1.06461	0.809886	-6.6177	-4.00373	-1.87494	-4.74368	-2.12913	2.60271	3.26044e-06	0.02478	0.62606	0.00293466	0.0538933	1.2981e-09	7.22376e-05	0.145875
AT1G11280.1	0	0	47	62	24	243	608	296	0	0	0	22	33	68	72	89	104	217	198	112	44.3333	382.333	0	41	88.3333	175.667	1.061	-10.5444	-2.63279	-1.64929	-1.86825	2.92926	-8.58496	-0.763598	0.219747	2.71043	-9.24341	-0.983924	3.69396	-8.27244	-11.6256	0.0200626	1.05414e-27	7.49821e-08	0.000433373	9.70038e-05	2.9212e-09	3.04391e-16	0.123688
AT1G11290.1	0	0	45	54	47	2	2	1	4	4	7	24	33	46	277	389	364	50	59	34	48.6667	1.66667	5	34.3333	343.333	47.6667	-4.77025	-3.3918	-0.635768	2.18762	-0.251562	-4.51194	-3.13798	-0.383926	2.43925	-6.98003	-5.58681	-2.82412	-4.1573	-2.76346	1.3841	3.57322e-20	8.62464e-16	0.0444766	2.04767e-13	0.481009	2.46008e-17	7.47756e-13	0.255915
AT1G11320.1	0	0	109	113	120	86	52	89	86	58	50	98	119	86	136	201	162	136	157	126	114	75.6667	64.6667	101	166.333	139.667	-0.905239	-1.29532	-0.966882	-0.416971	-0.263297	-0.641861	-1.03189	-0.703468	-0.153591	-0.488513	-0.878705	-0.55002	0.0613974	-0.328776	-0.390032	0.00238822	1.62131e-05	0.000947712	0.146352	0.370832	0.0343536	0.000681775	0.0168212
AT1G11360.1	0	0	94	107	123	886	1032	793	1363	1329	1559	594	906	702	1668	2183	1934	1395	1589	1245	108	903.667	1417	734	1928.33	1409.67	-0.688545	-0.174944	-4.38809	-0.211314	-0.748442	0.0599039	0.573505	-3.63952	0.53715	-0.477247	0.0363676	-4.17713	3.69955	4.21324	0.513605	0.000678394	0.385224	7.52072e-76	0.293266	0.000229703	0.769676	0.0046866	3.39445e-55
AT1G11380.1	0	0	33	92	33	248	111	195	285	304	280	126	122	185	150	162	134	93	149	50	52.6667	184.667	289.667	144.333	148.667	97.3333	0.945957	1.43733	-1.54318	0.00562761	0.842243	0.103638	0.594955	-2.3855	-0.836828	0.940529	1.43194	-1.54932	2.48938	2.9809	0.491334	0.0244111	0.000679983	0.00041234	1	0.0459884	0.806439	0.154163	7.6739e-08
AT1G11390.1	0	0	1280	1860	1387	3	2	4	126	113	118	207	363	292	83	109	112	112	127	100	1509	3	119	287.333	101.333	113	-5.21727	-0.107888	3.05479	-0.823321	1.53206	-6.74544	-1.64002	1.5224	-2.3556	-4.40671	0.715456	3.87849	-8.28525	-3.16276	5.11292	4.25295e-38	0.678832	2.21302e-33	0.00127264	6.28316e-10	6.20331e-68	3.72894e-11	1.08319e-10
AT1G11400.1	0	0	603	908	860	380	435	321	3	2	0	211	389	294	310	422	389	580	732	604	790.333	378.667	1.66667	298	373.667	638.667	-0.803079	-8.65463	-0.387856	-1.44038	-0.917366	0.114306	-7.73034	0.529579	-0.522933	0.637262	-7.23722	1.05259	-0.415269	-8.29051	-7.85302	0.00028331	3.59816e-106	0.0757813	1.26185e-10	3.70422e-05	0.610502	7.52055e-82	0.0166958
AT1G11410.1	0	0	35	49	48	1	4	0	12	13	6	274	265	312	295	308	275	18	23	19	44	1.66667	10.3333	283.667	292.667	20	-3.53932	-1.12038	0.446389	3.21726	4.0451	-7.57817	-5.16544	-3.60102	-0.83031	-6.77765	-4.34008	-2.77172	-4.00739	-1.56906	2.4246	5.18463e-10	0.0103033	0.21796	6.07509e-21	1.03985e-30	7.90647e-56	6.34582e-42	1.14267e-27
AT1G11420.1	0	0	0	0	0	93	102	93	0	0	0	17	29	19	0	0	0	0	0	0	0	96	0	21.6667	0	0	0	0	0	0	0	0	0	0	0	0	0	0	0	0	0	0	0	0	0	0	0	0	0
AT1G11430.1	0	0	876	1307	882	4156	2876	3166	1240	672	812	909	768	941	1059	1203	1137	3111	3668	2505	1021.67	3399.33	908	872.667	1133	3094.67	0.108854	-1.95491	-2.27295	-2.09741	-1.58172	1.69057	-0.373171	-0.691193	-0.515659	2.20627	0.142481	-0.175539	2.38181	0.318017	-2.06376	0.6913	5.94219e-12	2.42321e-15	1.95004e-13	1.85002e-08	2.02687e-09	0.176817	0.0125948
AT1G11440.1	0	0	0	0	0	0	0	0	353	314	646	0	0	0	599	723	786	0	0	0	0	0	437.667	0	702.667	0	0	11.6776	0	12.1636	0	0	11.5866	0	12.0888	-12.1803	-0.210609	-12.4681	0	12.0388	11.6978	1	1.32035e-46	1	8.93797e-50	1	1	1.28026e-45	1
AT1G11475.1	0	0	838	924	1025	56	81	99	50	137	90	457	957	719	745	903	872	353	406	308	929	78.6667	92.3333	711	840	355.667	-2.20045	-2.10195	0.70763	0.581009	1.17489	-3.37522	-3.27676	-0.467339	-0.593957	-2.78186	-2.68331	0.126624	-2.9085	-2.80994	0.0985878	5.4365e-11	2.58601e-10	0.0237694	0.0632639	0.000196524	2.73969e-22	1.95583e-21	0.132899
AT1G11480.1	0	0	1613	1763	1740	0	0	0	25	21	28	1271	1755	1454	1175	1358	1351	214	234	195	1705.33	0	24.6667	1493.33	1294.67	214.333	-10.7703	-3.29997	2.31522	1.93291	2.99699	-13.6715	-6.29656	-0.681983	-1.06429	-13.0675	-5.2344	0.382313	-13.4629	-5.61676	7.56265	5.87197e-73	3.26553e-34	5.75858e-25	3.26154e-18	8.95235e-39	2.70883e-150	1.08529e-108	0.00119749
AT1G11530.1	0	0	777	3706	2588	247	213	168	972	513	1185	21	24	34	12	19	26	672	835	631	2357	209.333	890	26.3333	19	712.667	-1.80966	0.124767	0.981754	-5.89321	-4.5304	2.72088	4.65557	5.51362	-1.36077	4.08354	6.01855	6.87716	-2.79156	-0.856987	1.93447	4.55672e-06	0.744252	0.0104093	1.4149e-33	2.5781e-23	3.00247e-10	2.7366e-24	1.53945e-31
AT1G11545.1	0	0	0	3	8	19	19	8	15	9	11	0	1	0	456	651	677	5	6	17	3.66667	15.3333	11.6667	0.333333	594.667	9.33333	0.61356	0.0961681	-2.0561	5.26912	-4.24009	4.85879	4.36007	2.27591	9.59527	-4.65425	-5.17336	-7.33603	2.67169	2.15473	-0.517784	0.260812	0.933508	0.000989433	2.63253e-24	1.37595e-05	7.61831e-08	3.11398e-06	0.0557919
AT1G11560.1	0	0	497	627	765	439	415	358	306	271	346	283	493	288	575	762	716	985	1144	749	629.667	404	307.667	354.667	684.333	959.333	-1.28151	-1.81656	-1.29175	-1.14431	-1.24819	-0.0332994	-0.568321	-0.0434759	0.103958	-0.137262	-0.672339	-0.147442	0.0101739	-0.524903	-0.535037	2.23891e-09	9.71414e-17	1.35186e-09	7.14529e-08	5.94526e-09	0.884993	0.00894901	0.844701
AT1G11570.2	0	0	357	190	324	0	0	0	89	121	165	504	670	631	309	330	254	135	193	188	290.333	0	125	601.667	297.667	172	-10.4568	-0.646946	0.105037	0.1391	2.00451	-12.3655	-2.65147	-1.89968	-1.86561	-10.9601	-0.786169	-0.034067	-10.9391	-0.752108	9.90222	3.79417e-40	0.0578263	0.755754	0.68596	6.03222e-09	1.83005e-61	6.80856e-14	2.69616e-08
AT1G11580.1	0	0	167	322	410	124	240	149	39	65	63	261	195	139	901	1030	870	801	1112	460	299.667	171	55.6667	198.333	933.667	791	-2.23205	-3.96544	-2.08814	-0.379917	-1.72388	-0.508099	-2.24131	-0.364083	1.34411	-1.85232	-3.5862	-1.70832	-0.144101	-1.87798	-1.73338	8.44307e-10	1.67454e-23	6.52163e-09	0.271656	1.44231e-06	0.151126	2.99721e-09	0.298346
AT1G11600.1	0	0	3	3	6	0	0	0	0	0	0	0	0	0	0	0	1	0	0	0	4	0	0	0	0.333333	0	0	0	0	0	0	0	0	0	0	0	0	0	0	0	0	0	0	0	0	0	0	0	0
AT1G11630.1	0	0	105	142	195	512	413	481	350	205	366	39	96	51	733	902	861	293	325	238	147.333	468.667	307	62	832	285.333	0.687336	-0.0866502	-1.65156	0.885043	-2.03344	2.72079	1.94693	0.382446	2.91897	-0.197657	-0.971712	-2.53683	2.33896	1.56495	-0.774002	0.0113004	0.753912	4.77041e-09	0.00107454	3.9281e-12	4.12423e-20	2.66362e-11	0.19011
AT1G11650.2	0	0	0	0	0	479	506	426	0	0	0	1142	1401	1293	199	239	242	587	703	529	0	470.333	0	1278.67	226.667	606.333	-0.406876	-12.3362	-12.6249	-2.07742	1.28913	-1.696	-13.5343	-13.8399	-3.36655	1.67053	-10.6073	-10.8386	12.2345	0	-11.9495	0.0614979	6.06329e-111	2.73849e-117	7.38386e-20	3.10163e-09	1.3002e-14	6.21676e-143	1.21036e-149
AT1G11660.1	0	0	490	692	496	12	14	9	15	14	13	121	209	150	0	0	0	102	116	73	559.333	11.6667	14	160	0	97	-3.08098	-2.95406	1.85535	-9.96314	0.914511	-3.99456	-3.86786	0.940551	-10.8031	6.89576	7.07964	12.123	-4.9395	-4.81208	0.127607	4.36004e-18	2.16279e-17	4.59343e-11	3.88853e-43	0.00125083	6.63246e-30	5.68502e-29	0.000554754
AT1G11670.1	0	0	0	0	0	176	425	168	2	7	16	486	261	381	0	0	0	116	98	166	0	256.333	8.33333	376	0	126.667	0.89815	-4.12863	-10.4108	-10.3975	1.79335	-0.895264	-5.92067	-12.1304	-12.1164	11.3125	6.33739	0	11.3256	6.34988	-5.02712	0.0812554	1.91623e-11	8.93208e-23	1.01872e-22	0.000595714	0.0788162	1.02546e-19	3.90963e-31
AT1G11680.1	0	0	1938	1545	2429	1880	2228	1619	1870	1648	2133	1225	1619	1266	1796	2450	2291	1277	1411	1351	1970.67	1909	1883.67	1370	2179	1346.33	0.44378	0.288708	-0.131877	0.016588	0.216478	0.227299	0.0722275	-0.348359	-0.199895	0.427199	0.272125	-0.148467	0.575665	0.420591	-0.155073	0.0501537	0.202365	0.560327	0.943035	0.339912	0.315382	0.750399	0.123908
AT1G11700.1	0	0	2144	2967	3071	596	1483	704	1572	1613	2127	1911	2744	2289	543	597	592	1112	1318	2601	2727.33	927.667	1770.67	2314.67	577.333	1677	-0.97358	-0.154543	-0.0409497	-2.24215	0.613378	-1.58695	-0.767924	-0.654337	-2.85553	1.26856	2.08762	2.20126	-0.932653	-0.113596	0.819043	0.00461145	0.649862	0.90422	3.0721e-10	0.0724383	5.21723e-06	0.0247321	0.0551758
AT1G11720.1	0	0	4644	5787	5533	342	667	354	395	345	353	2347	3490	2308	287	376	393	3522	4053	2979	5321.33	454.333	364.333	2715	352	3518	-3.01248	-3.45038	-0.0814074	-3.9851	-0.18034	-2.83212	-3.27001	0.0989348	-3.80473	0.972546	0.534643	3.9038	-2.93116	-3.36908	-0.437887	2.03186e-32	1.78367e-40	0.729116	2.12102e-50	0.443282	3.19798e-29	4.79922e-37	0.673869
AT1G11730.1	0	0	0	0	0	0	0	0	10	5	14	72	18	38	0	0	0	0	0	0	0	0	9.66667	42.6667	0	0	0	0	0	0	0	0	0	0	0	0	0	0	0	0	0	0	0	0	0	0	0	0	0
AT1G11740.1	0	0	126	112	361	169	298	150	305	243	295	188	91	80	644	793	758	285	306	220	199.667	205.667	281	119.667	731.667	270.333	-0.456667	-0.127707	-1.15168	0.77769	-0.904129	0.447488	0.776468	-0.247363	1.68196	-1.23441	-0.90542	-1.92952	0.694962	1.02399	0.328975	0.259872	0.754273	0.00489389	0.0541538	0.0285107	0.280559	0.0593774	0.544377
AT1G11750.1	0	0	117	147	192	9	3	7	1106	885	1044	23	45	39	3431	4264	4127	769	943	813	152	6.33333	1011.67	35.6667	3940.67	841.667	-7.06671	0.0762484	-3.16575	1.56152	-4.36864	-2.69607	4.44519	1.20406	5.93122	-8.63451	-1.48527	-4.72753	-3.90743	3.24206	7.1447	1.35429e-94	0.735614	2.9304e-37	6.58226e-12	7.12653e-57	7.43992e-12	1.23908e-58	7.58829e-06
AT1G11755.1	0	0	399	377	353	350	434	344	213	148	251	53	100	74	177	234	203	651	715	641	376.333	376	204	75.6667	204.667	669	-0.883818	-1.91118	-1.49717	-2.37846	-2.96505	2.08128	1.05404	1.46838	0.5871	1.4946	0.46717	0.881387	0.613304	-0.414148	-1.02736	0.000253725	2.12413e-14	9.56577e-10	6.87192e-21	9.64505e-29	1.90409e-15	5.42058e-05	1.33609e-08
AT1G11760.1	0	0	364	378	498	448	393	412	230	144	224	55	75	51	497	671	710	167	214	143	413.333	417.667	199.333	60.3333	626	174.667	1.23114	0.00769929	0.56858	1.17989	-1.32525	2.55638	1.33306	1.89423	2.50552	0.0513763	-1.17221	-0.611349	0.662694	-0.560892	-1.22348	2.48906e-07	0.982686	0.0161268	6.30527e-07	2.71505e-07	3.17449e-23	1.96422e-07	8.95788e-14
AT1G11770.1	0	0	1205	1877	2443	78	123	80	0	4	4	15	108	21	24	43	32	1452	1823	1170	1841.67	93.6667	2.66667	48	33	1481.67	-4.02394	-9.21158	-0.385344	-6.14718	-4.84928	0.82553	-4.35761	4.46482	-1.29669	2.12291	-3.07879	5.7631	-3.63902	-8.84143	-5.18847	8.37121e-17	1.82889e-44	0.364217	4.02376e-30	7.15005e-22	0.066881	1.42746e-12	1.9376e-19
AT1G11780.1	0	0	33	27	29	116	115	51	83	82	111	317	757	437	170	249	217	120	155	146	29.6667	94	92	503.667	212	140.333	-0.647563	-0.798669	-2.90685	-0.0812948	1.99462	-2.64215	-2.7933	-4.90139	-2.07616	-0.566425	-0.717562	-2.82672	2.2592	2.1083	-0.151075	0.0411243	0.0126476	2.11728e-16	0.793371	3.16446e-10	5.56108e-16	2.0121e-17	9.13047e-40
AT1G11790.1	0	0	1288	1202	970	4	1	1	696	898	726	51	52	52	850	1147	1144	163	221	155	1153.33	2	773.333	51.6667	1047	179.667	-6.4365	1.94099	2.03842	1.88192	-1.5707	-4.85994	3.51178	3.60961	3.45309	-8.33754	0.0591908	0.156498	-8.49465	-0.0973043	8.38279	1.27736e-46	6.68737e-13	4.59514e-14	2.76709e-12	5.43609e-08	2.05009e-23	2.41937e-32	4.01343e-34
AT1G11800.1	0	0	9	15	15	13	34	18	124	71	143	65	120	91	207	253	184	205	253	47	13	21.6667	112.667	92	214.667	168.333	-2.96015	-0.724575	-4.3254	-0.252199	-0.638468	-2.32117	-0.0860182	-3.68592	0.386435	-2.7096	-0.472513	-4.07613	1.36373	3.60147	2.23603	2.91447e-09	0.107971	7.07192e-16	0.578061	0.158039	2.52015e-06	0.856755	2.45513e-12
AT1G11820.1	0	0	533	629	890	1110	762	555	655	572	616	122	87	113	1303	1587	1641	615	645	413	684	809	614.333	107.333	1510.33	557.667	0.494179	-0.0365881	-0.393696	0.781561	-2.12713	2.62132	2.09062	1.73372	2.90896	-0.287362	-0.818156	-1.17529	0.887897	0.35711	-0.530773	0.0681568	0.895111	0.146553	0.00390305	2.1212e-13	3.85785e-19	4.86713e-13	1.4112e-09
AT1G11840.2	0	0	36	98	33	7659	13138	7567	10234	11084	13318	9098	4445	4234	5298	7069	6658	7876	9821	9262	55.6667	9454.67	11545.3	5925.67	6341.67	8986.33	0.00518309	0.172594	-8.03867	-1.17711	-0.336321	0.341504	0.508915	-7.70213	-0.840782	1.18229	1.3497	-6.86229	8.0439	8.21146	0.167411	0.988993	0.641838	4.73241e-56	0.00173947	0.365259	0.357939	0.171212	5.33008e-53
AT1G11860.1	Glycine decarboxylase T-protein (GDC T-protein)	Photorespiration	3768	3970	5348	70301	28115	46671	37644	33196	37743	4304	6524	6077	10989	13394	12310	329	400	281	4362	48362.3	36194.3	5635	12231	336.667	7.14966	6.57041	3.01675	4.52976	4.26892	2.8807	2.30142	-1.25232	0.260697	2.62001	2.04073	-1.51302	4.13303	3.55375	-0.579282	1.62873e-80	8.22378e-72	4.21131e-22	5.3886e-42	2.16874e-38	1.03869e-20	2.37091e-14	1.84026e-05
AT1G11870.2	0	0	628	832	771	1236	779	852	158	116	88	12	16	5	1190	1550	1449	594	729	621	743.667	955.667	120.667	11	1396.33	648	0.522899	-2.60948	-0.488887	0.440373	-5.6742	6.19733	3.0658	5.18896	6.1181	0.0825432	-3.05014	-0.929287	1.01181	-2.12088	-3.1324	0.0443466	1.90392e-20	0.0604722	0.0897113	7.99958e-58	3.737e-67	1.97848e-18	3.02166e-50
AT1G11880.1	0	0	32	34	11	95	116	67	187	29	122	13	13	7	150	220	162	167	198	121	25.6667	92.6667	112.667	11	177.333	162	-0.851082	-0.726482	-3.28052	-0.523461	-3.64499	2.79418	2.91948	0.368261	3.12484	-0.327815	-0.20315	-2.75837	2.42932	2.55426	0.124645	0.0877245	0.142292	2.42581e-09	0.286944	2.35873e-10	8.93832e-07	2.70014e-07	0.546874
AT1G11890.1	0	0	762	882	1084	564	663	481	859	827	826	30	69	52	878	1213	1173	237	277	286	909.333	569.333	837.333	50.3333	1088	266.667	1.03224	1.45753	1.06982	1.34668	-2.23394	3.2662	3.69162	3.30439	3.58123	-0.314365	0.110917	-0.276871	-0.0375027	0.387782	0.425269	4.46925e-06	1.07097e-10	1.72178e-06	1.90605e-09	7.11919e-19	1.00691e-37	7.32756e-47	7.43936e-39
AT1G11900.1	0	0	149	229	225	268	169	208	124	138	105	17	19	22	91	128	105	49	78	45	201	215	122.333	19.3333	108	57.3333	1.89088	0.933745	1.12876	0.264456	-1.3347	3.2255	2.2687	2.46467	1.60037	1.62693	0.669571	0.864471	0.762624	-0.194771	-0.957255	1.96048e-10	0.00174042	0.000121965	0.382075	0.000110765	2.42556e-22	1.10452e-11	6.44829e-14
AT1G11905.1	0	0	60	78	41	0	0	0	0	0	0	7	20	5	0	0	0	363	445	373	59.6667	0	0	10.6667	0	393.667	-11.6457	-11.718	-3.38618	-11.9933	-5.03345	-6.51613	-6.59247	1.6512	-6.88145	0	0	8.91109	-8.63694	-8.69278	0	2.75359e-44	6.75731e-45	9.61013e-16	5.85339e-47	6.46469e-26	7.68905e-08	5.20165e-08	0.000330564
AT1G11910.1	0	0	8637	9494	9267	4702	11711	6046	27230	18955	19657	21330	23977	19709	38	59	74	1380	1618	968	9132.67	7486.33	21947.3	21672	57	1322	2.44815	3.87887	2.12837	-5.19806	4.26122	-1.81308	-0.382368	-2.1329	-9.45912	7.64628	9.07715	7.32717	0.319809	1.75053	1.43072	1.19866e-15	8.21035e-33	1.9173e-12	3.54683e-48	6.21661e-38	1.26632e-09	0.18732	1.58385e-12
AT1G11915.1	0	0	5	5	5	14	13	16	11	5	6	12	1	2	9	11	13	9	7	22	5	14.3333	7.33333	5	11	12.6667	0	0	0	0	0	0	0	0	0	0	0	0	0	0	0	0	0	0	0	0	0	0	0
AT1G11920.1	0	0	0	0	0	0	0	0	0	0	0	0	0	0	0	0	0	10	17	24	0	0	0	0	0	17	0	0	0	0	0	0	0	0	0	0	0	0	0	0	0	0	0	0	0	0	0	0	0
AT1G11925.1	0	0	0	0	0	0	3	0	0	0	0	0	0	0	0	0	0	0	0	0	0	1	0	0	0	0	0	0	0	0	0	0	0	0	0	0	0	0	0	0	0	0	0	0	0	0	0	0	0
AT1G11930.1	0	0	0	0	0	370	333	322	25	29	33	0	0	0	0	0	0	454	489	485	0	341.667	29	0	0	476	-0.528711	-4.22352	-12.291	-12.2777	-11.8112	11.3054	7.68816	0	-5.12548e-15	11.7656	8.12597	0	11.7788	8.13857	-3.69489	0.0603482	5.11853e-36	1.88912e-76	2.6945e-76	7.99235e-68	5.71381e-60	2.8957e-15	1
AT1G11940.1	0	0	0	0	0	32	105	35	0	0	0	0	0	0	0	0	0	22	30	18	0	57.3333	0	0	0	23.3333	0	0	0	0	0	0	0	0	0	0	0	0	0	0	0	0	0	0	0	0	0	0	0
AT1G11950.1	0	0	135	216	217	1362	2094	1769	8	1	4	61	139	79	478	609	572	181	231	151	189.333	1741.67	4.33333	93	553	187.667	3.18106	-5.57237	-0.676575	0.905789	-0.834739	4.01575	-4.73484	0.158384	1.7407	2.27546	-6.48723	-1.58251	3.85783	-4.90512	-8.75406	2.42206e-30	3.9968e-45	0.0110844	0.000547887	0.00228606	3.48163e-43	7.81105e-32	0.556257
AT1G11960.1	0	0	0	0	0	305	363	274	0	0	0	0	0	0	1645	2238	2230	0	0	0	0	314	0	0	2037.67	0	11.2699	0	0	13.6938	0	11.1741	0	0	13.619	-2.07624	-13.767	-13.9984	11.6474	0	-11.3624	1.96035e-64	1	1	3.82629e-100	1	4.55125e-61	1	1
AT1G11990.1	0	0	257	458	326	108	67	69	85	67	82	430	619	270	123	132	127	367	447	321	347	81.3333	78	439.667	127.333	378.333	-2.24875	-2.45662	-0.814528	-2.21733	0.405893	-2.65452	-2.86239	-1.22044	-2.62318	-0.0317986	-0.23965	1.40301	-1.43463	-1.64252	-0.207784	1.58686e-13	1.33447e-15	0.00437945	1.74363e-13	0.153576	7.5776e-18	2.98299e-20	2.171e-05
AT1G12000.1	0	0	0	0	0	1524	2365	2135	0	0	0	414	797	470	0	0	0	0	0	0	0	2008	0	560.333	0	0	13.9549	0	0	0	12.2054	1.63071	-12.3055	-12.6111	-12.5971	14.3194	0	0	14.3325	0	-14.0474	7.67161e-93	1	1	1	4.1277e-68	9.42032e-08	2.11076e-69	8.99905e-73
AT1G12010.1	0	0	0	0	0	6	32	10	0	0	0	2	1	2	0	0	0	10	16	8	0	16	0	1.66667	0	11.3333	0	0	0	0	0	0	0	0	0	0	0	0	0	0	0	0	0	0	0	0	0	0	0
AT1G12020.1	0	0	382	355	344	184	150	131	120	232	243	92	111	78	10	20	18	355	445	81	360.333	155	198.333	93.6667	16	293.667	-0.911755	-0.684344	-0.312005	-4.81395	-1.39017	0.478476	0.705928	1.07845	-3.42281	3.90223	4.13019	4.50446	-0.599876	-0.372414	0.227439	0.0361626	0.114342	0.468459	3.2833e-20	0.00165058	0.277083	0.108194	0.0138413
AT1G12030.1	0	0	0	0	0	1	101	1	1	1	1	9	4	1	0	0	0	0	0	0	0	34.3333	1	4.66667	0	0	0	0	0	0	0	0	0	0	0	0	0	0	0	0	0	0	0	0	0	0	0	0	0
AT1G12040.1	0	0	38	48	258	326	423	209	23	2	13	48	13	11	1626	2270	1984	0	0	0	114.667	319.333	12.6667	24	1960	0	11.2769	6.55896	9.46793	13.6396	7.79499	3.36314	-1.4258	1.19471	5.3795	-2.01507	-6.80844	-4.18529	2.16989	-2.62351	-4.79041	3.47537e-18	9.13455e-06	5.85814e-12	7.05299e-24	1.34916e-08	6.03468e-06	0.055059	0.0897474
AT1G12050.1	0	0	2143	2032	2687	1648	1224	1205	201	185	315	16	34	15	2079	2858	2750	459	614	527	2287.33	1359	233.667	21.6667	2562.33	533.333	1.30959	-1.3796	1.42306	1.59365	-4.43796	5.74765	3.05889	5.86283	6.03336	-0.284015	-2.97337	-0.170593	-0.113424	-2.80278	-2.68921	5.46826e-07	2.28362e-07	5.41123e-08	1.31933e-09	6.52854e-43	3.95614e-66	2.86839e-22	9.3702e-69
AT1G12060.1	0	0	1880	5059	5701	13	58	15	230	203	457	205	113	183	429	582	622	44	55	68	4213.33	28.6667	296.667	167	544.333	55.6667	-1.06112	2.19885	5.48319	2.59638	1.82557	-2.8865	0.372965	3.65689	0.770121	-3.65828	-0.397131	2.88685	-6.54512	-3.28394	3.26021	0.0272526	3.25609e-06	1.64489e-24	5.07324e-08	0.000100668	4.58341e-09	0.409778	8.10318e-14
AT1G12064.1	0	0	0	0	0	0	0	0	0	0	0	0	0	1	0	0	0	0	0	0	0	0	0	0.333333	0	0	0	0	0	0	0	0	0	0	0	0	0	0	0	0	0	0	0	0	0	0	0	0	0
AT1G12090.1	0	0	0	0	0	0	0	0	11078	9398	10086	0	0	0	1	12	0	7888	8592	6716	0	0	10187.3	0	4.33333	7732	-15.94	0.213243	-16.301	-11.4323	-15.8211	0	16.1345	0	4.78324	-4.87153	11.648	-5.1506	0	16.5868	16.2457	1.78027e-127	0.458215	2.55322e-132	1.0384e-123	7.68217e-124	1	4.17522e-127	1
AT1G12110.1	0	0	176	170	158	259	381	237	107	39	34	1376	1066	1425	762	773	678	2188	2667	2495	168	292.333	60	1289	737.667	2450	-3.13031	-5.55303	-4.53487	-2.38385	-0.690481	-2.43979	-4.86234	-3.84431	-1.69335	-0.746584	-3.16984	-2.1512	1.40444	-1.01879	-2.42272	1.92765e-18	9.19538e-43	1.85146e-32	4.76242e-12	0.0362435	2.33847e-12	5.0472e-35	3.48845e-25
AT1G12120.1	0	0	613	898	1072	174	402	216	177	173	134	133	137	154	134	152	121	477	530	368	861	264	161.333	141.333	135.667	458.333	-0.853543	-1.67829	0.211855	-2.40168	-1.46938	0.615865	-0.208809	1.68141	-0.932057	1.54808	0.723282	2.61379	-1.06547	-1.89032	-0.824736	0.00289242	1.17628e-08	0.454067	1.82771e-15	5.84587e-07	0.0362403	0.483002	1.08331e-08
AT1G12130.1	0	0	27	42	5	24	17	21	0	0	0	2	2	6	2	2	0	80	92	60	24.6667	20.6667	0	3.33333	1.33333	77.3333	0	0	0	0	0	0	0	0	0	0	0	0	0	0	0	0	0	0	0	0	0	0	0
AT1G12200.1	0	0	39	73	19	7	11	13	55	7	3	0	0	0	32	44	51	249	285	80	43.6667	10.3333	21.6667	0	42.3333	204.667	0	0	0	0	0	0	0	0	0	0	0	0	0	0	0	0	0	0	0	0	0	0	0
AT1G12210.1	0	0	59	6	20	42	133	49	0	0	0	3	21	55	27	22	27	6	3	1	28.3333	74.6667	0	26.3333	25.3333	3.33333	0	0	0	0	0	0	0	0	0	0	0	0	0	0	0	0	0	0	0	0	0	0	0
AT1G12230.1	0	0	1525	2005	1948	1028	865	398	2473	2676	2131	675	824	924	2206	3019	2822	85	80	106	1826	763.667	2426.67	807.667	2682.33	90.3333	2.98849	4.54562	3.6247	4.19795	3.34837	-0.360023	1.19701	0.275789	0.849049	-1.20909	0.347982	-0.57327	-0.63583	0.921247	1.55705	4.4688e-21	1.42649e-41	4.25928e-29	7.9819e-37	2.02048e-25	0.211033	3.67886e-05	0.336978
AT1G12240.1	0	0	15	16	22	5	5	4	61	43	182	322	455	182	98	133	152	132	158	258	17.6667	4.66667	95.3333	319.667	127.667	182.667	-5.33513	-1.17616	-4.08263	-1.22621	0.952511	-6.28509	-2.12863	-5.03465	-2.17879	-4.11725	0.0498615	-2.85838	-1.26097	2.9068	4.16127	2.21302e-18	0.01261	3.9846e-14	0.00903878	0.039869	4.89244e-24	9.38072e-06	2.37393e-19
AT1G12244.1	0	0	130	215	407	212	198	209	105	110	87	22	28	65	0	0	0	100	130	106	250.667	206.333	100.667	38.3333	0	112	0.847169	-0.329416	0.433526	-10.1782	-1.31714	2.1643	0.987925	1.75128	-8.78575	11.0422	9.92185	10.9162	0.4138	-0.763044	-1.17663	0.0375672	0.425827	0.287417	1.96009e-29	0.00202525	5.44461e-07	0.0211183	4.14544e-05
AT1G12250.1	0	0	731	1032	140	2503	2397	2875	3106	2856	3629	13	25	15	765	1105	1068	42	64	33	634.333	2591.67	3197	17.6667	979.333	46.3333	5.79759	5.94387	3.15537	3.74989	-1.18267	6.98008	7.12666	4.33921	4.93368	2.04851	2.19462	-0.594567	2.64306	2.78917	0.146098	3.84788e-26	4.31738e-27	1.19313e-10	7.70951e-14	0.0200329	1.06722e-32	1.08949e-33	1.60367e-16
AT1G12260.1	0	0	72	54	228	26	9	12	11	12	6	2	2	1	154	185	170	12	33	39	118	15.6667	9.66667	1.66667	169.667	28	-0.877838	-1.70584	1.33999	1.92645	-3.78712	2.91102	2.08802	5.14853	5.7343	-2.80551	-3.63538	-0.586612	-2.21907	-3.04898	-0.827863	0.133133	0.00540205	0.0169823	0.000604436	1.20396e-06	0.000315588	0.0131399	4.74264e-12
AT1G12270.1	0	0	0	0	0	49	60	59	487	396	471	2473	2743	2149	0	0	0	525	707	407	0	56	451.333	2455	0	546.333	-3.30394	-0.443334	-12.4597	-12.4464	2.39855	-5.7023	-2.8419	-14.7842	-14.7702	9.15847	12.0762	0	9.1716	12.0888	2.86078	5.45326e-33	0.0680392	4.27062e-97	6.98718e-97	9.49665e-22	2.16646e-80	6.56897e-29	1.09669e-147
AT1G12280.1	0	0	39	3	2	0	2	1	3	34	1	8	42	23	167	186	158	9	9	100	14.6667	1	12.6667	24.3333	170.333	39.3333	-5.31022	-1.85439	-2.02371	1.33968	-0.689829	-4.60945	-1.1637	-1.33269	2.03006	-6.68593	-3.19639	-3.36559	-3.32355	0.167522	3.46561	0.0012258	0.171886	0.134576	0.30196	0.603728	0.00516496	0.384002	0.322342
AT1G12300.1	0	0	9	23	16	30	38	32	165	178	158	0	1	2	234	295	279	7	19	7	16	33.3333	167	1	269.333	11	1.56668	3.75379	-0.135536	3.96053	-3.09685	4.6649	6.85866	2.99443	7.08879	-2.39162	-0.204285	-4.09855	1.70467	3.89252	2.18665	3.33946e-05	9.32847e-27	0.857959	3.8748e-30	1.33131e-05	4.85522e-15	6.00891e-42	1.35517e-05
AT1G12310.1	0	0	226	197	236	23	47	66	108	95	115	577	814	644	2190	2822	2829	136	151	70	219.667	45.3333	106	678.333	2613.67	119	-1.39333	-0.33171	0.237837	3.80936	2.72682	-4.12	-3.0586	-2.48933	1.08215	-5.20326	-4.1412	-3.5717	-1.63174	-0.569639	1.06177	2.06168e-05	0.287588	0.429359	2.47926e-31	4.98438e-18	2.48356e-33	1.20385e-21	9.04244e-16
AT1G12330.1	0	0	595	391	559	155	149	109	365	252	287	1	4	3	211	235	263	249	291	317	515	137.667	301.333	2.66667	236.333	285.667	-1.11672	-0.126504	0.183934	-0.947941	-6.50391	5.38819	6.38141	6.70254	5.57025	-0.168929	0.821448	1.13197	-1.30082	-0.310452	0.990255	0.000141338	0.658651	0.519317	0.00104278	1.54057e-47	1.88715e-32	1.22238e-45	2.84005e-51
AT1G12350.1	0	0	7	14	35	251	306	230	733	875	760	35	78	68	191	277	277	103	93	94	18.6667	262.333	789.333	60.3333	248.333	96.6667	1.37721	2.83922	-3.09403	0.673591	-0.511528	1.88868	3.35071	-2.58175	1.18529	0.703867	2.16593	-3.76965	4.47162	5.9341	1.46196	7.03058e-06	2.22715e-19	4.11593e-18	0.0275978	0.105999	1.98464e-09	7.46267e-25	9.61636e-13
AT1G12360.1	0	0	0	0	0	369	628	321	21	33	31	123	211	111	599	820	691	4	6	8	0	439.333	28.3333	148.333	703.333	6	6.09455	2.03673	-5.99762	6.17903	4.76797	1.32414	-2.73463	-10.7001	1.40264	-0.0783486	-4.13892	-12.4681	12.115	8.11038	-4.05931	1.48378e-45	1.1506e-05	6.00983e-06	1.82463e-47	4.90541e-29	2.28778e-05	9.43233e-15	2.49252e-46
AT1G12370.2	0	0	910	1805	1177	63	33	40	222	239	369	46	58	71	550	647	570	434	590	760	1297.33	45.3333	276.667	58.3333	589	594.667	-3.76813	-1.31219	0.401283	-0.693214	-3.15812	-0.609706	1.84613	3.56002	2.46552	-3.07574	-0.619055	1.09453	-4.17026	-1.71356	2.45616	5.2429e-25	5.06803e-05	0.20545	0.0294602	4.34325e-19	0.0897572	6.86616e-08	2.4562e-23
AT1G12380.1	0	0	114	124	188	106	113	75	36	27	38	51	52	40	604	894	992	320	404	244	142	98	33.6667	47.6667	830	322.667	-1.75559	-3.42829	-1.8614	0.699157	-2.52953	0.774076	-0.898237	0.668893	3.22936	-2.45504	-4.12856	-2.5608	0.105524	-1.56798	-1.6727	6.09473e-11	1.03309e-30	2.58147e-12	0.00562402	6.76725e-19	0.00740778	0.0040525	0.0191916
AT1G12390.1	0	0	288	355	312	279	362	246	364	312	377	167	273	219	262	368	391	282	399	242	318.333	295.667	351	219.667	340.333	307.667	-0.0932605	0.0210619	-0.612805	-0.510815	-0.279175	0.185919	0.300245	-0.333584	-0.231598	0.417548	0.531888	-0.101997	0.519538	0.63388	0.114325	0.676548	0.92672	0.00571551	0.0205119	0.212024	0.405523	0.176016	0.137649
AT1G12400.1	0	0	211	234	185	88	74	111	55	51	70	88	136	87	198	222	235	249	299	249	210	91	58.6667	103.667	218.333	265.667	-1.56933	-2.36284	-1.00706	-0.94263	-1.16948	-0.399744	-1.19312	0.162669	0.227093	-0.62699	-1.42075	-0.0644368	-0.562566	-1.35633	-0.79346	1.06765e-08	1.05656e-16	0.000140491	0.000354367	1.57755e-05	0.159077	3.45644e-05	0.551078
AT1G12410.1	0	0	1832	1851	1987	4317	3019	3763	3652	3594	3916	837	947	956	4047	5459	5214	1013	1265	1088	1890	3699.67	3720.67	913.333	4906.67	1122	1.68982	1.54523	0.0786997	1.45821	-0.0831558	1.77296	1.62838	0.161858	1.54136	0.231632	0.0870438	-1.37952	1.61114	1.46656	-0.144587	4.53665e-13	3.03431e-11	0.731092	3.24362e-10	0.718664	3.77913e-14	2.97401e-12	0.4801
AT1G12420.1	0	0	378	249	390	243	279	205	501	296	382	381	450	296	165	222	273	425	552	259	339	242.333	393	375.667	220	412	-0.788828	-0.234726	-0.912114	-1.55302	0.0975868	-0.886393	-0.33231	-1.00969	-1.65057	0.764124	1.31831	0.640973	0.123216	0.677386	0.554121	0.00673217	0.416339	0.00168261	1.48327e-07	0.735261	0.00233855	0.24875	0.000512807
AT1G12430.1	0	0	255	347	439	641	512	428	604	451	594	27	54	36	1182	1566	1515	24	18	15	347	527	549.667	39	1421	19	4.73561	4.65293	3.47993	5.54613	1.21024	3.52466	3.44175	2.26794	4.33415	-0.808616	-0.891739	-2.06635	1.25765	1.17455	-0.0831148	1.72312e-53	4.94035e-52	5.67444e-31	4.48027e-71	0.000325704	3.1319e-36	9.64023e-35	1.16163e-16
AT1G12440.1	0	0	354	1092	579	1	0	0	63	76	23	199	232	296	799	989	1129	11	14	13	675	0.333333	54	242.333	972.333	12.6667	-4.84375	1.91325	5.00132	5.58124	4.45975	-9.2776	-2.54809	0.537488	1.1175	-10.5136	-3.66644	-0.580045	-9.93659	-3.08643	6.78117	2.48244e-07	6.38209e-05	8.34737e-24	4.42251e-28	1.51063e-19	3.69995e-36	4.4614e-09	0.182148
AT1G12450.1	0	0	149	285	182	151	109	113	125	121	137	30	57	58	144	203	234	327	359	128	205.333	124.333	127.667	48.3333	193.667	271.333	-1.13272	-1.23992	-1.06893	-1.13184	-2.2651	1.13247	1.02542	1.19688	1.13395	-0.0010585	-0.108243	0.0629212	-0.0639714	-0.171158	-0.107163	0.000932139	0.000290625	0.00159551	0.00084055	3.61072e-10	0.00153131	0.00397377	0.000779518
AT1G12460.1	0	0	22	2	2	480	328	192	295	174	268	175	40	38	460	596	603	34	38	24	8.66667	333.333	245.667	84.3333	553	32	3.32777	2.75079	-2.39866	3.44942	1.71969	1.60767	1.03053	-4.11837	1.72852	-0.12058	-0.697856	-5.85234	5.7278	5.15139	-0.577223	4.0926e-06	0.000100542	0.00158031	1.84707e-06	0.0122907	0.0169134	0.12276	1.35377e-07
AT1G12470.1	0	0	3089	4019	4251	847	1160	827	2423	2277	2213	7	12	11	1593	2084	1972	998	1055	818	3786.33	944.667	2304.33	10	1883	957	-0.0700238	1.08596	1.2938	0.310252	-6.36635	6.29659	7.4534	7.66417	6.68051	-0.380278	0.775725	0.983555	-1.36382	-0.207822	1.15598	0.743914	4.06699e-07	1.76959e-09	0.144859	4.88948e-94	2.72261e-92	7.55124e-124	4.31446e-131
AT1G12480.1	0	0	399	389	930	55	61	46	9	8	21	34	46	62	659	816	780	225	261	191	572.667	54	12.6667	47.3333	751.667	225.667	-2.10427	-4.32578	0.638036	1.07744	-2.03525	-0.0687985	-2.28943	2.67393	3.11331	-3.18229	-5.4063	-0.439427	-2.74291	-4.96699	-2.22155	2.49992e-09	7.30399e-26	0.0524231	0.00107452	9.50475e-09	0.874114	3.53964e-08	8.67805e-14
AT1G12500.1	0	0	496	580	610	361	419	348	100	85	106	186	144	261	490	689	588	87	115	43	562	376	97	197	589	81.6667	2.18693	0.0925094	2.12979	2.21143	1.54284	0.643943	-1.45044	0.586495	0.668148	-0.0241385	-2.11896	-0.0816605	0.0575181	-2.03732	-2.09452	2.43301e-12	0.764997	6.89291e-12	1.17605e-12	6.53139e-07	0.0303539	2.55408e-06	0.0475033
AT1G12520.1	0	0	390	513	595	871	929	804	913	829	1174	240	418	376	770	945	956	923	1178	651	499.333	868	972	344.667	890.333	917.333	-0.103593	-0.0841502	-1.55251	-0.687321	-1.20319	1.0996	1.11906	-0.349236	0.515936	0.583727	0.603173	-0.865221	1.44891	1.46837	0.0194432	0.643944	0.707238	9.34219e-12	0.00209238	1.20631e-07	1.27331e-06	8.13623e-07	0.124824
AT1G12530.1	0	0	214	214	207	148	143	117	148	226	216	105	178	159	55	104	115	61	96	91	211.667	136	196.667	147.333	91.3333	82.6667	0.669259	1.073	0.685715	-0.546161	1.02091	-0.35172	0.0519502	-0.335513	-1.56731	1.21561	1.61943	1.23214	-0.0162796	0.387495	0.403711	0.0279585	0.00036096	0.0218945	0.0762075	0.000762904	0.236274	0.860929	0.252692
AT1G12540.1	0	0	0	0	0	0	0	0	4	5	0	9	2	5	0	0	0	0	0	0	0	0	3	5.33333	0	0	0	0	0	0	0	0	0	0	0	0	0	0	0	0	0	0	0	0	0	0	0	0	0
AT1G12550.1	0	0	103	141	240	30	15	45	6	6	1	21	34	21	256	313	299	269	352	138	161.333	30	4.33333	25.3333	289.333	253	-3.04318	-5.96943	-1.32881	-0.434522	-3.09437	0.0516446	-2.87191	1.76705	2.66126	-2.60983	-5.54398	-0.894405	-1.71557	-4.64995	-2.9265	9.02775e-12	3.22961e-27	0.0011025	0.278864	6.45615e-12	0.908072	5.00878e-07	5.67855e-05
AT1G12570.1	0	0	273	193	211	14	7	13	2863	2054	1741	31	3	3	4040	4546	4672	173	152	441	225.667	11.3333	2219.33	12.3333	4419.33	255.333	-4.57094	2.86468	-0.889806	3.38624	-4.1074	-0.462307	6.97285	3.22055	7.49646	-7.96057	-0.52146	-4.27621	-3.68462	3.75463	7.43657	2.42519e-11	2.47414e-06	0.122167	4.96223e-08	9.27625e-10	0.523263	1.67289e-20	7.70469e-07
AT1G12580.1	0	0	743	1015	858	90	84	80	745	613	765	108	178	135	525	542	574	43	41	29	872	84.6667	707.667	140.333	547	37.6667	1.12672	4.04206	3.84659	3.20513	2.08394	-0.957458	1.95759	1.76151	1.12008	-2.07788	0.837675	0.641456	-2.71932	0.19624	2.91524	2.44677e-05	1.84025e-53	2.25071e-49	1.32376e-35	1.58641e-15	8.05477e-05	2.01992e-17	1.4105e-14
AT1G12600.1	0	0	1229	936	1260	500	982	319	398	186	328	321	475	259	44	60	64	1121	1249	671	1141.67	600.333	304	351.667	56	1013.67	-0.821972	-1.91927	-0.471282	-4.82807	-1.3246	0.502638	-0.594625	0.853387	-3.5032	4.00611	2.90889	4.3575	-0.35072	-1.44809	-1.0973	0.0152046	3.81205e-08	0.161795	3.44786e-33	0.000111955	0.139252	0.0822434	0.0120401
AT1G12610.1	0	0	0	0	0	0	0	0	0	0	0	0	0	0	0	3	8	0	0	0	0	0	0	0	3.66667	0	0	0	0	0	0	0	0	0	0	0	0	0	0	0	0	0	0	0	0	0	0	0	0
AT1G12620.1	0	0	10	13	28	126	85	107	170	151	208	4	7	3	48	81	60	9	14	10	17	106	176.333	4.66667	63	11	3.22878	3.80779	-0.0692805	1.84047	-1.02033	4.24841	4.8284	0.955456	2.86456	1.3914	1.96991	-1.91158	3.30136	3.88023	0.578321	5.37523e-18	1.74407e-24	0.932841	1.5081e-06	0.0621149	1.72253e-23	2.22333e-30	0.0850468
AT1G12640.1	0	0	823	1020	1253	1522	1532	1264	1756	1405	1592	297	392	258	271	299	320	691	875	1043	1032	1439.33	1584.33	315.667	296.667	869.667	0.662403	0.659804	-0.465403	-2.22849	-1.28361	1.94601	1.94343	0.818284	-0.944778	2.89092	2.88834	1.76319	1.12782	1.12523	-0.00260267	0.00396898	0.00409631	0.0427877	3.7272e-20	4.87738e-08	3.06152e-16	3.26775e-16	0.000460661
AT1G12650.1	0	0	445	669	341	244	185	167	329	257	292	113	193	161	561	671	652	545	756	570	485	198.667	292.667	155.667	628	623.667	-1.68565	-1.27114	-1.02993	-0.643885	-1.80602	0.120427	0.534958	0.776293	1.16233	-1.04191	-0.627334	-0.386066	-0.655863	-0.241284	0.414544	3.34869e-10	1.42828e-06	7.83347e-05	0.0128762	2.38782e-11	0.658643	0.0454838	0.00352241
AT1G12663.1	0	0	0	0	0	0	0	0	0	0	0	0	0	0	31	95	104	0	0	0	0	0	0	0	76.6667	0	0	0	0	0	0	0	0	0	0	0	0	0	0	0	0	0	0	0	0	0	0	0	0
AT1G12680.1	0	0	451	669	727	81	83	64	436	334	349	418	499	452	557	857	814	156	161	109	615.667	76	373	456.333	742.667	142	-0.943059	1.21111	1.42028	1.71425	1.89775	-2.84074	-0.686744	-0.477744	-0.183773	-2.65757	-0.503022	-0.293986	-2.36361	-0.209046	2.15426	0.000106072	1.0496e-07	3.81887e-10	5.32418e-14	1.69487e-16	1.55149e-31	0.00172442	0.0277225
AT1G12700.1	0	0	66	67	38	3	4	3	1	11	13	11	7	11	14	22	19	7	7	4	57	3.33333	8.33333	9.66667	18.3333	6	0	0	0	0	0	0	0	0	0	0	0	0	0	0	0	0	0	0	0	0	0	0	0
AT1G12710.1	0	0	4263	4193	6492	66	402	63	80	68	53	2507	1705	2246	813	975	991	136	204	91	4982.67	177	67	2152.67	926.333	143.667	0.218571	-1.24772	4.46002	2.05844	4.18734	-3.9688	-5.43504	0.272321	-2.12925	-1.83984	-3.30655	2.40161	-4.24142	-5.70816	-1.46633	0.650718	0.0109819	1.92364e-16	2.78866e-05	5.4362e-15	6.82391e-14	1.68231e-21	0.56159
AT1G12730.1	0	0	202	288	272	431	313	311	198	202	219	127	259	176	285	441	397	209	237	225	254	351.667	206.333	187.333	374.333	223.667	0.60581	-0.305684	-0.515498	0.0599202	-0.0891815	0.694973	-0.216488	-0.42629	0.149113	0.545949	-0.365644	-0.575471	1.12137	0.209787	-0.911513	0.0126977	0.215524	0.0351054	0.814095	0.713006	0.00439344	0.387496	0.0857059
AT1G12740.1	0	0	45	84	1223	4	3	1	1	1	1	1197	899	980	1	3	2	5	13	4	450.667	2.66667	1	1025.33	2	7.33333	-1.42475	-2.84977	5.17752	-2.41953	7.39487	-8.8172	-10.2369	-2.2248	-9.81622	0.986436	-0.457851	7.61656	-6.61208	-8.061	-1.42446	0.19755	0.0183931	6.98991e-08	0.0182635	2.06469e-12	1.00347e-14	7.60701e-17	0.00674127
AT1G12750.1	0	0	0	0	0	320	478	300	1044	862	1132	166	323	158	0	0	0	642	734	705	0	366	1012.67	215.667	0	693.667	-0.987608	0.349256	-12.8318	-12.8185	-1.52746	0.539873	1.87674	-11.2301	-11.2161	11.8475	13.2409	0	11.8606	13.2535	1.33688	0.00024423	0.188727	5.10689e-91	7.65881e-91	2.61013e-08	0.047496	1.14866e-11	1.61388e-62
AT1G12760.1	0	0	1024	1336	1369	3	6	3	67	51	44	1351	2370	1846	545	692	634	250	276	190	1243	4	54	1855.67	623.667	238.667	-5.89622	-2.31966	1.69713	0.728178	3.14778	-9.04101	-5.4673	-1.45084	-2.41978	-6.63417	-3.04846	0.968979	-7.60343	-4.01744	3.57923	1.26613e-59	1.0115e-19	1.36561e-13	0.00137594	6.51513e-39	5.00351e-136	4.45873e-87	8.80997e-11
AT1G12770.1	0	0	327	409	693	2398	973	1463	123	87	108	484	660	781	1280	1354	1298	741	916	663	476.333	1611.33	106	641.667	1310.67	773.333	1.03805	-3.04797	-1.40116	0.116264	-0.0536148	1.09166	-2.99426	-1.34753	0.169881	0.921813	-3.16458	-1.51748	2.43924	-1.64715	-4.08606	0.000891738	3.658e-19	9.38855e-06	0.708169	0.864941	0.000487951	1.28471e-18	2.02133e-05
AT1G12775.1	0	0	5	2	4	6	11	10	1	2	7	10	3	11	22	43	28	17	21	9	3.66667	9	3.33333	8	31	15.6667	0	0	0	0	0	0	0	0	0	0	0	0	0	0	0	0	0	0	0	0	0	0	0
AT1G12780.1	0	0	1238	1633	1833	36	22	31	834	661	1073	131	97	92	1467	1582	1216	235	270	187	1568	29.6667	856	106.667	1421.67	230.667	-2.9799	1.70709	2.07732	1.98361	-0.86938	-2.11014	2.57649	2.94685	2.85314	-4.96471	-0.276436	0.0937028	-5.05846	-0.370138	4.68733	4.83911e-21	7.17961e-10	1.01077e-13	1.07198e-12	0.00223323	3.11609e-11	5.98654e-19	7.31596e-24
AT1G12790.1	0	0	20	53	11	112	82	140	28	22	20	12	35	58	39	76	48	0	0	0	28	111.333	23.3333	35	54.3333	0	0	0	0	0	0	0	0	0	0	0	0	0	0	0	0	0	0	0	0	0	0	0	0
AT1G12800.1	0	0	33	29	28	2245	1759	1952	908	749	1031	1219	1589	1551	4028	4821	4743	1575	1881	1599	30	1985.33	896	1453	4530.67	1685	0.200728	-1.10133	-6.47718	0.76379	-0.00906535	0.209793	-1.09226	-6.46773	0.772854	-0.563059	-1.86515	-7.24231	6.678	5.37618	-1.30206	0.376069	1.64362e-06	2.67788e-100	0.000777693	0.969297	0.355316	2.02165e-06	5.25587e-100
AT1G12820.1	0	0	19	30	69	37	18	20	3	3	3	1	4	6	20	20	24	31	28	9	39.3333	25	3	3.66667	21.3333	22.6667	0	0	0	0	0	0	0	0	0	0	0	0	0	0	0	0	0	0	0	0	0	0	0
AT1G12830.1	0	0	0	0	0	212	241	153	96	110	151	0	0	0	86	103	107	155	181	131	0	202	119	0	98.6667	155.667	0.325449	-0.565363	-10.6628	-1.31471	-10.1833	10.5317	9.71799	0	9.26015	1.64022	0.749297	-9.63903	11.0049	10.1698	-0.890834	0.241862	0.0452278	4.70892e-54	4.06719e-06	6.68326e-46	2.32016e-51	1.12682e-37	1
AT1G12840.1	0	0	2596	2812	3965	4811	5551	4384	5281	4451	5268	4659	4271	4339	5099	6597	6529	2938	3339	2946	3124.33	4915.33	5000	4423	6075	3074.33	0.625042	0.510673	-0.671807	0.311035	0.74884	-0.1238	-0.23817	-1.42065	-0.437812	0.314012	0.199641	-0.982849	1.29685	1.18248	-0.11437	0.00471903	0.0208137	0.00242086	0.15853	0.000725388	0.573995	0.279629	2.4822e-10
AT1G12850.1	0	0	437	524	681	713	630	534	699	580	830	165	224	166	305	365	337	731	926	690	547.333	625.667	703	185	335.667	782.333	-0.361363	-0.337155	-1.20298	-1.87446	-1.87605	1.51471	1.53895	0.67325	0.00177375	1.51309	1.53732	0.671533	0.841603	0.865822	0.0242118	0.081738	0.10371	9.56766e-09	3.06715e-18	8.66588e-18	3.11003e-12	1.29378e-12	0.00176918
AT1G12860.1	0	0	181	333	409	119	350	143	181	142	199	244	212	276	331	680	703	28	45	47	307.667	204	174	244	571.333	40	2.26358	1.92225	2.2153	3.13065	2.83275	-0.569472	-0.910974	-0.618601	0.296758	-0.866323	-1.20789	-0.915442	0.0490567	-0.292495	-0.341504	1.82811e-08	1.60338e-06	3.29255e-08	2.28112e-14	3.80364e-12	0.12546	0.0152715	0.0957525
AT1G12870.1	0	0	0	0	0	0	0	0	168	132	178	151	175	172	0	0	0	0	0	0	0	0	159.333	166	0	0	0	10.2246	0	0	10.4933	-10.5163	-0.459776	-10.8989	-10.8849	0	10.573	0	0	10.5856	10.2448	1	3.46892e-44	1	1	1.83319e-49	8.89202e-50	0.113726	3.18945e-54
AT1G12880.1	0	0	456	438	497	411	582	382	2012	1579	1422	73	243	126	529	548	545	412	446	362	463.667	458.333	1671	147.333	540.667	406.667	0.116153	1.85249	-0.483037	-0.241975	-1.32332	1.43949	3.17585	0.840467	1.08152	0.358136	2.09454	-0.241075	0.599199	2.3356	1.73634	0.676456	4.05336e-11	0.0803102	0.380546	3.09157e-06	4.06613e-07	1.84203e-26	0.0027771
AT1G12900.1	0	0	5	16	5	118	64	80	65	55	100	36356	28315	38640	11526	14777	16702	80	91	81	8.66667	87.3333	73.3333	34437	14335	84	0.0185557	-0.389796	-3.95241	6.73897	8.91583	-8.89731	-9.30574	-12.8676	-2.17749	-6.72043	-7.12898	-10.696	3.97124	3.56364	-0.408362	0.97316	0.250713	5.36806e-21	8.19022e-64	2.80197e-92	4.51082e-92	3.15886e-97	2.80886e-134
AT1G12910.1	0	0	391	715	575	873	866	681	168	91	122	254	424	315	337	357	351	662	744	463	560.333	806.667	127	331	348.333	623	0.336252	-2.47563	-0.844236	-1.48044	-0.715233	1.05148	-1.76031	-0.128945	-0.765143	1.81672	-0.995435	0.636253	1.1805	-1.63166	-2.81191	0.162052	1.51653e-21	0.000490838	2.02936e-09	0.00332028	1.62702e-05	6.61727e-12	0.598593
AT1G12920.1	0	0	5314	7255	5719	4	6	1	4993	3982	5236	3389	4850	3644	4345	4982	4905	3882	4454	2444	6096	3.66667	4737	3961	4744	3593.33	-9.92168	0.227502	0.0980352	-0.240065	0.352447	-10.2708	-0.124946	-0.254415	-0.592515	-9.69242	0.467569	0.338102	-10.0309	0.129468	10.1522	4.05936e-138	0.336036	0.678287	0.310289	0.136473	1.36562e-145	0.597268	0.281918
AT1G12930.1	0	0	995	1184	1162	212	240	194	21	17	17	718	932	748	930	1133	1066	279	325	277	1113.67	215.333	18.3333	799.333	1043	293.667	-0.495451	-4.17824	1.24006	1.1649	1.64433	-2.13977	-5.82196	-0.40439	-0.479554	-1.66041	-5.34526	0.0751667	-1.73558	-5.42049	-3.68291	0.0155598	1.93038e-56	5.02726e-10	5.09451e-09	4.5048e-16	3.97201e-25	7.63955e-105	0.0374014
AT1G12940.1	0	0	12	0	3	5	8	2	2	3	2	6	12	6	8	11	8	23	33	27	5	5	2.33333	8	9	27.6667	0	0	0	0	0	0	0	0	0	0	0	0	0	0	0	0	0	0	0	0	0	0	0
AT1G12950.1	0	0	90	98	89	27	31	23	360	333	295	0	0	0	23	22	21	101	124	70	92.3333	27	329.333	0	22	98.3333	-1.89229	1.57655	-0.748245	-2.79138	-9.51126	7.64227	11.1878	9.16842	7.1117	0.898077	4.3686	2.04458	-1.14518	2.3251	3.46917	9.27691e-10	6.46649e-09	0.0078235	3.28556e-18	1.55004e-37	1.06517e-15	8.24679e-64	1.14457e-29
AT1G12990.1	0	0	1045	1060	1554	125	130	113	222	181	229	47	68	38	375	468	497	736	741	491	1219.67	122.667	210.667	51	446.667	656	-2.45547	-1.8195	0.213062	-1.2148	-3.48544	1.0301	1.66618	3.69923	2.27137	-1.24095	-0.604832	1.42792	-2.66882	-2.03271	0.636037	3.08493e-23	2.75958e-14	0.349727	1.6522e-07	2.4323e-39	9.74618e-05	1.57952e-10	6.15889e-44
AT1G13020.1	0	0	257	362	406	138	127	138	14	15	22	288	401	351	1263	1619	1633	396	486	412	341.667	134.333	17	346.667	1505	431.333	-1.71904	-4.83995	-1.03465	1.13488	-0.116213	-1.60276	-4.72303	-0.91841	1.25109	-2.85414	-5.97716	-2.16962	-0.684606	-3.80768	-3.121	3.77175e-14	4.82212e-65	2.00785e-06	1.16608e-07	0.593847	1.81319e-12	9.41579e-62	2.60548e-05
AT1G13030.1	0	0	1100	1503	1700	527	536	452	814	653	750	262	343	386	458	503	503	265	318	217	1434.33	505	739	330.333	488	266.667	0.884465	1.29164	1.73829	0.223768	0.526027	0.358413	0.765571	1.21219	-0.302316	0.660764	1.06795	1.51457	-0.853758	-0.446586	0.407159	3.64944e-05	1.78303e-09	5.66662e-16	0.295265	0.0146188	0.092161	0.000300933	1.04606e-08
AT1G13040.1	0	0	179	211	195	241	144	192	248	211	211	37	70	48	199	213	217	228	259	164	195	192.333	223.333	51.6667	209.667	217	-0.193559	-0.132351	-0.821708	-0.694332	-1.87555	1.68204	1.74337	1.05445	1.18181	0.500751	0.561985	-0.12739	0.628127	0.689365	0.061215	0.477505	0.623775	0.00214514	0.00916042	6.53366e-11	4.09763e-09	9.84819e-10	0.000207923
AT1G13050.1	0	0	3	0	3	6	3	5	6	12	2	4	0	1	2	10	10	7	7	7	2	4.66667	6.66667	1.66667	7.33333	7	0	0	0	0	0	0	0	0	0	0	0	0	0	0	0	0	0	0	0	0	0	0	0
AT1G13060.1	0	0	3201	2839	3407	59	73	63	1575	1321	1491	36	55	50	3209	3910	3714	926	1078	766	3149	65	1462.33	47	3611	923.333	-3.86329	0.48373	1.10932	1.3121	-4.0891	0.226041	4.57305	5.19924	5.40199	-5.17598	-0.828367	-0.202786	-4.97321	-0.625583	4.34718	4.18768e-51	0.0273439	4.8151e-07	3.02107e-09	2.15805e-54	0.416749	6.9065e-66	1.01428e-81
AT1G13120.1	0	0	1001	1322	1537	286	329	293	546	475	587	694	916	706	306	468	457	373	505	336	1286.67	302.667	536	772	410.333	404.667	-0.449008	0.231384	0.985159	-0.644261	1.14394	-1.59294	-0.912574	-0.15885	-1.78825	0.195219	0.875668	1.62949	-1.43421	-0.75377	0.680403	0.0284131	0.250892	8.72416e-07	0.00147896	1.39414e-08	8.47723e-15	5.10241e-06	0.420752
AT1G13130.1	0	0	95	374	436	123	197	164	16	24	39	2	1	0	498	469	361	76	101	95	301.667	161.333	26.3333	1	442.667	90.6667	0.781341	-1.96636	0.975871	1.64548	-6.14407	6.9277	4.18803	7.15669	7.82516	-0.86397	-3.61305	-0.669672	-0.194351	-2.94346	-2.74782	0.0749321	3.12396e-05	0.0263223	0.000201842	2.48339e-18	2.13424e-23	1.89255e-08	2.05046e-25
AT1G13140.1	0	0	1936	777	2445	0	0	0	0	0	0	39	10	42	5	2	2	0	0	0	1719.33	0	0	30.3333	3	0	0	0	13.4747	4.39926	8.12163	-8.14454	-8.22143	4.87443	-4.18407	-4.41514	-4.46899	9.07539	-13.4912	-13.5472	0	1	1	4.48777e-29	0.0185178	7.29743e-11	6.57963e-11	3.96953e-11	1.84327e-12
AT1G13160.1	0	0	1440	1839	1818	37	19	10	163	166	170	89	117	85	720	871	829	7	15	3	1699	22	166.333	97	806.667	8.33333	1.3597	4.14278	6.99311	5.94355	3.74306	-2.38457	0.39707	3.244	2.19458	-4.58118	-1.79751	1.04944	-5.63065	-2.84693	2.78255	0.00125655	7.10026e-29	3.87941e-74	2.04543e-56	3.17741e-23	8.365e-13	0.169908	2.3606e-27
AT1G13170.1	0	0	56	61	74	249	243	160	82	67	81	164	63	84	878	1259	1325	114	114	50	63.6667	217.333	76.6667	103.667	1154	92.6667	1.1938	-0.440113	-1.2042	2.98104	0.459577	0.734141	-0.899685	-1.66381	2.52126	-1.78701	-3.42136	-4.18585	2.39827	0.764035	-1.63399	0.00150932	0.258503	0.00199104	3.51787e-14	0.225811	0.0510665	0.0182979	1.95691e-05
AT1G13180.1	0	0	707	813	883	225	254	213	857	801	869	62	56	39	379	452	487	193	240	179	801	230.667	842.333	52.3333	439.333	204	0.137464	1.86685	1.29521	0.447691	-1.74055	1.87804	3.6075	3.03628	2.18876	-0.310211	1.41927	0.847553	-1.15773	0.571754	1.72938	0.539891	4.17087e-17	3.44518e-09	0.0412363	1.36557e-12	2.12691e-14	1.05709e-47	2.16167e-35
AT1G13190.1	0	0	1651	2055	1725	1555	2035	1612	696	730	808	877	1303	918	934	1232	1252	1307	1540	1103	1810.33	1734	744.667	1032.67	1139.33	1316.67	0.356377	-0.997659	-0.211946	-0.871353	-0.153567	0.509941	-0.844083	-0.0583741	-0.717778	1.22774	-0.126329	0.659421	0.568329	-0.785741	-1.35404	0.0874488	2.31387e-06	0.309626	3.35834e-05	0.463166	0.0147157	6.38583e-05	0.781413
AT1G13195.1	0	0	11	9	5	102	129	106	106	120	122	76	106	109	0	0	0	258	269	246	8.33333	112.333	116	97	0	257.667	-1.24939	-1.33755	-5.60287	-11.3887	-1.21219	-0.0371232	-0.125233	-4.38909	-10.1015	10.1557	10.124	6.08561	4.35355	4.26635	-0.0881155	3.86561e-06	7.94524e-07	2.76241e-53	1.8775e-69	8.90797e-06	0.906637	0.656513	1.29782e-32
AT1G13210.1	0	0	105	143	186	25	60	32	1207	1259	1040	574	1019	607	57	83	89	51	62	73	144.667	39	1168.67	733.333	76.3333	62	-0.740206	4.0419	0.506525	-0.387932	3.72239	-4.46251	0.319156	-3.2166	-4.11096	-0.352685	4.43041	0.894706	-1.24717	3.53591	4.78226	0.0205616	2.67455e-37	0.0944297	0.206249	1.91456e-32	4.13745e-42	0.241308	1.09834e-26
AT1G13220.2	0	0	350	673	1646	712	716	582	0	0	0	1211	1770	1154	0	0	0	350	366	282	889.667	670	0	1378.33	0	332.667	0.963831	-11.4742	0.670067	-11.7496	2.24032	-1.27651	-13.6236	-1.57037	-13.9152	12.7301	0	12.7242	0.293822	-12.5054	-12.4582	0.00957279	4.49047e-44	0.0704986	3.48392e-46	5.18781e-09	0.000602457	5.96174e-64	2.73873e-05
AT1G13230.1	0	0	0	0	0	36	10	6	7	10	0	10	4	0	655	1129	1010	8	10	43	0	17.3333	5.66667	4.66667	931.333	20.3333	-0.364068	-2.05841	-7.81959	4.74542	-1.91888	1.55537	-0.136231	-5.82076	6.66996	-5.11008	-6.80948	-12.8563	7.47144	5.82786	-1.69454	0.699257	0.032862	1.39175e-06	2.47123e-06	0.054224	0.119939	0.928243	0.00159257
AT1G13250.1	0	0	43	52	186	25	3	10	46	13	25	58	8	13	94	140	148	347	406	269	93.6667	12.6667	28	26.3333	127.333	340.667	-4.75027	-3.79509	-2.5927	-2.08659	-3.35025	-1.39901	-0.444067	0.758951	1.26499	-2.66671	-1.70981	-0.50623	-2.16069	-1.20371	0.955942	1.07648e-08	1.34961e-06	0.000454009	0.00404393	1.47557e-05	0.068388	0.558093	0.303566
AT1G13260.1	0	0	393	1581	1860	918	1431	1090	77	67	70	4	27	9	0	0	0	1151	1453	248	1278	1146.33	71.3333	13.3333	0	950.667	0.277573	-3.86179	-0.272445	-13.2082	-5.96831	6.24608	2.10754	5.699	-7.16207	13.5025	9.41905	13.2403	0.550026	-3.5899	-4.1394	0.595905	6.1419e-11	0.602911	1.6735e-34	2.67888e-19	1.16391e-20	0.000349723	2.88344e-18
AT1G13270.1	0	0	2540	2046	1974	654	473	865	1903	1702	1691	83	153	92	2800	3645	3600	602	762	686	2186.67	664	1765.33	109.333	3348.33	683.333	-0.0577181	1.18228	1.02606	1.62162	-2.47013	2.41243	3.65249	3.49649	4.09205	-1.67935	-0.439323	-0.595576	-1.08378	0.156248	1.24	0.841445	3.49171e-05	0.000312799	1.8629e-08	5.3648e-16	2.26762e-15	1.22499e-30	1.30685e-28
AT1G13280.1	0	0	156	150	321	5	11	6	0	0	0	53	119	73	0	0	0	0	0	0	209	7.33333	0	81.6667	0	0	5.86952	0	10.3904	0	9.4242	-3.67184	-9.52421	0.486852	-9.81553	6.22845	0	10.6815	-4.1655	-10.4629	-5.96047	1.36046e-05	1	3.03234e-30	1	2.47042e-25	6.853e-14	5.74048e-26	0.21585
AT1G13290.1	0	0	0	0	0	0	0	0	0	0	0	9	14	26	0	0	0	0	0	0	0	0	0	16.3333	0	0	0	0	0	0	0	0	0	0	0	0	0	0	0	0	0	0	0	0	0	0	0	0	0
AT1G13300.1	0	0	11	222	100	627	511	438	16	11	32	13	34	11	186	267	282	1787	2020	1703	111	525.333	19.6667	19.3333	245	1836.67	-1.85262	-6.73471	-4.81947	-3.58348	-6.41819	4.56573	-0.315296	1.60099	2.83685	1.73081	-3.15326	-1.23621	2.96682	-1.91728	-4.88221	0.000802824	4.20473e-22	1.98324e-14	1.54083e-09	9.40861e-21	6.57851e-13	0.641916	0.00599947
AT1G13310.1	0	0	90	163	222	30	58	52	34	21	29	38	83	58	122	141	106	149	206	135	158.333	46.6667	28	59.6667	123	163.333	-1.83295	-2.7154	-0.750849	-1.04762	-1.26376	-0.568969	-1.45115	0.513347	0.21658	-0.785942	-1.66898	0.296843	-1.08274	-1.96581	-0.88236	5.85287e-08	1.60431e-14	0.0176183	0.00109811	0.000119171	0.102656	6.1249e-05	0.117004
AT1G13320.1	0	0	899	1142	1109	927	780	796	2090	1697	2072	2523	3660	2534	1992	2679	2533	344	433	214	1050	834.333	1953	2905.67	2401.33	330.333	1.32178	2.39873	1.00585	2.21602	3.35079	-2.02904	-0.952121	-2.34508	-1.13491	-0.894174	0.182783	-1.2102	0.316003	1.39297	1.07694	1.17625e-08	5.22673e-24	1.2515e-05	5.87091e-21	2.31702e-42	2.89198e-18	2.48773e-05	1.90696e-23
AT1G13330.1	0	0	152	1490	980	126	139	89	35	5	27	31	41	50	312	392	447	15	18	21	874	118	22.3333	40.6667	383.667	18	2.63458	0.0835542	4.81204	3.72327	1.36548	1.26844	-1.28239	3.44459	2.35588	-1.08694	-3.63994	1.08876	-2.17566	-4.72872	-2.55153	1.08143e-05	0.935412	8.35979e-14	1.8368e-09	0.023408	0.0248017	0.0307564	9.34627e-09
AT1G13340.1	0	0	29	61	47	8	82	8	42	27	8	386	486	641	7	9	3	33	39	21	45.6667	32.6667	25.6667	504.333	6.33333	31	-0.0309947	-0.435407	-0.132373	-2.89436	4.25133	-4.28241	-4.68701	-4.38514	-7.14554	2.86368	2.45998	2.7675	0.10136	-0.303443	-0.404433	0.981596	0.532193	0.862152	0.000194283	1.23741e-08	9.58337e-09	8.33646e-10	4.8052e-09
AT1G13350.1	0	0	1071	1394	1182	186	240	105	394	368	384	71	74	70	1676	2002	2018	1500	1854	1006	1215.67	177	382	71.6667	1898.67	1453.33	-3.08452	-2.09053	-0.919033	-0.256485	-4.10519	1.02077	2.01484	3.1867	3.84923	-2.82824	-1.83412	-0.662561	-2.1657	-1.17157	0.994047	7.49948e-31	1.79674e-16	0.000176831	0.291663	4.43308e-47	0.000170061	7.37399e-14	5.97403e-31
AT1G13370.1	0	0	0	0	0	395	445	532	1	5	25	0	0	0	0	0	0	0	0	0	0	457.333	10.3333	0	0	0	11.8332	6.28792	0	0	0	11.7373	6.19807	0	-5.12548e-15	12.1975	6.63256	0	12.2106	6.64508	-5.61778	1.09288e-18	4.46149e-05	1	1	1	2.04932e-18	6.92808e-05	1
AT1G13380.1	0	0	791	1171	1015	719	783	569	526	473	539	673	775	496	747	1039	919	467	542	485	992.333	690.333	512.667	648	901.667	498	0.415795	-0.147373	0.298556	0.183168	0.580563	-0.164776	-0.727942	-0.282041	-0.397427	0.232647	-0.330551	0.115391	0.117259	-0.44594	-0.563175	0.0495024	0.488317	0.157058	0.386641	0.00613204	0.433998	0.000590609	0.178702
AT1G13390.1	0	0	0	0	0	0	0	0	0	0	0	435	488	545	0	0	0	0	0	0	0	0	0	489.333	0	0	0	0	0	0	12.0578	-12.0808	-12.158	-12.4636	-12.4496	0	0	0	0	0	0	1	1	1	1	5.49947e-52	3.21454e-52	6.61239e-53	2.4166e-55
AT1G13410.1	0	0	295	255	386	22	49	35	620	568	576	2	4	1	245	309	278	2	7	3	312	35.3333	588	2.33333	277.333	4	3.06754	6.98831	5.58756	5.43212	-0.549267	3.61455	7.53638	6.14048	5.98485	-2.35645	1.56331	0.155147	-2.51161	1.40818	3.91897	6.05214e-11	7.06393e-59	2.92373e-39	5.41524e-37	0.515033	2.72975e-12	1.74643e-59	3.77646e-40
AT1G13420.1	0	0	21	139	38	93	64	79	0	7	10	4	5	7	1180	1396	1383	1	5	4	66	78.6667	5.66667	5.33333	1319.67	3.33333	4.49021	0.585489	3.54141	7.93783	0.872856	3.61358	-0.290108	2.6604	7.0568	-3.43705	-7.35086	-4.3974	0.959768	-2.95413	-3.90756	1.60272e-10	0.579045	2.42272e-07	1.94458e-25	0.31477	5.05745e-08	0.811741	4.34726e-05
AT1G13440.1	0	0	31	339	47	289	597	235	24	14	14	3825	3891	3649	3893	5002	4952	25868	32417	23626	139	373.667	17.3333	3788.33	4615.67	27303.7	-6.26152	-10.7936	-8.35947	-3.22412	-2.62169	-3.6398	-8.17116	-5.73769	-0.602422	-3.03751	-7.5718	-5.13565	2.09786	-2.43645	-4.53217	4.57778e-21	1.30021e-40	2.45858e-30	2.28169e-08	3.14271e-06	6.10946e-10	1.19158e-28	1.24965e-18
AT1G13450.1	0	0	71	113	77	60	54	44	161	175	133	58	55	39	163	238	211	35	66	31	87	52.6667	156.333	50.6667	204	44	0.240311	1.67699	0.322795	1.56681	0.445053	-0.204802	1.23168	-0.122573	1.12137	-1.32639	0.110646	-1.2443	-0.0823505	1.35475	1.43668	0.463494	3.95856e-08	0.292979	2.14754e-07	0.155665	0.514152	4.81624e-05	0.701712
AT1G13460.1	0	0	1161	1240	1200	2304	1870	2110	2047	2070	1801	1302	1990	1571	391	473	446	632	708	555	1200.33	2094.67	1972.67	1621	436.667	631.667	1.69712	1.4645	0.255264	-1.19251	1.55223	0.14487	-0.0877496	-1.29702	-2.74477	2.88967	2.65706	1.44783	1.4419	1.20928	-0.232621	3.08179e-14	4.39819e-11	0.244662	9.68716e-08	3.28708e-12	0.504417	0.686996	4.15588e-09
AT1G13470.1	0	0	0	5	3	0	3	0	85	0	0	1414	4014	2612	1014	1017	771	20	18	7	2.66667	1	28.3333	2680	934	15	-3.81999	0.697927	-3.15023	5.33099	7.6397	-11.4494	-6.94291	-10.7893	-2.31224	-9.18572	-4.63258	-8.49617	-0.704686	3.85264	4.52751	0.00716336	0.537535	0.0153179	4.00003e-05	9.87684e-08	1.32905e-11	5.66462e-07	4.49559e-11
AT1G13560.1	0	0	1990	2548	2914	1279	1127	1028	499	383	460	11	14	5	1382	1605	1530	1098	1407	997	2484	1144.67	447.333	10	1505.67	1167.33	-0.0616109	-1.56293	0.40509	-0.28259	-6.64604	6.58468	5.08422	7.05516	6.36736	0.220978	-1.2804	0.687691	-0.466703	-1.96809	-1.50133	0.777823	2.21223e-12	0.0609321	0.192143	1.60796e-98	5.27536e-97	9.2165e-61	8.45985e-111
AT1G13570.1	0	0	96	105	176	277	287	254	263	325	338	7	10	16	164	226	230	102	118	113	125.667	272.667	308.667	11	206.667	111	1.24608	1.28937	-0.525264	0.218348	-3.12239	4.36862	4.4126	2.60043	3.34391	1.02793	1.0712	-0.743745	1.77156	1.81486	0.0432451	5.64943e-06	2.59152e-06	0.0593235	0.433244	8.64555e-19	3.82338e-36	2.95141e-37	1.5089e-13
AT1G13580.2	0	0	257	423	397	8	3	1	360	355	356	128	226	162	574	822	744	394	493	453	359	4	357	172	713.333	446.667	-6.81034	-0.509445	-1.02067	-0.000504885	-1.198	-5.60931	0.688605	0.177489	1.19763	-6.81968	-0.508975	-1.02022	-5.79982	0.511201	6.30362	1.17344e-76	0.0295909	1.45303e-05	0.99975	6.17528e-07	8.61821e-51	0.00409738	0.461814
AT1G13600.1	0	0	4	0	1	50	88	59	18	7	8	19	11	30	0	0	0	21	37	11	1.66667	65.6667	11	20	0	23	0	0	0	0	0	0	0	0	0	0	0	0	0	0	0	0	0	0	0	0	0	0	0
AT1G13610.1	0	0	0	0	0	0	0	0	0	0	0	0	0	0	18	11	18	0	0	0	0	0	0	0	15.6667	0	0	0	0	0	0	0	0	0	0	0	0	0	0	0	0	0	0	0	0	0	0	0	0
AT1G13630.1	0	0	99	171	126	183	144	178	188	253	301	110	183	158	113	130	115	114	89	55	132	168.333	247.333	150.333	119.333	86	0.939219	1.34549	-0.0752171	-0.18196	0.996891	-0.0577573	0.348443	-1.07238	-1.17911	1.1214	1.52771	0.10677	1.01466	1.42097	0.406222	0.00259793	1.57121e-05	0.814575	0.562196	0.00150071	0.857336	0.252485	0.000511142
AT1G13635.1	0	0	11	4	46	57	33	36	31	126	120	18	21	11	49	50	62	3	6	11	20.3333	42	92.3333	16.6667	53.6667	6.66667	0	0	0	0	0	0	0	0	0	0	0	0	0	0	0	0	0	0	0	0	0	0	0
AT1G13640.1	0	0	556	156	341	6	1	0	169	204	342	245	229	286	56	67	76	1472	1850	1848	351	2.33333	238.333	253.333	66.3333	1723.33	-9.5108	-3.04899	-2.90756	-5.37125	-2.54502	-6.96067	-0.503887	-0.36238	-2.82592	-4.1562	2.32226	2.46421	-6.62045	-0.141561	6.46642	2.01375e-45	3.83354e-11	2.16933e-10	2.96639e-25	1.78632e-08	7.55417e-28	0.245155	0.402729
AT1G13680.1	0	0	150	409	83	970	694	743	851	441	738	4	2	0	225	219	274	39	57	34	214	802.333	676.667	2	239.333	43.3333	4.18816	3.78072	1.62415	1.82602	-4.13014	8.31922	7.91564	5.7726	5.97391	2.36299	1.95537	-0.20192	2.56489	2.15727	-0.407635	2.60134e-17	8.01634e-15	0.000357467	6.44882e-05	2.20739e-10	1.28214e-36	9.76069e-34	1.10762e-19
AT1G13690.1	0	0	500	377	494	274	320	264	69	60	101	119	133	105	202	281	255	113	152	126	457	286	76.6667	119	246	130.333	1.08948	-0.951469	1.15201	0.248919	0.0801224	1.0093	-1.03152	1.07184	0.168769	0.840716	-1.20066	0.90317	-0.0623793	-2.10378	-2.04101	3.81062e-05	0.000565367	1.12322e-05	0.348496	0.772641	0.000143554	0.000192712	4.74216e-05
AT1G13700.1	0	0	696	852	887	1	9	7	55	120	103	11	13	4	407	525	373	234	316	411	811.667	5.66667	92.6667	9.33333	435	320.333	-5.85872	-1.9786	0.632837	-0.239234	-4.91148	-0.944836	2.93413	5.54853	4.67634	-5.62643	-1.73969	0.872113	-6.49873	-2.61178	3.88203	2.3056e-31	2.84441e-07	0.0844771	0.514929	9.27047e-26	0.106338	1.59653e-10	1.42753e-31
AT1G13710.1	0	0	67	299	35	17	6	15	239	99	369	78	50	81	51	63	47	0	2	18	133.667	12.6667	235.667	69.6667	53.6667	6.66667	0.806084	4.8185	3.49537	2.24242	3.51984	-2.71489	1.29551	-0.0314644	-1.28413	-1.43409	2.58022	1.25324	-2.68699	1.32733	4.01206	0.418073	1.15129e-06	0.000225633	0.0161196	0.000216854	0.00255307	0.123806	0.976028
AT1G13730.1	0	0	11	60	8	4	6	36	27	18	6	98	120	116	0	0	0	0	0	0	26.3333	15.3333	17	111.333	0	0	0	0	0	0	0	0	0	0	0	0	0	0	0	0	0	0	0	0	0	0	0	0	0
AT1G13740.1	0	0	850	368	409	40	116	36	254	226	323	210	325	185	169	201	183	231	264	172	542.333	64	267.667	240	184.333	222.333	-1.8688	0.0896036	0.694021	-0.91903	0.302855	-2.17151	-0.213266	0.391113	-1.22189	-0.950239	1.00867	1.6132	-2.56331	-0.604419	1.95854	1.16745e-05	0.825565	0.0872111	0.0252058	0.457347	4.40879e-07	0.602599	0.333279
AT1G13750.1	0	0	16	60	22	3	1972	3	61	92	109	66	157	94	37	29	34	223	273	360	32.6667	659.333	87.3333	105.667	33.3333	285.333	1.01811	-1.90903	-3.86855	-3.75344	-1.29977	2.31787	-0.609085	-2.5682	-2.45312	4.77169	1.84437	-0.115143	4.8868	1.95948	-2.92717	0.394034	0.11884	0.00358469	0.00438	0.280763	0.0613911	0.610585	0.0409918
AT1G13770.1	0	0	542	796	584	93	96	53	204	197	166	12	27	28	61	76	62	160	188	159	640.667	80.6667	189	22.3333	66.3333	169	-1.12527	-0.020201	1.23592	-2.00863	-2.72433	1.59925	2.70456	3.96178	0.717353	0.883109	1.98855	3.2451	-2.36148	-1.25614	1.10515	8.97331e-05	0.945602	6.9584e-06	9.60744e-12	3.75038e-17	1.22085e-06	3.5426e-17	3.51913e-34
AT1G13780.1	0	0	0	0	0	29	27	21	195	218	307	0	0	0	0	0	0	0	0	0	0	25.6667	240	0	0	0	7.66573	10.8195	0	0	0	7.57033	10.7285	0	-5.12548e-15	8.02858	11.168	0	8.04168	11.1806	3.08193	3.40819e-15	4.98162e-44	1	1	1	1.60765e-14	6.85345e-43	1
AT1G13790.1	0	0	23	31	98	78	56	53	82	49	57	42	51	57	53	64	72	13	14	10	50.6667	62.3333	62.6667	50	63	12.3333	0	0	0	0	0	0	0	0	0	0	0	0	0	0	0	0	0	0	0	0	0	0	0
AT1G13800.1	0	0	0	0	0	0	0	0	48	56	41	0	0	0	0	0	0	0	0	0	0	0	48.3333	0	0	0	0	0	0	0	0	0	0	0	0	0	0	0	0	0	0	0	0	0	0	0	0	0	0
AT1G13810.1	0	0	289	314	287	35	29	27	324	335	273	146	326	215	102	100	98	236	255	106	296.667	30.3333	310.667	229	100	199	-2.72679	0.488453	-0.0708171	-1.61627	0.393207	-3.11965	0.0952146	-0.464079	-2.00946	-1.11164	2.10485	1.54573	-2.65715	0.559327	3.21557	2.04886e-15	0.10798	0.827789	3.49153e-07	0.200617	2.2262e-19	0.752917	0.128103
AT1G13820.1	0	0	841	965	856	2	3	4	12	3	5	144	128	138	855	1040	1191	323	436	387	887.333	3	6.66667	136.667	1028.67	382	-6.97711	-6.00438	0.540361	0.760119	-1.2564	-5.71672	-4.74613	1.79692	2.01667	-7.75025	-6.77048	-0.219766	-7.5309	-6.55092	0.975949	1.70146e-62	6.52817e-58	0.0377876	0.00351454	3.57294e-06	2.83624e-41	1.77777e-36	3.85079e-11
AT1G13830.1	0	0	0	0	0	533	614	294	0	0	0	0	0	0	0	0	0	228	211	196	0	480.333	0	0	0	211.667	1.10505	-10.8327	-11.1213	-11.108	-10.6417	11.7697	0	0	-5.12548e-15	12.2299	0	0	12.243	0	-11.958	0.00167546	9.17247e-42	3.45359e-44	4.27181e-44	2.5206e-38	7.08746e-50	1	1
AT1G13860.4	0	0	180	218	358	4474	4335	3941	10212	3133	10105	583	560	512	511	602	641	164	240	138	252	4250	7816.67	551.667	584.667	180.667	4.53421	5.24502	-0.204203	1.0519	1.85411	2.68002	3.39079	-2.0585	-0.802418	3.48252	4.19329	-1.2562	4.73863	5.44943	0.71076	1.51263e-32	2.10727e-40	0.548987	0.00185503	7.34276e-08	1.62805e-14	4.06308e-21	2.4599e-09
AT1G13870.1	0	0	122	241	201	268	222	296	304	334	352	80	159	94	882	1204	1123	221	201	169	188	262	330	111	1069.67	197	0.37861	0.557753	-0.779874	1.76569	-0.66026	1.03886	1.21803	-0.119451	2.42605	-1.38704	-1.2079	-2.54575	1.15854	1.33771	0.179135	0.148544	0.0335759	0.0032154	2.12038e-11	0.014104	0.000108077	5.17664e-06	0.665027
AT1G13890.1	0	0	815	808	692	0	0	0	1	0	0	61	197	79	12	21	14	306	371	256	771.667	0	0.333333	112.333	15.6667	311	-11.2966	-9.5594	0.659019	-4.96114	-1.32676	-9.87401	-8.20607	1.986	-3.63344	-6.69965	-4.68855	5.62277	-12.3331	-10.3124	1.82398	1.12643e-45	2.28417e-46	0.0607597	1.75872e-29	0.000244513	9.66173e-32	2.21896e-32	5.77136e-08
AT1G13900.1	0	0	3491	5091	4332	10	4	9	3	6	3	232	320	237	545	609	591	2712	3107	2800	4304.67	7.66667	4	263	581.667	2873	-8.56894	-9.62759	-0.112017	-2.96586	-3.25769	-5.30963	-6.36685	3.14582	0.291985	-5.60831	-6.67169	2.85391	-8.46232	-9.52587	-1.05784	7.66507e-128	2.30568e-139	0.626155	5.55406e-33	1.11379e-37	2.15773e-54	7.73344e-65	5.18572e-36
AT1G13920.1	0	0	2219	6511	2722	110	132	100	0	0	0	56	53	47	0	0	0	10	12	11	3817.33	114	0	52	0	11	3.30875	-6.57232	7.71129	-6.84512	2.44541	0.862134	-8.92862	5.26175	-9.21975	10.1736	0	14.8609	-4.39937	-14.6421	-9.90192	2.18374e-14	1.69651e-08	4.107e-58	5.01743e-09	2.16262e-08	0.0207842	1.3742e-23	1.43139e-36
AT1G13930.1	0	0	45620	39274	36193	9558	7366	9415	26192	33980	38496	29108	32953	21679	374	448	427	18288	22125	31657	40362.3	8779.67	32889.3	27913.3	416.333	24023.3	-1.51018	0.244411	0.0669443	-6.54084	0.39381	-1.90399	-0.1494	-0.326866	-6.93462	5.03066	6.78527	6.60788	-1.57713	0.177466	1.75459	8.61122e-07	0.415936	0.823608	1.03292e-65	0.190354	8.70968e-10	0.618864	0.276805
AT1G13940.1	0	0	3076	3416	3937	658	1035	637	1372	1282	1440	919	1266	956	894	1111	1031	891	1066	521	3476.33	776.667	1364.67	1047	1012	826	-0.124001	0.563224	1.41345	-0.346452	0.561867	-0.685868	0.0013466	0.851557	-0.908335	0.222448	0.909692	1.75993	-1.53746	-0.850216	0.687226	0.602737	0.0173194	3.53848e-09	0.14418	0.0177722	0.00387641	0.996809	0.000318308
AT1G13950.1	0	0	24325	32412	30885	30	21	19	1156	1259	1506	23	31	28	19516	22299	22790	90	128	68	29207.3	23.3333	1307	27.3333	21535	95.3333	-2.04822	3.61348	7.59001	7.17905	-1.57669	-0.471058	5.19033	9.16762	8.75663	-9.2286	-3.56529	0.410951	-9.63961	-3.97624	5.66208	1.24079e-11	3.10352e-41	1.02468e-127	2.72304e-118	8.84707e-08	0.169038	1.30634e-66	1.67921e-156
AT1G13960.1	0	0	303	397	311	828	1120	719	20	15	10	1	0	1	407	467	520	59	59	47	337	889	15	0.666667	464.667	55	3.95455	-2.04959	1.93326	2.41326	-5.9351	9.89278	3.90033	7.92091	8.39929	1.54194	-4.46502	-0.48005	2.02196	-3.98508	-6.00447	8.21703e-42	1.31581e-09	3.65847e-12	6.1322e-18	2.17296e-24	3.42652e-91	1.24974e-07	7.12262e-54
AT1G13970.1	0	0	178	177	289	0	0	0	3	1	5	348	317	322	0	0	0	0	0	0	214.667	0	3	329	0	0	0	4.55432	10.4405	0	11.4956	-11.5186	-7.12852	-1.53495	-11.8874	0	4.88971	10.7316	-10.457	-5.61098	4.57363	1	0.011039	3.2919e-35	1	4.64633e-49	2.67491e-49	1.14751e-42	1.35696e-05
AT1G13980.1	0	0	1877	2098	2303	444	454	394	3	3	1	1178	1560	1178	986	1124	1151	101	104	84	2092.67	430.667	2.33333	1305.33	1087	96.3333	2.11431	-5.47393	3.75774	2.8345	3.95673	-1.84255	-9.42585	-0.199521	-1.12274	-0.719893	-8.3249	0.923243	-1.64312	-9.24867	-7.58938	7.90369e-21	2.36278e-43	3.16353e-58	1.01281e-35	7.17911e-63	1.84236e-18	1.80032e-149	0.324389
AT1G13990.3	0	0	627	656	502	231	694	415	683	767	486	38	52	38	44	49	47	454	507	400	595	446.667	645.333	42.6667	46.6667	453.667	-0.0823736	0.335676	-0.268397	-3.93395	-3.20913	3.12681	3.54503	2.94159	-0.723753	3.85162	4.26986	3.66637	0.186019	0.604094	0.418052	0.79949	0.296088	0.404471	3.54381e-26	8.18881e-19	4.55e-18	3.13195e-22	2.23529e-16
AT1G14000.1	0	0	1759	2642	1898	444	488	486	2742	2774	2564	3037	4002	3403	1398	1585	1517	1166	1237	1151	2099.67	472.667	2693.33	3480.67	1500	1184.67	-1.37109	0.996622	0.131851	-0.324517	1.74906	-3.12014	-0.752455	-1.61724	-2.07361	-1.04662	1.32116	0.456376	-1.50299	0.864786	2.36772	9.51507e-10	5.97046e-06	0.547288	0.138434	5.56735e-15	6.69119e-40	0.000571873	3.7054e-13
AT1G14010.1	0	0	392	454	549	0	0	0	0	0	0	0	0	0	1	4	4	0	0	0	465	0	0	0	3	0	0	0	11.5584	4.35341	0	0	0	11.4843	4.28233	-4.36928	-4.4231	7.20498	-11.5749	-11.6308	0	1	1	5.33565e-50	0.019709	1	1	1	8.93965e-48
AT1G14020.1	0	0	23	32	50	72	82	47	237	196	231	85	171	114	227	363	313	396	450	492	35	67	221.333	123.333	301	446	-2.80416	-1.21183	-4.38323	-1.25856	-1.69387	-1.11012	0.482133	-2.68881	0.435558	-1.54612	0.0466438	-3.1257	1.57859	3.17158	1.59247	3.35317e-22	5.98417e-06	6.8094e-44	2.27188e-06	6.70722e-10	0.000115178	0.0765173	2.41895e-18
AT1G14030.1	0	0	159	253	274	15	23	15	345	220	203	111	54	251	608	917	877	224	277	75	228.667	17.6667	256	138.667	800.667	192	-3.44232	0.268933	-0.409606	1.4266	-0.156497	-3.28518	0.425428	-0.253066	1.5831	-4.87102	-1.15766	-1.83634	-3.03487	0.678585	3.71184	1.61947e-10	0.568671	0.386845	0.00266939	0.7506	9.56145e-10	0.369668	0.59344
AT1G14040.1	0	0	0	0	0	0	0	0	160	124	126	162	64	36	469	500	522	0	0	0	0	0	136.667	87.3333	497	0	0	10.0059	0	11.6742	9.63706	-9.66003	0.177858	-10.0425	1.57093	-11.6908	-1.39311	-11.9787	0	10.3668	10.026	1	6.21691e-21	1	1.41224e-27	3.73404e-19	3.03474e-19	0.739366	1.11166e-20
AT1G14060.1	0	0	73	132	131	351	239	221	178	123	126	49	66	39	130	180	179	98	133	82	112	270.333	142.333	51.3333	163	104.333	1.34458	0.274206	-0.589192	-0.0128409	-0.812896	2.15743	1.08718	0.224084	0.800391	1.35765	0.287107	-0.576471	1.93402	0.863493	-1.07043	1.6027e-06	0.328925	0.0389336	0.978689	0.00649232	2.27897e-13	0.000239725	0.469771
AT1G14070.1	0	0	928	543	1171	0	1	0	1006	852	1048	122	120	48	4	7	5	382	461	272	880.667	0.333333	968.667	96.6667	5.33333	371.667	-9.69101	1.21042	0.594428	-6.73643	-1.71623	-7.94772	2.92671	2.31094	-5.01779	-3.04564	7.94888	7.3385	-10.3799	0.616041	10.9263	3.76077e-45	0.000822761	0.0974557	7.12128e-40	4.73259e-06	1.02158e-29	4.69116e-14	1.16126e-09
AT1G14080.1	0	0	236	304	190	0	0	0	0	0	0	80	92	31	3	2	3	0	0	0	243.333	0	0	67.6667	2.66667	0	0	0	10.6433	4.20995	9.18403	-9.20698	-9.28401	0.980016	-5.43597	-4.22573	-4.27924	6.43489	-10.6598	-10.7158	0	1	1	7.5513e-28	0.0234904	2.70855e-20	2.06524e-20	8.55728e-21	0.0306
AT1G14120.1	0	0	86	203	126	71	61	43	200	192	222	20	54	42	142	234	212	64	45	81	138.333	58.3333	204.667	38.6667	196	63.3333	-0.207134	1.46861	0.379569	0.910997	-0.577544	0.37046	2.04614	0.957435	1.48882	-1.11823	0.557916	-0.531529	-0.586802	1.08938	1.67579	0.575411	4.24074e-05	0.298165	0.0108488	0.119643	0.335361	2.84776e-08	0.0089728
AT1G14140.1	0	0	33	37	39	65	58	69	31	35	36	37	52	38	46	65	64	38	49	50	36.3333	64	34	42.3333	58.3333	45.6667	0	0	0	0	0	0	0	0	0	0	0	0	0	0	0	0	0	0	0	0	0	0	0
AT1G14150.1	0	0	3148	3958	3852	705	284	662	8	4	0	2411	1625	2523	11350	14371	14298	2201	2924	4997	3652.67	550.333	4	2186.33	13339.7	3374	-2.66599	-9.89808	-0.609842	1.27761	-0.413598	-2.25238	-9.48147	-0.196239	1.69121	-3.94367	-11.1857	-1.88746	-2.05622	-9.29854	-7.23272	8.85647e-10	2.80556e-54	0.136997	0.00207094	0.312622	1.45888e-07	6.87137e-51	0.631348
AT1G14170.3	0	0	0	0	0	21	30	23	0	0	0	0	0	0	0	0	0	0	0	0	0	24.6667	0	0	0	0	0	0	0	0	0	0	0	0	0	0	0	0	0	0	0	0	0	0	0	0	0	0	0
AT1G14180.1	0	0	1060	1688	1677	1264	1053	1140	1648	1320	1486	1178	1081	1089	748	955	1000	1096	1291	821	1475	1152.33	1484.67	1116	901	1069.33	0.0845685	0.298331	-0.226379	-0.903046	0.301236	-0.216669	-0.00290889	-0.527622	-1.20428	0.987618	1.20139	0.676684	0.31095	0.524718	0.213763	0.711822	0.191659	0.321897	8.92799e-05	0.187616	0.343337	0.989822	0.0209825
AT1G14185.1	0	0	122	126	256	111	135	72	99	91	69	135	37	93	346	435	420	23	28	40	168	106	86.3333	88.3333	400.333	30.3333	1.71524	1.30223	1.73765	3.03035	1.80828	-0.0933853	-0.506558	-0.0718844	1.2208	-1.31426	-1.72761	-1.29288	-0.0215271	-0.434853	-0.41321	0.000274783	0.00574475	0.000218393	2.96564e-10	0.000135794	0.835196	0.257714	0.867474
AT1G14205.1	0	0	21	37	63	44	21	37	23	23	55	37	41	31	32	28	33	52	54	49	40.3333	34	33.6667	36.3333	31	51.6667	0	0	0	0	0	0	0	0	0	0	0	0	0	0	0	0	0	0	0	0	0	0	0
AT1G14230.1	0	0	2436	3105	3044	252	312	230	471	424	503	113	141	104	1174	1480	1514	34	44	101	2861.67	264.667	466	119.333	1389.33	59.6667	2.05227	2.73309	4.85114	3.82838	1.15602	0.896069	1.5768	3.69458	2.67183	-1.77564	-1.09489	1.02276	-2.79839	-2.11764	0.680719	1.93077e-10	4.79171e-17	9.88738e-44	4.57724e-30	0.000367095	0.0034853	3.05485e-07	2.09719e-29
AT1G14250.1	0	0	0	0	0	0	0	0	220	131	179	0	0	0	0	0	0	23	34	84	0	0	176.667	0	0	47	-8.63772	1.65841	-8.99797	-8.98469	-8.51914	0	10.2773	0	-5.12548e-15	0	10.7166	0	0	10.7293	10.3884	9.38765e-14	0.00352075	6.31789e-15	6.79441e-15	2.77529e-13	1	2.83005e-19	1
AT1G14260.1	0	0	472	421	625	205	164	219	534	536	474	85	105	65	544	598	539	180	195	113	506	196	514.667	85	560.333	162.667	0.25367	1.49364	0.970488	1.14321	-0.723622	0.977292	2.21727	1.69428	1.86699	-0.889508	0.350552	-0.172736	-0.716783	0.523282	1.23997	0.347912	3.01947e-08	0.000284715	1.97142e-05	0.00979357	0.000452205	2.97185e-15	9.58675e-10
AT1G14270.1	0	0	1289	1997	1471	938	547	614	1094	1101	1028	1208	1621	1394	1855	2073	2035	661	765	562	1585.67	699.667	1074.33	1407.67	1987.67	662.667	0.0472234	0.521423	0.574607	0.932837	1.29313	-1.24591	-0.771725	-0.71857	-0.360341	-0.885613	-0.411403	-0.358237	-0.527383	-0.0531707	0.4742	0.848092	0.0325375	0.0183269	0.000135216	1.51996e-07	4.09321e-07	0.00152126	0.00308203
AT1G14300.1	0	0	26	22	24	21	15	12	81	134	138	660	1451	896	694	872	823	650	748	532	24	16	117.667	1002.33	796.333	643.333	-5.35816	-2.61837	-5.40114	-0.349718	0.80911	-6.16651	-3.4274	-6.20981	-1.15886	-5.01091	-2.26894	-5.05304	0.0405328	2.7829	2.74045	1.8223e-52	2.51564e-19	1.93224e-55	0.194174	0.00272787	5.41278e-66	2.62326e-30	6.05254e-69
AT1G14310.1	0	0	290	387	407	4	8	6	14	22	16	30	50	49	672	872	888	396	419	415	361.333	6	17.3333	43	810.667	410	-6.12176	-4.742	-0.884847	0.304525	-3.06489	-3.05479	-1.67619	2.1809	3.37023	-6.43287	-5.04879	-1.18944	-5.24371	-3.85948	1.38144	2.50004e-64	8.49372e-51	0.000351075	0.213462	1.23169e-27	7.47674e-15	8.22745e-07	3.40297e-15
AT1G14320.1	0	0	0	0	0	0	0	0	0	0	0	1133	2349	1434	0	0	0	0	0	0	0	0	0	1638.67	0	0	0	0	0	0	13.7494	-13.7724	-13.8495	-14.1552	-14.1412	0	0	0	0	0	0	1	1	1	1	1.11457e-79	5.81388e-80	8.01494e-81	8.08762e-84
AT1G14330.1	0	0	1869	2118	1794	453	637	396	1338	1088	1155	76	198	125	657	821	848	701	831	602	1927	495.333	1193.67	133	775.333	711.333	-0.573395	0.566783	0.772877	-0.535646	-2.25054	1.67717	2.81739	3.02366	1.71514	-0.0377757	1.10245	1.30855	-1.3463	-0.206081	1.14019	0.0171988	0.0177015	0.00121884	0.0254198	1.44773e-18	3.38556e-11	2.00175e-27	4.8721e-31
AT1G14340.1	0	0	0	0	0	0	0	0	0	0	0	310	417	452	0	0	0	0	0	0	0	0	0	393	0	0	0	0	0	0	11.731	-11.754	-11.8311	-12.1367	-12.1227	0	0	0	0	0	0	1	1	1	1	4.71396e-49	2.80602e-49	5.61373e-50	2.10616e-52
AT1G14345.1	0	0	1195	1812	1506	1741	1023	1505	135	96	234	367	514	638	2134	2805	2901	586	714	517	1504.33	1423	155	506.333	2613.33	605.667	1.21418	-2.15521	0.627179	1.44625	-0.0432299	1.2574	-2.11192	0.670407	1.48948	-0.232036	-3.60168	-0.819087	0.587039	-2.78261	-3.36942	6.76931e-05	1.31189e-11	0.0378403	2.2893e-06	0.888982	3.8318e-05	3.3831e-11	0.0267267
AT1G14350.1	0	0	234	246	314	77	95	88	1482	1218	1794	110	122	99	514	623	590	340	365	240	264.667	86.6667	1498	110.333	575.667	315	-1.89407	2.0673	-0.927024	0.216016	-1.2952	-0.598744	3.36254	0.368418	1.51143	-2.11043	1.85137	-1.14312	-0.967392	2.99444	3.96147	7.55055e-15	1.86566e-19	5.4423e-05	0.337491	5.47775e-08	0.0170126	3.77751e-42	0.12336
AT1G14360.1	0	0	264	347	695	74	210	78	422	271	345	598	1915	945	45	86	96	387	483	876	435.333	120.667	346	1152.67	75.6667	582	-2.39213	-0.985051	-1.18228	-3.6753	1.0772	-3.46925	-2.06225	-2.25951	-4.7524	1.28292	2.69033	2.49348	-1.21013	0.197186	1.40716	1.55337e-07	0.0235759	0.00671516	2.62266e-14	0.0131717	2.9818e-13	3.97643e-06	4.86158e-07
AT1G14370.1	0	0	439	383	274	857	1287	762	961	886	995	1087	2860	1363	261	307	322	1681	2025	1693	365.333	968.667	947.333	1770	296.667	1799.67	-0.954157	-1.11064	-2.94446	-3.26322	0.119255	-1.07341	-1.22989	-3.06369	-3.38244	2.30905	2.15259	0.31879	1.99029	1.83383	-0.156477	0.00100757	0.000135586	2.66228e-21	4.19345e-25	0.679371	0.000223857	2.50321e-05	1.03412e-22
AT1G14380.1	0	0	0	0	0	0	0	0	0	0	0	193	196	234	0	0	0	0	0	0	0	0	0	207.667	0	0	0	0	0	0	10.828	-10.8509	-10.9281	-11.2336	-11.2196	0	0	0	0	0	0	1	1	1	1	2.52621e-40	1.5021e-40	3.15988e-41	1.50728e-43
AT1G14400.1	0	0	1192	1264	1418	1858	2383	1729	3065	2864	3580	130	204	168	1489	1816	1655	176	211	143	1291.33	1990	3169.67	167.333	1653.33	176.667	3.45005	3.98727	2.19939	2.57336	0.122512	3.32748	3.86469	2.07683	2.45079	0.876894	1.41407	-0.373976	1.25086	1.78805	0.537173	6.37953e-49	3.11179e-62	1.32473e-22	9.93303e-30	0.590596	5.56638e-46	4.73925e-59	2.28805e-20
AT1G14410.1	0	0	450	883	677	88	138	116	447	562	373	283	377	261	580	856	855	506	652	392	670	114	460.667	307	763.667	516.667	-2.20708	-0.321061	-0.314653	-0.0959512	-0.537442	-1.66955	0.216398	0.222835	0.441533	-2.11141	-0.225127	-0.21871	-1.89272	-0.00642361	1.8861	1.36001e-15	0.216615	0.223119	0.711551	0.0395572	1.17459e-09	0.407838	0.393433
AT1G14420.1	0	0	0	0	0	4	5	2	22	43	66	0	0	0	0	0	0	0	0	0	0	3.66667	43.6667	0	0	0	0	0	0	0	0	0	0	0	0	0	0	0	0	0	0	0	0	0	0	0	0	0	0
AT1G14430.1	0	0	0	0	0	3	8	4	2	4	1	6	2	1	0	0	0	0	0	0	0	5	2.33333	3	0	0	0	0	0	0	0	0	0	0	0	0	0	0	0	0	0	0	0	0	0	0	0	0	0
AT1G14440.1	0	0	4	1	8	1	0	0	0	0	0	2	0	2	3	7	17	0	0	0	4.33333	0.333333	0	1.33333	9	0	0	0	0	0	0	0	0	0	0	0	0	0	0	0	0	0	0	0	0	0	0	0	0
AT1G14450.1	0	0	808	1468	1600	364	339	267	279	301	297	937	1306	1033	2007	2816	2563	866	1033	943	1292	323.333	292.333	1092	2462	947.333	-1.60333	-1.88112	-0.271621	0.702356	0.397066	-2.00037	-2.27816	-0.668697	0.305275	-2.30577	-2.58358	-0.973993	-1.33179	-1.6096	-0.277778	2.52216e-12	5.0638e-16	0.220127	0.00155164	0.0740469	6.89729e-18	2.79734e-22	0.00260434
AT1G14460.1	0	0	227	354	385	359	408	298	250	297	308	96	55	61	361	430	406	42	62	39	322	355	285	70.6667	399	47.6667	2.85661	2.41159	2.06378	2.41647	0.828092	2.02827	1.5832	1.23514	1.58783	0.440834	-0.00437151	-0.352738	0.793547	0.348346	-0.445175	4.0878e-20	4.98008e-15	1.40814e-11	3.53128e-15	0.00829162	1.26733e-11	1.15442e-07	3.05676e-05
AT1G14470.1	0	0	45	66	57	10	14	3	87	72	55	18	35	33	30	25	32	8	8	6	56	9	71.3333	28.6667	29	7.33333	0	0	0	0	0	0	0	0	0	0	0	0	0	0	0	0	0	0	0	0	0	0	0
AT1G14480.1	0	0	0	0	0	0	0	0	0	0	0	1	11	5	3	2	0	0	9	1	0	0	0	5.66667	1.66667	3.33333	0	0	0	0	0	0	0	0	0	0	0	0	0	0	0	0	0	0	0	0	0	0	0
AT1G14490.1	0	0	0	0	0	0	0	0	0	0	0	0	0	0	0	0	0	58	87	44	0	0	0	0	0	63	0	0	0	0	0	0	0	0	0	0	0	0	0	0	0	0	0	0	0	0	0	0	0
AT1G14510.1	0	0	522	626	720	210	246	173	360	545	397	1801	2788	1889	1379	1766	1755	665	807	684	622.667	209.667	434	2159.33	1633.33	718.667	-1.82938	-0.898441	-0.896289	0.516709	1.77268	-3.60202	-2.67112	-2.66901	-1.25602	-2.34623	-1.4152	-1.41304	-0.933234	-0.00218874	0.930976	2.63844e-14	0.000109653	0.000105627	0.0239174	3.41078e-14	1.65848e-45	2.00253e-28	1.61825e-28
AT1G14520.1	0	0	429	673	1787	404	695	528	5	3	9	9	18	9	2	2	1	6805	8649	8254	963	542.333	5.66667	12	1.66667	7902.67	-3.9204	-10.6096	-3.7866	-12.7515	-9.17803	5.25787	-1.42853	5.39485	-3.56374	8.83246	2.14078	8.98818	-0.133863	-6.83038	-6.68969	1.36808e-19	2.45418e-68	1.30445e-18	6.28341e-78	2.92088e-59	1.26616e-26	0.012286	5.00637e-28
AT1G14530.1	0	0	162	162	70	1163	948	861	1027	959	1064	34	54	10	790	1016	991	585	689	633	131.333	990.667	1016.67	32.6667	932.333	635.667	0.591776	0.487707	-2.91942	-0.119505	-4.11395	4.7058	4.60198	1.19581	3.99561	0.711302	0.607228	-2.80017	3.51123	3.40721	-0.104075	0.0914125	0.163835	1.5018e-14	0.733202	1.04263e-23	2.98703e-29	2.87338e-28	0.00189966
AT1G14540.1	0	0	0	0	0	0	2	1	0	5	8	1	8	2	6	2	2	0	0	0	0	1	4.33333	3.66667	3.33333	0	0	0	0	0	0	0	0	0	0	0	0	0	0	0	0	0	0	0	0	0	0	0	0
AT1G14560.1	0	0	36	63	60	60	102	53	35	70	47	26	47	40	30	38	60	35	33	38	53	71.6667	50.6667	37.6667	42.6667	35.3333	0	0	0	0	0	0	0	0	0	0	0	0	0	0	0	0	0	0	0	0	0	0	0
AT1G14570.2	0	0	2660	3663	3930	1081	1334	1085	2990	2736	2992	2442	3241	2374	1459	1829	1668	2213	2601	1951	3417.67	1166.67	2906	2685.67	1652	2255	-0.992565	0.185991	-0.0913796	-1.10727	0.454851	-1.44741	-0.268862	-0.546236	-1.56212	0.11469	1.29327	1.0159	-0.901204	0.277373	1.17856	8.32788e-07	0.350079	0.646069	3.88539e-08	0.0224763	1.04943e-12	0.17651	0.00609761
AT1G14590.1	0	0	547	765	490	5	4	3	479	475	460	58	77	54	286	430	438	16	22	11	600.667	4	471.333	63	384.667	16.3333	-2.02845	4.67264	4.52896	3.88539	2.14913	-4.17543	2.52225	2.37717	1.73367	-5.92144	0.788981	0.643535	-6.56525	0.145476	6.70331	6.91967e-05	1.49662e-45	2.45017e-43	5.83851e-33	2.06262e-10	5.40155e-23	7.17019e-19	4.06266e-17
AT1G14600.1	0	0	29	77	105	24	21	10	66	102	52	137	164	131	103	138	141	38	55	20	70.3333	18.3333	73.3333	144	127.333	37.6667	-1.05867	0.826186	0.197806	1.11809	2.17023	-3.22861	-1.34444	-1.97344	-1.0532	-2.17794	-0.291582	-0.920581	-1.25768	0.628792	1.8852	0.0162462	0.041673	0.63347	0.00547885	1.10836e-07	1.94452e-13	0.00065832	7.38606e-07
AT1G14610.1	0	0	28	27	48	5042	5217	4760	3	6	5	485	811	531	29	26	39	21	18	8	34.3333	5006.33	4.66667	609	31.3333	15.6667	8.27518	-1.89066	0.446004	0.346744	5.45801	2.8162	-7.34758	-5.01506	-5.11421	7.93092	-2.24379	0.0993306	7.83173	-2.34327	-10.1669	4.62678e-104	0.000170244	0.226733	0.372666	2.10631e-54	2.40576e-23	1.53705e-72	1.102e-51
AT1G14620.1	0	0	352	455	463	278	210	272	357	189	301	62	65	245	658	919	846	308	387	234	423.333	253.333	282.333	124	807.667	309.667	-0.30205	-0.314848	-0.22185	0.728139	-1.06043	0.7584	0.745637	0.838752	1.78872	-1.03022	-1.04302	-0.950037	-0.0802304	-0.093024	-0.0127913	0.465619	0.443309	0.589158	0.0753958	0.0110961	0.0692584	0.0736992	0.0435622
AT1G14630.1	0	0	62	59	208	48	66	25	80	34	14	62	35	10	40	55	57	5	9	10	109.667	46.3333	42.6667	35.6667	50.6667	8	0	0	0	0	0	0	0	0	0	0	0	0	0	0	0	0	0	0	0	0	0	0	0
AT1G14640.1	0	0	2941	4433	3667	2517	2621	2292	201	186	205	87	135	92	2406	2872	2740	2578	2896	2483	3680.33	2476.67	197.333	104.667	2672.67	2652.33	-0.145332	-3.93489	-0.221881	-0.652587	-4.47547	4.33017	0.540746	4.25397	3.82325	0.507253	-3.2825	0.43071	0.0765474	-3.71321	-3.78957	0.479758	6.64888e-63	0.279877	0.00155174	4.18908e-75	3.22154e-71	0.0177394	1.51792e-69
AT1G14660.1	0	0	79	64	66	10	23	15	36	27	41	498	1064	561	486	581	585	29	48	69	69.6667	16	34.6667	707.667	550.667	48.6667	-1.67003	-0.698106	-0.161332	2.81414	3.99687	-5.66642	-4.69508	-4.15908	-1.18373	-4.48594	-3.51282	-2.976	-1.51049	-0.537223	0.972376	3.57925e-05	0.0626833	0.663421	6.42523e-15	2.2777e-26	1.78597e-41	3.78387e-33	1.7869e-28
AT1G14670.1	0	0	2632	2741	3176	1290	1915	1213	401	359	396	2930	2402	1870	2296	3110	2924	145	198	174	2849.67	1472.67	385.333	2400.67	2776.67	172.333	3.03655	0.975208	3.36805	3.3399	4.03115	-0.994679	-3.05604	-0.66339	-0.691531	-0.303164	-2.36463	0.028142	-0.331306	-2.39277	-2.06139	7.61231e-29	0.000180717	2.3024e-34	6.76665e-34	8.13488e-46	6.99797e-05	4.3328e-30	0.00759662
AT1G14680.1	0	0	0	0	0	0	0	0	0	0	0	10	2	2	159	218	214	11	10	26	0	0	0	4.66667	197	15.6667	-7.05239	-7.12417	-7.41102	2.92638	-1.51075	-5.44615	-5.52154	-5.82108	4.44209	-10.3408	-10.3973	-10.6286	0	0	0	2.32847e-08	1.50662e-08	2.94953e-09	6.56833e-07	0.0303868	0.000404211	0.000404211	0.000181848
AT1G14685.3	0	0	0	0	0	1275	904	889	1031	772	898	145	186	183	1419	1954	2022	365	505	297	0	1022.67	900.333	171.333	1798.33	389	1.37293	1.0407	-11.9704	1.55462	-0.957305	2.33022	1.99802	-10.9389	2.51203	-0.181635	-0.51389	-13.8163	13.3599	13.0836	-0.332246	7.77655e-09	1.0939e-05	6.09493e-90	6.73218e-11	8.5826e-05	7.67297e-21	5.45992e-16	7.83858e-67
AT1G14690.1	0	0	11	13	31	0	0	0	0	0	0	0	0	0	0	0	0	0	0	0	18.3333	0	0	0	0	0	0	0	0	0	0	0	0	0	0	0	0	0	0	0	0	0	0	0	0	0	0	0	0
AT1G14700.1	0	0	0	0	0	0	0	0	465	464	575	0	0	0	0	0	0	764	922	704	0	0	501.333	0	0	796.667	-12.6582	-0.848445	-13.0192	-13.0059	-12.5393	0	11.791	0	-5.12548e-15	0	12.2305	0	0	12.2432	11.9022	2.0658e-82	0.0026104	1.9417e-87	2.82783e-87	1.08713e-78	1	2.02973e-65	1
AT1G14720.1	0	0	41	122	151	18	22	14	184	89	269	0	0	1	9	11	11	21	18	70	104.667	18	180.667	0.333333	10.3333	36.3333	-1.13658	2.03225	0.707777	-2.53505	-6.21052	5.08015	8.26744	7.01145	3.76673	1.39744	4.56888	3.24641	-1.84564	1.32514	3.16922	0.0658706	0.000574526	0.22752	8.49447e-05	1.37816e-10	5.69724e-07	8.2303e-18	6.73931e-13
AT1G14730.1	0	0	62	23	109	76	74	69	49	44	22	968	1849	1258	46	45	65	42	50	87	64.6667	73	38.3333	1358.33	52	59.6667	0.213358	-0.849904	-0.600332	-0.893378	4.6437	-4.43042	-5.49366	-5.24471	-5.53769	1.10685	0.0430962	0.293205	0.813796	-0.250004	-1.06332	0.630412	0.0586313	0.172022	0.0442141	6.71574e-22	1.55208e-20	1.5612e-27	3.7965e-26
AT1G14740.1	0	0	1037	1419	1324	1137	1149	956	1354	1020	1185	55	59	71	2707	3443	3509	1023	1239	830	1260	1080.67	1186.33	61.6667	3219.67	1030.67	0.032906	0.0247181	-0.38912	0.986506	-3.83536	3.86831	3.86025	3.44686	4.82246	-0.9536	-0.961791	-1.37565	0.422027	0.413841	-0.0081881	0.877806	0.908449	0.0665401	3.46081e-06	2.70406e-53	4.36365e-54	5.78853e-54	1.34887e-44
AT1G14750.1	0	0	4	4	4	50	55	33	77	78	66	86	110	94	67	123	161	0	0	0	4	46	73.6667	96.6667	117	0	0	0	0	0	0	0	0	0	0	0	0	0	0	0	0	0	0	0	0	0	0	0	0
AT1G14770.1	0	0	372	389	466	120	152	98	157	90	137	72	103	92	0	0	0	0	0	0	409	123.333	128	89	0	0	9.91719	9.90348	11.3812	0	9.58166	0.216771	0.130843	1.32008	-9.97305	10.2813	10.2518	11.6724	-1.10328	-1.18927	-0.0859481	6.38811e-43	4.36237e-41	1.39854e-59	1	7.76318e-38	0.461559	0.670869	3.68643e-06
AT1G14780.1	0	0	942	737	825	0	4	0	1554	1490	1226	593	785	680	157	179	175	266	285	234	834.667	1.33333	1423.33	686	170.333	261.667	-7.53894	2.2615	1.01764	-1.27915	1.59079	-9.12119	0.670642	-0.573279	-2.87001	-6.28789	3.54079	2.29698	-8.58559	1.24395	9.80821	3.19189e-64	4.30021e-19	3.51562e-05	4.81055e-07	1.86633e-10	3.78618e-96	0.00541531	0.0178053
AT1G14790.1	0	0	67	39	98	1659	2822	1741	10	25	34	1333	2483	777	103	194	156	1116	1478	1014	68	2074	23	1531	151	1202.67	0.738648	-5.86668	-4.80676	-3.66613	0.514733	0.22391	-6.38089	-5.32134	-4.1808	4.40481	-2.20223	-1.14094	5.54546	-1.06157	-6.60545	0.0478488	2.20793e-35	1.60551e-27	1.16552e-18	0.167194	0.546721	6.92162e-40	5.79929e-32
AT1G14810.1	0	0	310	607	748	1376	1075	1136	789	605	759	497	964	699	1252	1475	1319	668	811	562	555	1195.67	717.667	720	1348.67	680.333	0.785518	-0.103135	-1.0075	0.338077	0.2661	0.519409	-0.369237	-1.2736	0.0719633	0.447464	-0.441218	-1.34563	1.79305	0.904374	-0.88866	0.00163645	0.680578	6.13483e-05	0.173528	0.286879	0.0366097	0.139092	4.58355e-07
AT1G14830.1	0	0	1	1	9	61	106	65	0	0	0	329	827	571	2476	3440	3611	17	22	16	3.66667	77.3333	0	575.667	3175.67	18.3333	2.01806	-7.29655	-2.96611	6.76062	5.12855	-3.11115	-12.3353	-8.09449	1.62924	-4.74102	-14.4042	-9.73749	4.98643	-4.68715	-9.33509	3.09534e-08	3.43568e-13	7.95235e-09	2.72333e-66	1.48247e-42	1.92792e-21	1.31671e-71	1.00755e-69
AT1G14840.1	0	0	1310	1607	2118	0	0	0	0	0	0	39	34	53	0	0	0	0	0	0	1678.33	0	0	42	0	0	0	0	13.4015	0	8.53112	-8.55406	-8.63101	4.39137	-8.92202	0	0	13.6927	-13.418	-13.474	0	1	1	1.56632e-68	1	3.32347e-21	2.71659e-21	8.27796e-22	1.55188e-29
AT1G14850.1	0	0	1517	2902	2320	1092	1146	940	1053	901	1043	1148	2093	1130	1696	1934	1827	1505	1712	1162	2246.33	1059.33	999	1457	1819	1459.67	-0.500358	-0.724883	-0.0761539	-0.331265	0.17586	-0.676215	-0.900738	-0.252017	-0.507127	-0.169104	-0.393632	0.255115	-0.424216	-0.648745	-0.224522	0.0317906	0.0019166	0.742876	0.153802	0.449829	0.0037774	0.000120228	0.277533
AT1G14870.1	0	0	92	370	867	0	0	0	339	747	288	4	22	2	396	379	464	31	51	42	443	0	458	9.33333	413	41.3333	-8.39204	3.31962	2.65079	2.67079	-2.0292	-6.26702	5.34952	4.68327	4.70317	-11.4263	0.649481	-0.0200304	-11.4194	0.669513	11.8039	5.26515e-11	1.30889e-06	7.27234e-05	6.51623e-05	0.00339856	2.2844e-05	2.7019e-12	2.96224e-10
AT1G14890.1	0	0	72	106	285	142	74	111	43	30	28	0	0	0	0	0	0	0	0	0	154.333	109	33.6667	0	0	0	0	0	0	0	0	0	0	0	0	0	0	0	0	0	0	0	0	0	0	0	0	0	0
AT1G14900.1	0	0	443	466	627	861	890	663	1064	918	920	217	346	256	707	1097	1008	97	114	140	512	804.667	967.333	273	937.333	117	2.7137	2.84519	1.42573	2.30721	1.39275	1.32085	1.4523	0.0326945	0.914177	0.406764	0.538194	-0.881531	1.28826	1.4197	0.131425	2.08416e-28	7.24729e-31	2.46351e-09	1.56424e-21	8.25742e-09	1.00212e-08	2.74814e-10	0.889156
AT1G14910.1	0	0	928	1033	1087	1740	2572	1548	2272	2009	2487	19	19	26	1453	1920	1896	470	575	397	1016	1953.33	2256	21.3333	1756.33	480.667	1.97203	2.05286	0.409478	1.20953	-4.26495	6.23707	6.31829	4.67623	5.47622	0.762559	0.843384	-0.800071	1.56261	1.64344	0.0808225	1.9938e-17	1.09927e-18	0.0707723	1.136e-07	1.93367e-49	7.67101e-95	5.54718e-97	5.70993e-59
AT1G14920.1	0	0	9	26	9	840	930	771	492	557	568	0	6	0	1897	2418	2371	7448	8458	6136	14.6667	847	539	2	2228.67	7347.33	-3.157	-3.94303	-9.64303	-2.38174	-11.5756	8.41984	7.63788	1.95292	9.21282	-0.775303	-1.56136	-7.26402	6.48615	5.70065	-0.786028	4.48124e-32	8.29927e-46	1.00798e-143	3.8809e-20	1.79507e-150	1.28757e-86	9.40343e-72	0.000632443
AT1G14930.1	0	0	0	0	0	11	19	17	186	5	68	0	0	0	3759	3048	2490	0	0	0	0	15.6667	86.3333	0	3099	0	6.9636	9.30144	0	14.3436	0	6.8685	9.21054	0	14.2688	-7.03484	-4.76721	-14.6482	7.33851	9.66218	2.26622	2.72596e-06	1.07773e-11	1	1.65619e-23	1	4.29643e-06	1.91706e-11	1
AT1G14970.1	0	0	324	490	434	24	23	16	497	431	439	96	61	63	229	299	291	125	147	148	416	21	455.667	73.3333	273	140	-2.78754	1.50843	0.867732	0.287029	-0.699341	-2.08767	2.20778	1.56726	0.986566	-3.07622	1.22156	0.58075	-3.65698	0.640852	4.29644	8.48861e-18	5.13829e-08	0.00155182	0.301113	0.0159635	2.4673e-10	2.09429e-14	3.95564e-08
AT1G14980.1	0	0	442	689	687	801	915	879	796	456	531	290	284	305	691	822	818	1028	1426	1001	606	865	594.333	293	777	1151.67	-0.440878	-1.13652	-1.61571	-1.21825	-1.74007	1.2992	0.603579	0.124461	0.521922	0.777357	0.0816919	-0.397483	1.17483	0.479163	-0.695645	0.0562517	1.12708e-06	7.29388e-12	1.78974e-07	3.12195e-13	4.21554e-08	0.0106361	0.603924
AT1G14990.1	0	0	318	482	226	178	198	140	167	160	219	56	110	88	404	481	478	89	87	80	342	172	182	84.6667	454.333	85.3333	0.951344	0.898427	1.32168	1.74255	0.162792	0.78848	0.735559	1.15878	1.57964	-0.790998	-0.843986	-0.420914	-0.370114	-0.423096	-0.0529669	0.00160732	0.00273496	9.62733e-06	6.23821e-09	0.613909	0.00869035	0.0142646	9.60834e-05
AT1G15000.1	0	0	895	1117	1087	481	488	433	231	245	235	19	74	19	1274	1770	1470	189	249	300	1033	467.333	237	37.3333	1504.67	246	0.864639	-0.251666	1.36763	1.92704	-2.60445	3.46913	2.35305	3.97301	4.53239	-1.06233	-2.17875	-0.559425	-0.50292	-1.61934	-1.11633	0.00491107	0.413642	9.11716e-06	6.64244e-10	2.06176e-14	1.71232e-23	3.34252e-12	1.08594e-29
AT1G15010.1	0	0	0	0	0	0	53	3	23	15	20	10	182	4	0	0	0	0	0	0	0	18.6667	19.3333	65.3333	0	0	0	0	0	0	0	0	0	0	0	0	0	0	0	0	0	0	0	0	0	0	0	0	0
AT1G15020.2	0	0	715	800	745	358	373	248	138	100	126	397	651	345	239	337	308	159	172	76	753.333	326.333	121.333	464.333	294.667	135.667	1.23257	-0.328688	1.81967	0.46949	1.97269	-0.740189	-2.30143	-0.153323	-1.50347	0.763248	-0.798262	1.35026	-0.586932	-2.14847	-1.56131	7.27756e-06	0.242442	3.90824e-11	0.0850153	1.24085e-12	0.00547897	3.11355e-16	0.562915
AT1G15030.1	0	0	792	748	814	234	329	242	390	382	385	68	98	85	0	0	0	64	94	64	784.667	268.333	385.667	83.6667	0	74	1.81761	2.20902	2.74806	-9.57205	0.3856	1.43189	1.82326	2.36222	-9.88309	11.4067	11.8545	12.6247	-0.930065	-0.538721	0.391322	2.28966e-12	1.69033e-17	6.37544e-26	2.53471e-41	0.152387	2.32852e-08	1.12344e-12	4.0271e-20
AT1G15040.1	0	0	0	0	0	0	3	4	0	0	0	0	0	0	0	0	0	0	0	0	0	2.33333	0	0	0	0	0	0	0	0	0	0	0	0	0	0	0	0	0	0	0	0	0	0	0	0	0	0	0
AT1G15060.1	0	0	164	164	180	576	1093	604	1073	762	1360	15	41	9	40	49	49	59	71	64	169.333	757.667	1065	21.6667	46	64.6667	3.48119	3.84192	0.711175	-1.15614	-1.4254	4.9065	5.26749	2.13773	0.270565	4.63792	4.9987	1.86797	2.77058	3.13124	0.360605	6.3537e-23	7.08115e-27	0.0346823	0.00109275	0.000113448	1.19198e-36	4.37933e-41	4.5175e-09
AT1G15080.1	0	0	1005	1059	1083	38	32	47	0	0	0	54	77	78	1064	1494	1403	126	163	130	1049	39	0	69.6667	1320.33	139.667	-1.86427	-10.2203	2.23778	2.57189	-0.797568	-1.06646	-9.3317	3.03556	3.36966	-4.43692	-13.1406	-0.334121	-4.10284	-12.8191	-8.37598	3.79554e-11	3.94617e-53	2.11113e-18	2.28575e-23	0.00301752	0.000267451	1.09909e-37	1.38505e-29
AT1G15110.2	0	0	568	820	720	244	186	182	522	418	601	33	62	9	150	225	220	261	320	292	702.667	204	513.667	34.6667	198.333	291	-0.556694	0.625369	0.576596	-1.23302	-2.91268	2.35607	3.53832	3.49031	1.68071	0.67627	1.85846	1.80977	-1.13336	0.0488105	1.18208	0.0943462	0.0576277	0.0794061	0.00023524	2.62093e-15	1.00219e-10	3.1799e-21	7.74576e-21
AT1G15120.2	0	0	1450	1579	1418	2551	2615	2276	1951	1475	1660	1071	1806	1143	3280	4098	3981	357	470	614	1482.33	2480.67	1695.33	1340	3786.33	480.333	2.30192	1.60843	0.932603	2.29141	1.63665	0.665243	-0.028256	-0.704123	0.654683	0.0105704	-0.682943	-1.35883	1.36938	0.675872	-0.693505	1.14356e-18	3.28673e-10	0.000223377	1.54155e-18	1.71476e-10	0.00765195	0.910923	0.00487618
AT1G15125.1	0	0	0	0	0	0	0	0	0	0	0	0	2	2	1	5	10	0	0	0	0	0	0	1.33333	5.33333	0	0	0	0	0	0	0	0	0	0	0	0	0	0	0	0	0	0	0	0	0	0	0	0
AT1G15130.1	0	0	1631	2166	2191	1033	1362	939	3154	2665	3067	2745	5201	2917	975	1284	1192	39	46	33	1996	1111.33	2962	3621	1150.33	39.3333	4.76754	6.04902	4.97623	4.20502	6.69312	-1.92595	-0.644696	-1.71826	-2.48944	0.56346	1.84475	0.7712	-0.207727	1.07356	1.28127	2.28039e-67	1.27755e-98	7.42052e-73	6.94753e-55	1.36521e-114	2.76221e-17	0.00349198	2.83844e-14
AT1G15140.1	0	0	1735	1429	2275	989	838	881	1334	1128	1206	6	12	8	2966	3442	3258	2195	2256	2452	1813	902.667	1222.67	8.66667	3222	2301	-1.40265	-1.11395	-1.03628	-0.188998	-7.85838	6.45604	6.74571	6.82679	7.67392	-1.21368	-0.924974	-0.847287	-0.366405	-0.0776946	0.288705	1.63726e-08	6.20806e-06	2.49335e-05	0.437127	5.69153e-104	1.42309e-75	2.26551e-81	5.49597e-84
AT1G15150.1	0	0	1	23	7	24	7	2	11	2	4	1	3	3	23	29	32	124	191	124	10.3333	11	5.66667	2.33333	28	146.333	0	0	0	0	0	0	0	0	0	0	0	0	0	0	0	0	0	0	0	0	0	0	0
AT1G15200.1	0	0	1762	2162	2202	537	445	428	1785	1556	1673	194	231	175	763	901	833	813	961	766	2042	470	1671.33	200	832.333	846.667	-0.887864	0.797677	0.586668	-0.682095	-1.87449	0.986646	2.6722	2.4613	1.19254	-0.205808	1.47979	1.26879	-1.47457	0.211025	1.68555	1.38847e-05	7.54977e-05	0.00349719	0.000750914	1.36262e-18	2.99562e-06	7.85335e-35	2.79134e-30
AT1G15210.1	0	0	0	0	0	194	85	100	25	24	25	42	61	46	115400	134434	125715	0	0	0	0	126.333	24.6667	49.6667	125183	0	9.96966	7.54525	0	19.6474	8.73743	1.1135	-1.38265	-9.14244	10.4441	-9.33031	-11.8284	-19.952	10.3469	7.90478	-2.49675	1.35309e-37	1.0863e-14	1	1.45901e-160	2.39841e-24	0.000985305	0.000210197	3.44457e-27
AT1G15215.2	0	0	577	795	808	356	373	306	18	35	20	308	350	371	144	146	149	242	374	273	726.667	345	24.3333	343	146.333	296.333	0.183946	-3.76109	0.611502	-1.65918	0.436656	-0.252718	-4.19729	0.174795	-2.09582	1.84315	-2.10342	2.2709	-0.427541	-4.3742	-3.94514	0.451565	1.04573e-36	0.011521	6.54553e-11	0.0735196	0.299352	1.73332e-44	0.471823
AT1G15220.1	0	0	69	87	51	197	255	172	148	129	224	56	75	75	110	111	133	84	81	86	69	208	167	68.6667	118	83.6667	1.24595	0.792925	-0.959432	-0.173856	-0.093621	1.33949	0.886501	-0.865692	-0.0801885	1.42008	0.966974	-0.785819	2.20568	1.75262	-0.45309	2.31977e-05	0.0072355	0.00167733	0.555984	0.768838	6.74635e-06	0.0028602	0.00524642
AT1G15230.1	0	0	221	191	307	119	115	103	88	86	87	100	63	59	0	0	0	203	287	248	239.667	112.333	87	74	0	246	-1.17216	-1.67978	-0.717329	-11.3143	-1.48696	0.314887	-0.19262	0.770002	-9.75217	10.1586	9.70728	10.9014	-0.455036	-0.962765	-0.507581	0.000216347	1.92625e-07	0.0206351	9.47117e-55	4.6838e-06	0.34344	0.562187	0.016862
AT1G15240.2	0	0	1328	1703	1712	56	50	50	1472	1628	1555	2470	3612	2893	1391	1762	1681	654	796	555	1581	52	1551.67	2991.67	1611.33	668.333	-3.71325	1.04432	0.562867	0.613143	2.36491	-6.07794	-1.32062	-1.80211	-1.75183	-4.32712	0.431199	-0.0502776	-4.27686	0.481476	4.75777	1.93809e-51	5.52159e-07	0.00664059	0.00311656	4.61171e-28	9.84692e-116	2.15949e-10	1.15458e-17
AT1G15250.1	0	0	116	172	268	6261	3242	4006	1422	1215	1327	51	103	60	1583	1823	1770	321	365	261	185.333	4503	1321.33	71.3333	1725.33	315.667	3.80659	1.88539	-1.47621	1.79728	-1.96606	5.77264	3.85154	0.490318	3.76374	2.00943	0.0881831	-3.27369	5.28294	3.36173	-1.92123	4.65633e-34	9.84789e-11	5.33106e-07	6.19749e-10	1.34227e-10	2.28449e-61	6.88846e-33	0.10602
AT1G15260.1	0	0	7	1	11	19	11	9	9	6	0	30	4	9	30	57	61	4	5	1	6.33333	13	5	14.3333	49.3333	3.33333	0	0	0	0	0	0	0	0	0	0	0	0	0	0	0	0	0	0	0	0	0	0	0
AT1G15280.2	0	0	2287	3098	2908	2764	3291	2599	2801	2729	2664	2198	3279	3064	1851	2287	2271	890	1115	831	2764.33	2884.67	2731.33	2847	2136.33	945.333	1.56768	1.35485	0.865134	0.517912	1.79376	-0.226088	-0.438924	-0.928663	-1.27588	1.0498	0.836959	0.347225	0.702575	0.489737	-0.212837	3.98459e-14	5.1282e-11	2.32711e-05	0.0110786	8.01883e-18	0.263355	0.0300941	5.06837e-06
AT1G15290.1	0	0	28	13	77	6	16	12	88	89	86	3153	5574	3652	19677	23871	23534	1050	1176	817	39.3333	11.3333	87.6667	4126.33	22360.7	1014.33	-6.50878	-3.70477	-5.38282	3.80642	2.20834	-8.71604	-5.91299	-7.59091	1.59803	-10.3187	-7.51163	-9.19028	-1.12954	1.67788	2.80496	2.60266e-47	7.44645e-23	5.89583e-39	9.06982e-25	1.8815e-10	4.33638e-72	3.15024e-46	1.40215e-63
AT1G15320.1	0	0	76	147	179	119	133	95	158	42	338	77	77	60	33	48	52	242	241	202	134	115.667	179.333	71.3333	44.3333	228.333	-1.03614	-0.566729	-1.49316	-3.04039	-1.46414	0.428076	0.897533	-0.0285973	-1.57566	2.00412	2.4738	1.54787	0.45684	0.926404	0.46946	0.0274189	0.222607	0.00162124	1.94274e-09	0.00215354	0.371737	0.0595001	0.949333
AT1G15330.1	0	0	2	3	4	1	0	1	0	3	1	15	15	29	3	5	5	9	3	5	3	0.666667	1.33333	19.6667	4.33333	5.66667	0	0	0	0	0	0	0	0	0	0	0	0	0	0	0	0	0	0	0	0	0	0	0
AT1G15340.1	0	0	3772	5469	4728	1359	1255	1141	3112	3087	3160	1837	2294	1874	2421	3250	3159	336	429	333	4656.33	1251.67	3119.67	2001.67	2943.33	366	1.73566	2.91337	2.98283	2.34219	2.65974	-0.924105	0.253576	0.322963	-0.317665	-0.606459	0.571245	0.640634	-1.24709	-0.0693848	1.17769	1.55657e-16	6.13041e-41	1.25491e-42	4.69271e-28	5.83339e-35	5.82275e-06	0.208897	0.109243
AT1G15360.1	0	0	554	250	919	302	305	324	350	223	219	3	5	0	0	0	0	22	17	108	574.333	310.333	264	2.66667	0	49	2.52816	2.1399	2.77258	-9.08643	-4.06582	6.59469	6.20939	6.85236	-4.93229	11.6319	11.2999	12.1635	-0.2438	-0.632241	-0.388402	0.000182006	0.00132433	4.52133e-05	1.042e-12	4.67321e-07	2.71382e-14	2.64841e-13	1.80204e-15
AT1G15370.1	0	0	559	660	802	567	627	492	2	2	1	1	2	1	1003	1336	1333	778	938	798	673.667	562	1.66667	1.33333	1224	838	-0.625414	-9.04866	-1.00598	-0.124102	-8.97906	8.35548	-0.0549256	8.00169	8.88269	-0.501337	-8.94756	-0.881902	0.380538	-8.06642	-8.42471	0.00366934	2.2104e-119	3.13351e-06	0.560961	2.50517e-110	1.82732e-94	1	3.53983e-86
AT1G15380.1	0	0	125	140	205	4	3	4	3	4	2	0	54	0	197	231	191	342	533	576	156.667	3.66667	3	18	206.333	483.667	-7.03927	-7.45615	-2.3312	-1.89431	-4.75829	-2.27755	-2.69324	2.42963	2.86643	-5.15563	-5.57487	-0.436955	-4.71907	-5.13838	-0.414757	1.19457e-10	1.9411e-11	0.0063868	0.024346	6.83572e-07	0.0200737	0.00831207	0.0050835
AT1G15390.1	0	0	187	372	515	112	114	80	45	42	45	109	98	120	726	1013	994	258	293	252	358	102	44	109	911	267.667	-1.44491	-2.78775	-0.310379	1.09198	-1.07009	-0.37473	-1.71736	0.759911	2.16224	-2.53714	-3.88053	-1.40243	-1.13479	-2.47818	-1.34282	6.31521e-07	3.48995e-19	0.263656	8.22429e-05	0.000205938	0.202815	3.64552e-08	0.0081531
AT1G15400.3	0	0	0	0	0	326	487	302	514	870	610	118	210	255	78	104	63	91	95	87	0	371.667	664.667	194.333	81.6667	91	1.96432	2.69389	-9.90091	-0.819299	1.28403	0.680176	1.40968	-11.1112	-2.10356	2.78395	3.51358	-9.37242	11.8821	12.6676	0.729499	1.12048e-08	1.56731e-14	3.06749e-34	0.018436	0.000173071	0.0391959	2.24855e-05	2.18942e-47
AT1G15410.1	0	0	90	41	75	10	27	2	208	78	217	152	55	187	12	13	8	78	82	60	68.6667	13	167.667	131.333	11	73.3333	-2.58311	0.988523	-0.727111	-3.36408	1.1251	-3.70741	-0.136743	-1.85249	-4.48857	0.778508	4.35373	2.64013	-1.85874	1.71595	3.57239	8.74895e-05	0.102883	0.232655	9.84572e-07	0.0642644	6.2371e-08	0.821965	0.00270547
AT1G15420.1	0	0	351	594	459	139	158	148	376	287	491	117	420	133	457	532	515	133	207	131	468	148.333	384.667	223.333	501.333	157	-0.104479	1.11758	0.896374	1.03303	0.642285	-0.746765	0.475224	0.253958	0.390617	-1.13754	0.0846475	-0.13667	-1.00088	0.221312	1.22207	0.762412	0.000867098	0.00728605	0.00201951	0.0562216	0.0270869	0.149503	0.438601
AT1G15440.1	0	0	882	1421	1222	1198	940	974	418	388	308	14	48	19	680	776	787	1032	1204	661	1175	1037.33	371.333	27	747.667	965.667	0.0839009	-1.54082	-0.396407	-1.01033	-4.98141	5.0654	3.44101	4.5865	3.97254	1.09423	-0.530562	0.61394	0.480311	-1.14449	-1.62473	0.752614	1.61887e-08	0.136136	0.000167681	5.3737e-51	2.35345e-52	2.75672e-27	6.00395e-45
AT1G15460.1	0	0	92	70	142	16	29	21	67	26	43	0	40	0	54	23	30	286	343	159	101.333	22	45.3333	13.3333	35.6667	262.667	-3.59515	-2.70761	-2.0301	-3.44468	-4.26283	0.668417	1.55635	2.23608	0.8216	-0.15211	0.73656	1.41529	-1.56678	-0.678225	0.887964	9.68461e-05	0.00226797	0.0183854	0.000169575	7.66249e-06	0.449661	0.0764969	0.010986
AT1G15480.1	0	0	1011	1273	1297	386	374	339	1057	861	1079	77	147	103	696	699	631	791	846	388	1193.67	366.333	999	109	675.333	675	-0.901772	0.399599	0.157521	-0.62388	-2.42827	1.52653	2.82795	2.5861	1.8047	-0.277942	1.0235	0.781426	-1.05935	0.242091	1.30139	0.000338591	0.106851	0.524353	0.0123717	1.4137e-19	7.485e-09	1.81327e-25	5.7643e-22
AT1G15490.1	0	0	34	57	59	359	290	327	515	333	391	616	797	869	0	0	0	79	79	77	50	325.333	413	760.667	0	78.3333	2.00987	2.19706	-1.3546	-9.67377	3.47792	-1.4682	-1.28113	-4.83293	-13.0775	11.7007	11.9443	8.62295	3.36489	3.55216	0.1871	7.36346e-13	5.12476e-15	5.31876e-06	7.02741e-40	7.05612e-33	2.59386e-08	9.45607e-07	4.26353e-54
AT1G15500.1	0	0	4837	5517	6245	5364	4943	3899	87	59	89	418	756	539	8329	9828	10073	4421	5117	3440	5533	4735.33	78.3333	571	9410	4326	0.0915481	-5.96648	-0.319966	0.468416	-2.73266	2.82421	-3.23365	2.41275	3.20113	-0.376867	-6.43541	-0.788386	0.411515	-5.64705	-6.05806	0.678507	3.25419e-100	0.147443	0.0340008	5.58265e-31	9.24476e-33	5.83984e-37	4.641e-25
AT1G15510.1	0	0	100	187	212	556	259	404	1	3	2	5	3	4	384	419	392	4	4	4	166.333	406.333	2	4	398.333	4	6.59653	-1.13081	4.62774	5.94878	0.207148	6.38636	-1.33519	4.41741	5.73841	0.656905	-7.09184	-1.3215	1.97826	-5.77107	-7.73067	2.37764e-39	0.219771	7.907e-21	5.76675e-33	0.86071	2.91454e-37	0.0988235	3.30425e-19
AT1G15520.1	0	0	32	130	141	27	29	28	51	46	37	60	385	325	315	334	326	22	39	16	101	28	44.6667	256.667	325	25.6667	0.120622	0.651189	1.25876	3.04043	3.48877	-3.3683	-2.83821	-2.23189	-0.450255	-2.91974	-2.38896	-1.78201	-1.13805	-0.607189	0.530567	0.839367	0.225846	0.016388	2.23885e-08	3.16067e-10	1.04999e-09	1.03847e-07	1.52531e-05
AT1G15550.1	0	0	7	11	5	0	0	0	163	71	78	40	24	17	68	102	83	58	77	23	7.66667	0	104	27	84.3333	52.6667	0	0	0	0	0	0	0	0	0	0	0	0	0	0	0	0	0	0	0	0	0	0	0
AT1G15570.1	0	0	0	0	0	23	10	19	0	0	0	0	0	0	0	0	0	1	6	3	0	17.3333	0	0	0	3.33333	0	0	0	0	0	0	0	0	0	0	0	0	0	0	0	0	0	0	0	0	0	0	0
AT1G15660.1	0	0	112	113	119	380	312	387	197	118	156	655	1074	650	356	467	450	623	702	460	114.667	359.667	157	793	424.333	595	-0.746635	-2.10443	-3.03861	-1.14537	0.604111	-1.35073	-2.70848	-3.64266	-1.74949	0.398691	-0.959245	-1.8935	2.29195	0.93406	-1.35779	0.00193455	7.39152e-17	6.50008e-31	2.05969e-06	0.0111963	2.44066e-08	4.73022e-26	6.04934e-42
AT1G15670.1	0	0	270	406	174	451	563	614	576	700	457	58	74	139	939	1343	1080	52	80	109	283.333	542.667	577.667	90.3333	1120.67	80.3333	2.69959	2.6502	1.12579	3.11013	0.368696	2.33076	2.28136	0.75691	2.74123	-0.410149	-0.459631	-1.98447	1.57422	1.52476	-0.049478	3.04058e-11	6.28592e-11	0.00409163	4.35902e-14	0.357409	5.80092e-09	1.18002e-08	0.051637
AT1G15680.1	0	0	0	0	0	0	0	0	0	0	0	164	332	246	0	0	0	0	0	0	0	0	0	247.333	0	0	0	0	0	0	11.0307	-11.0537	-11.1308	-11.4364	-11.4224	0	0	0	0	0	0	1	1	1	1	9.89239e-42	6.07992e-42	1.30976e-42	6.35891e-45
AT1G15690.1	0	0	60	44	159	14	13	21	33	15	12	5559	4486	5615	114	167	149	881	1022	384	87.6667	16	20	5220	143.333	762.333	-5.55687	-5.40352	-3.7979	-3.05004	3.0467	-8.60282	-8.44963	-6.84454	-6.09672	-2.50927	-2.35542	-0.748043	-1.76147	-1.60756	0.153905	2.73852e-27	1.21951e-26	1.19544e-16	5.11877e-12	3.04446e-12	2.33279e-50	1.32747e-49	7.37636e-39
AT1G15700.1	0	0	661	508	701	38	35	38	64	54	44	33	52	62	400	525	528	0	0	0	623.333	37	54	49	484.333	0	8.20069	8.67189	12.0063	11.6236	8.72501	-0.642812	-0.243865	2.80218	2.43274	-3.0762	-2.67697	0.369439	-3.44566	-3.04642	0.399135	6.78128e-21	3.87742e-24	1.55495e-65	7.48461e-60	9.52476e-26	0.0605957	0.471054	1.31553e-18
AT1G15710.1	0	0	1	1	80	163	214	205	702	649	782	80	70	82	0	0	0	87	104	103	27.3333	194	711	77.3333	0	98	0.936581	2.66295	-2.64265	-9.99729	-0.118083	1.05461	2.78096	-2.52414	-9.80443	10.9507	12.7336	7.65765	3.57951	5.30628	1.72634	0.275243	0.00302518	0.00370123	1.59561e-10	0.892688	0.220225	0.00205716	0.00549272
AT1G15720.1	0	0	0	0	0	0	0	0	0	0	0	0	0	0	89	123	126	0	0	0	0	0	0	0	112.667	0	0	0	0	0	0	0	0	0	0	0	0	0	0	0	0	0	0	0	0	0	0	0	0
AT1G15730.1	0	0	17	56	32	132	95	129	142	112	96	22	46	29	68	94	70	153	132	72	35	118.667	116.667	32.3333	77.3333	119	0	0	0	0	0	0	0	0	0	0	0	0	0	0	0	0	0	0	0	0	0	0	0
AT1G15740.1	0	0	20	32	32	388	632	325	538	655	684	135	224	192	1433	1783	1480	2813	3621	3118	28	448.333	625.667	183.667	1565.33	3184	-2.89413	-2.5268	-7.51779	-1.6847	-3.92549	1.0314	1.39876	-3.59167	2.241	-1.2095	-0.842147	-5.83451	4.62367	4.99132	0.367345	8.59472e-28	3.40815e-22	4.21074e-107	2.69242e-11	1.56727e-44	6.33233e-05	6.42982e-08	1.47738e-31
AT1G15750.1	0	0	5	0	240	96	63	58	5853	4466	6242	2369	3411	1665	6275	7699	7712	6970	8029	5479	81.6667	72.3333	5520.33	2481.67	7228.67	6826	-6.59224	-0.488265	-7.17595	-0.57285	-1.2674	-5.32467	0.779141	-5.90839	0.694562	-6.01995	0.0845834	-6.60363	0.583167	6.68783	6.10413	1.10276e-09	0.566817	1.02069e-10	0.501949	0.142196	1.84638e-07	0.362506	1.7647e-08
AT1G15760.1	0	0	79	166	139	84	54	36	189	65	102	77	238	76	138	161	178	198	259	214	128	58	118.667	130.333	159	223.667	-1.99605	-1.11551	-1.5146	-1.15348	-0.651541	-1.34434	-0.463882	-0.862876	-0.501786	-0.843086	0.0378199	-0.361178	-0.481985	0.398946	0.880672	2.98287e-06	0.0066592	0.000257467	0.00503003	0.110129	0.00159348	0.26728	0.0371225
AT1G15770.1	0	0	0	0	0	0	0	0	437	366	403	0	0	0	0	0	0	0	0	0	0	0	402	0	0	0	0	11.5621	0	0	0	0	11.471	0	-5.12548e-15	0	11.9106	0	0	11.9232	11.5822	1	1.36148e-52	1	1	1	1	2.10491e-51	1
AT1G15820.1	0	0	3169	6140	7411	11083	5349	9431	19298	15044	24537	2930	1830	2330	20669	25506	22994	20686	23582	27312	5573.33	8621	19626.3	2363.33	23056.3	23860	-1.5065	-0.492317	-2.83937	-0.729287	-3.0992	1.5927	2.60689	0.259849	2.36993	-0.777219	0.236969	-2.11009	1.33286	2.34705	1.01419	1.35522e-05	0.147184	5.16552e-15	0.0322531	3.13079e-17	4.55311e-06	4.25189e-13	0.444675
AT1G15850.1	0	0	1330	1690	1301	552	1094	844	1486	1413	1408	120	205	191	702	875	770	171	202	173	1440.33	830	1435.67	172	782.333	182	2.13866	2.79493	2.30621	1.44036	0.108006	2.0306	2.68687	2.19816	1.33231	0.698459	1.35472	0.865866	-0.167385	0.488868	0.656238	3.53392e-16	1.44335e-25	1.67103e-18	2.25342e-08	0.688546	8.76098e-15	6.7884e-24	5.20951e-17
AT1G15860.1	0	0	1459	2102	1298	2384	2858	2351	1587	1855	1579	2278	2781	2967	929	1157	1181	276	320	268	1619.67	2531	1673.67	2675.33	1089	288	3.08819	2.36092	1.81276	1.25199	3.42595	-0.337812	-1.06511	-1.61336	-2.17412	1.83632	1.10902	0.560781	1.27555	0.548247	-0.727296	3.04966e-33	2.74518e-21	1.51924e-13	2.56846e-07	1.98355e-39	0.150987	7.42695e-06	2.07233e-11
AT1G15870.1	0	0	175	201	263	365	389	412	605	535	543	36	35	50	252	231	242	10	12	6	213	388.667	561	40.3333	241.667	9.33333	5.33493	5.71635	3.81599	4.04317	2.324	3.00941	3.39011	1.48726	1.71455	1.2957	1.67626	-0.227342	1.52302	1.90359	0.380524	5.28425e-52	9.16033e-59	5.13996e-28	3.18059e-31	7.45126e-10	1.6802e-24	1.98284e-30	2.94471e-07
AT1G15880.1	0	0	462	597	567	2727	1818	2593	392	285	396	214	335	252	489	553	529	426	503	382	542	2379.33	357.667	267	523.667	437	2.42354	-0.475725	-0.37129	-0.392256	-0.517258	2.94078	0.0415557	0.146019	0.125053	2.81587	-0.0834969	0.0209672	2.79491	-0.104463	-2.89929	6.68858e-24	0.042435	0.111188	0.0927228	0.0287377	1.49971e-32	0.864877	0.536089
AT1G15890.1	0	0	30	147	34	1	19	19	5	4	4	39	86	41	81	90	114	18	20	19	70.3333	13	4.33333	55.3333	95	19	0	0	0	0	0	0	0	0	0	0	0	0	0	0	0	0	0	0	0	0	0	0	0
AT1G15900.1	0	0	0	0	0	0	0	0	0	0	0	10	16	12	0	0	0	0	0	0	0	0	0	12.6667	0	0	0	0	0	0	0	0	0	0	0	0	0	0	0	0	0	0	0	0	0	0	0	0	0
AT1G15910.1	0	0	1691	3129	3591	111	85	114	101	139	100	333	384	268	201	275	288	8	9	60	2803.67	103.333	113.333	328.333	254.667	25.6667	1.89004	1.87913	5.96076	2.54639	3.78992	-1.90031	-1.91153	2.16895	-1.24533	-0.65532	-0.666488	3.41447	-4.06966	-4.08086	-0.011147	0.00028399	0.000289114	9.85576e-24	1.11208e-06	4.04688e-12	0.000124886	0.000108402	1.05686e-05
AT1G15920.2	0	0	538	650	720	267	393	203	326	355	380	340	519	433	211	295	325	110	167	131	636	287.667	353.667	430.667	277	136	1.02256	1.20344	1.54375	0.357909	1.86178	-0.839278	-0.658449	-0.318313	-1.50413	0.664798	0.845674	1.18592	-0.521046	-0.340186	0.18085	2.85298e-05	8.37151e-07	2.2918e-10	0.143833	4.09124e-14	0.000391313	0.00517181	0.172589
AT1G15930.2	0	0	0	0	0	8067	4704	5813	2103	1557	1816	33	89	44	8481	9302	8918	1509	1867	1369	0	6194.67	1825.33	55.3333	8900.33	1581.67	1.94404	0.0243987	-14.006	1.84436	-4.67077	6.61485	4.69536	-9.26037	6.51583	0.0996982	-1.81996	-16.1416	15.9666	14.1029	-1.91965	1.68981e-11	0.93133	3.88908e-102	1.48734e-10	3.6694e-44	3.3842e-74	1.49178e-44	8.75232e-31
AT1G15940.1	0	0	1170	1542	924	1737	1749	1412	335	377	313	131	245	188	448	554	520	372	418	334	1212	1632.67	341.667	188	507.333	374.667	2.07676	-0.309691	1.02434	-0.224845	-0.812676	2.88942	0.503018	1.8371	0.587926	2.30169	-0.0848658	1.24923	1.0525	-1.33406	-2.38648	2.71462e-17	0.201536	1.98279e-05	0.350764	0.000937312	1.65307e-29	0.0405971	1.20545e-13
AT1G15950.1	0	0	344	317	410	189	268	235	36	25	64	1055	682	595	526	728	698	851	1163	3240	357	230.667	41.6667	777.333	650.667	1751.33	-3.03403	-5.65303	-3.03572	-2.16675	-0.989007	-2.04498	-4.66372	-2.04666	-1.17771	-0.867432	-3.48724	-0.869016	0.00153424	-2.61829	-2.61902	1.20543e-10	7.40886e-26	1.10725e-10	1.79165e-06	0.0244272	6.83323e-06	1.54258e-19	6.49941e-06
AT1G15960.1	0	0	50	96	70	68	212	100	0	0	7	68	490	465	387	349	358	52	88	91	72	126.667	2.33333	341	364.667	77	0.638533	-5.16996	-0.804799	1.59349	2.28038	-1.64193	-7.44554	-3.08559	-0.687424	-0.954785	-6.77987	-2.39876	1.44354	-4.38199	-5.8096	0.275933	2.45779e-11	0.171007	0.00699367	0.000153863	0.00520235	1.7551e-19	7.01964e-07
AT1G15980.1	0	0	72	67	103	1693	1709	1478	7712	6959	8657	281	326	293	39186	43851	42070	6373	7354	7836	80.6667	1626.67	7776	300	41702.3	7187.67	-2.20142	-0.0865343	-7.17335	1.86661	-4.38539	2.18399	4.29889	-2.78769	6.25213	-4.06805	-1.95315	-9.04046	4.97194	7.08695	2.11489	1.29701e-20	0.701982	3.99316e-124	1.21967e-15	1.53899e-63	7.66668e-20	1.42031e-61	5.70942e-27
AT1G16000.1	0	0	176	248	213	309	279	333	258	243	345	74	116	61	355	469	432	147	184	148	212.333	307	282	83.6667	418.667	159.667	0.913739	0.635505	-0.274215	0.726016	-0.745655	1.65937	1.38119	0.471649	1.47185	0.187835	-0.0904474	-1.00033	1.18808	0.909812	-0.278261	0.00024629	0.0105876	0.277762	0.00332815	0.00431887	1.42507e-10	8.50521e-08	0.0667901
AT1G16010.2	0	0	133	345	239	162	201	162	156	128	258	809	1059	951	303	384	405	610	718	671	239	175	180.667	939.667	364	666.333	-1.98111	-2.08147	-2.20252	-1.54598	0.693253	-2.67431	-2.77468	-2.89577	-2.23924	-0.435299	-0.535647	-0.656603	0.221242	0.120908	-0.100325	3.63214e-12	3.0537e-13	1.10017e-14	2.78981e-08	0.0107564	3.8453e-20	1.88967e-21	3.42819e-23
AT1G16020.1	0	0	710	905	992	224	308	242	1270	1329	1317	438	653	403	328	469	445	419	530	461	869	258	1305.33	498	414	470	-0.91382	1.29147	0.194387	-0.856507	0.269384	-1.18318	1.02206	-0.075016	-1.12589	-0.0573846	2.14803	1.05095	-1.10828	1.09712	2.20531	1.57503e-05	4.89696e-10	0.347352	4.12876e-05	0.196112	2.5905e-08	7.33083e-07	0.718479
AT1G16030.1	0	0	3	1	2	0	0	0	1	0	14	3	2	6	223	196	135	8	8	3	2	0	5	3.66667	184.667	6.33333	-5.69658	-0.518146	-2.21882	4.23555	-0.522644	-5.07973	0.00615438	-1.68855	4.76037	-10.2906	-4.75716	-6.47321	-3.84802	1.70213	5.26903	0.000442447	0.610922	0.0309586	1.42421e-07	0.643633	0.00445782	1	0.094879
AT1G16040.1	0	0	53	58	92	105	122	99	131	93	143	23	28	25	289	388	393	42	53	50	67.6667	108.667	122.333	25.3333	356.667	48.3333	1.11758	1.14365	-0.211737	2.2081	-0.728515	1.846	1.87222	0.517441	2.93711	-1.0901	-1.06415	-2.42034	1.32978	1.35583	0.0259751	5.02026e-05	3.19245e-05	0.466767	1.63718e-16	0.0214066	3.68766e-10	1.78723e-10	0.101868
AT1G16060.1	0	0	269	164	181	54	92	44	119	87	126	29	4	25	95	141	126	8	13	25	204.667	63.3333	110.667	19.3333	120.667	15.3333	1.93699	2.61801	3.06531	2.2625	0.592565	1.34378	2.02458	2.47134	1.66859	-0.323731	0.35709	0.802883	-1.12649	-0.445686	0.680629	0.000654798	4.92453e-06	9.58448e-08	6.95026e-05	0.333263	0.0164364	0.00029023	1.13767e-05
AT1G16070.2	0	0	1	2	13	62	67	61	5	58	8	13	1	4	129	239	224	1	2	3	5.33333	63.3333	23.6667	6	197.333	2	4.8472	3.35858	0.622849	5.85581	1.82185	3.01882	1.52776	-1.21614	4.01509	-0.991304	-2.48497	-5.24102	4.24271	2.75054	-1.49262	7.84748e-06	0.00196352	0.686678	1.51178e-07	0.122609	0.0020626	0.117615	0.250526
AT1G16080.1	0	0	423	732	676	7163	4138	5487	2098	2280	2056	879	779	811	1446	1672	1730	1140	1296	1317	610.333	5596	2144.67	823	1616	1251	2.1206	0.587635	-1.75127	-0.302846	-0.385132	2.50573	0.972766	-1.36611	0.0822984	2.42347	0.890491	-1.44847	3.8719	2.33893	-1.53298	9.4409e-15	0.0263682	1.19864e-10	0.251755	0.146838	1.95257e-19	0.00026313	4.13131e-07
AT1G16090.1	0	0	0	0	0	14	189	38	0	0	0	0	0	0	0	0	0	0	0	0	0	80.3333	0	0	0	0	0	0	0	0	0	0	0	0	0	0	0	0	0	0	0	0	0	0	0	0	0	0	0
AT1G16110.1	0	0	7	3	3	0	15	1	17	4	15	7	1	14	0	0	0	3	14	1	4.33333	5.33333	12	7.33333	0	6	0	0	0	0	0	0	0	0	0	0	0	0	0	0	0	0	0	0	0	0	0	0	0
AT1G16180.1	0	0	6552	7526	8988	105	159	118	1113	1157	1325	3852	6612	4213	2	0	2	4665	5693	5693	7688.67	127.333	1198.33	4892.33	1.33333	5350.33	-5.45078	-2.35084	-0.173784	-12.4849	0.0395766	-5.49026	-2.3904	-0.213361	-12.5166	7.03549	10.1414	12.3397	-5.27732	-2.17708	3.10003	1.51229e-77	6.06103e-21	0.465397	8.26388e-169	0.868522	2.73706e-78	1.53564e-21	0.37041
AT1G16190.1	0	0	0	0	0	0	0	0	0	0	0	516	934	515	1364	1721	1659	0	0	0	0	0	0	655	1581.33	0	0	0	0	13.3342	12.4324	-12.4554	-12.5325	-12.8382	0.4352	-13.3508	-13.4073	-13.6387	0	0	0	1	1	1	1.14142e-85	1.48788e-76	6.59741e-77	5.76526e-78	9.98065e-82
AT1G16210.1	0	0	946	1362	1199	953	1302	1101	632	601	539	465	611	339	1736	2013	1925	603	735	554	1169	1118.67	590.667	471.667	1891.33	630.667	0.787205	-0.270893	0.204585	0.930533	-0.220832	1.00803	-0.0500545	0.425428	1.15137	-0.143302	-1.20144	-0.725963	0.582647	-0.475492	-1.05811	0.000395071	0.224579	0.355974	2.76897e-05	0.323814	6.53123e-06	0.82627	0.0557162
AT1G16220.1	0	0	0	0	0	0	0	0	25	66	12	79	169	199	12	8	5	0	0	0	0	0	34.3333	149	8.33333	0	0	0	0	0	0	0	0	0	0	0	0	0	0	0	0	0	0	0	0	0	0	0	0
AT1G16225.1	0	0	527	831	805	394	581	345	476	332	342	345	569	491	982	1178	1185	110	169	212	721	440	383.333	468.333	1115	163.667	1.34905	1.02123	1.42067	2.08749	1.68837	-0.339376	-0.667224	-0.267929	0.398895	-0.738301	-1.06618	-0.666852	-0.0714702	-0.399343	-0.327851	9.14781e-07	0.000193616	2.21777e-07	5.82147e-14	1.08524e-09	0.202794	0.0125534	0.312473
AT1G16260.1	0	0	0	15	1	1	8	3	1	6	0	0	34	4	36	43	40	73	93	60	5.33333	4	2.33333	12.6667	39.6667	75.3333	0	0	0	0	0	0	0	0	0	0	0	0	0	0	0	0	0	0	0	0	0	0	0
AT1G16270.1	0	0	3733	4926	4252	7197	7676	6885	4	10	4	6809	11190	8745	4455	5736	5373	1712	1901	1624	4303.67	7252.67	6	8914.67	5188	1745.67	2.00938	-8.33496	0.615353	0.902939	2.53606	-0.526682	-10.869	-1.92073	-1.63314	1.10646	-9.2446	-0.287589	1.39405	-8.95723	-10.3448	7.193e-19	2.2913e-127	0.00507916	4.1892e-05	4.25097e-28	0.015937	1.23849e-193	1.5969e-17
AT1G16280.1	0	0	1228	1759	1482	2	62	36	0	0	7	55	95	67	1283	1466	1427	1502	1829	1512	1489.67	33.3333	2.33333	72.3333	1392	1614.33	-5.65459	-9.54913	-0.804103	-0.871467	-4.29557	-1.35861	-5.24835	3.49202	3.42464	-4.78433	-8.69446	0.0673655	-4.85173	-8.76236	-3.89529	1.77745e-19	4.07979e-34	0.114835	0.0878239	1.93631e-13	0.0126175	1.14174e-13	5.68527e-10
AT1G16300.1	0	0	1019	1258	1126	135	113	79	446	323	746	415	895	550	2	5	0	217	327	285	1134.33	109	505	620	2.33333	276.333	-1.39156	0.674157	1.35845	-7.46247	1.33096	-2.72246	-0.656844	0.027368	-8.78883	6.07169	8.14106	8.8379	-2.75025	-0.684253	2.06579	1.30892e-05	0.0288225	1.1882e-05	1.94509e-52	1.91829e-05	1.42796e-16	0.0318762	0.928491
AT1G16310.1	0	0	90	154	135	379	343	549	641	244	306	113	278	141	265	285	280	67	93	118	126.333	423.667	397	177.333	276.667	92.6667	2.15551	1.87681	-0.273041	0.903838	1.06815	1.08724	0.808501	-1.34144	-0.164602	1.25199	0.973214	-1.17707	2.42889	2.15015	-0.278777	2.78134e-08	1.12755e-06	0.474301	0.0173355	0.00513946	0.00356955	0.029549	0.000428332
AT1G16320.1	0	0	1515	2311	1643	1055	1262	1433	917	922	1473	1544	2035	1817	588	694	709	1633	1853	1456	1823	1250	1104	1798.67	663.667	1647.33	-0.427566	-0.76384	-0.538987	-1.9719	0.331552	-0.759116	-1.09539	-0.870544	-2.30344	1.54432	1.20805	1.43295	0.111414	-0.224867	-0.336273	0.0845681	0.00213558	0.0295271	1.42269e-14	0.180062	0.00225968	1.17849e-05	0.000462063
AT1G16330.1	0	0	71	168	155	130	101	117	89	86	64	63	37	31	197	298	252	436	531	438	131.333	116	79.6667	43.6667	249	468.333	-2.04562	-2.73249	-2.55279	-1.58358	-3.1758	1.13032	0.443667	0.623908	1.59305	-0.462304	-1.14932	-0.969362	0.506911	-0.180084	-0.686826	7.98591e-10	1.86806e-15	4.06005e-14	1.06071e-06	5.28695e-19	0.00126312	0.222342	0.0768808
AT1G16340.1	0	0	833	909	993	1211	2100	903	2132	1517	2434	807	531	686	676	994	1015	33	31	55	911.667	1404.67	2027.67	674.667	895	39.6667	5.03655	5.44688	3.80838	3.78433	4.30305	0.733136	1.14325	-0.495946	-0.519973	1.25314	1.66326	0.0240279	1.22911	1.63924	0.410113	1.24186e-38	1.57886e-43	6.31843e-25	1.18483e-24	4.47309e-30	0.0219927	0.000381525	0.120366
AT1G16350.1	0	0	2759	3829	3023	3236	3616	2876	2057	2580	3338	131	177	128	2255	2706	2675	1012	1141	1129	3203.67	3242.67	2658.33	145.333	2545.33	1094	1.50998	1.08914	0.856412	0.546117	-2.72409	4.23409	3.81329	3.58074	3.27044	0.963889	0.543036	0.310298	0.653594	0.23274	-0.420851	1.58584e-10	3.2371e-06	0.000236879	0.0187121	5.20824e-27	2.73451e-56	1.41805e-47	4.7763e-43
AT1G16360.1	0	0	0	0	0	0	0	0	0	0	0	681	1416	671	0	0	0	0	0	0	0	0	0	922.667	0	0	0	0	0	0	12.913	-12.936	-13.0132	-13.3188	-13.3048	0	0	0	0	0	0	1	1	1	1	4.47125e-57	2.76182e-57	6.07631e-58	3.11891e-60
AT1G16370.1	0	0	636	1516	551	17	15	8	8	8	8	8	5	3	46	49	40	215	264	177	901	13.3333	8	5.33333	45	218.667	-4.06691	-4.92248	1.35487	-2.91722	-5.1004	1.03484	0.181406	6.46258	2.19051	-1.15251	-2.00995	4.27297	-5.42475	-6.28243	-0.855087	3.31505e-19	2.09175e-24	0.000329114	1.40427e-12	2.94108e-24	0.0868428	0.902163	3.5833e-36
AT1G16430.1	0	0	0	0	0	0	0	0	0	0	0	57	77	60	0	0	0	0	0	0	0	0	0	64.6667	0	0	0	0	0	0	0	0	0	0	0	0	0	0	0	0	0	0	0	0	0	0	0	0	0
AT1G16445.1	0	0	26	123	61	88	66	67	86	97	83	167	83	101	222	303	299	100	116	70	70	73.6667	88.6667	117	274.667	95.3333	-0.397308	-0.268915	-1.165	0.868354	0.573027	-0.970305	-0.841963	-1.73809	0.295134	-1.2658	-1.13738	-2.03381	0.767574	0.896091	0.128425	0.347803	0.526188	0.00578767	0.0343054	0.166195	0.0205553	0.043135	4.08186e-05
AT1G16460.2	0	0	1661	2291	2267	4069	4292	4004	3536	3098	3526	1795	2674	1489	1994	2370	2220	1979	2246	1806	2073	4121.67	3386.67	1986	2194.67	2010.33	0.995537	0.567177	-0.647634	-0.532865	0.167199	0.828335	0.399975	-0.814833	-0.700065	1.52841	1.10005	-0.11477	1.64318	1.21482	-0.428362	2.69494e-06	0.00718157	0.00219334	0.0116342	0.428422	9.01707e-05	0.0575968	0.000120922
AT1G16470.1	0	0	2166	2361	2525	6044	6307	4750	1697	1758	2012	1040	1579	1153	2288	3451	3180	766	875	854	2350.67	5700.33	1822.33	1257.33	2973	831.667	2.71797	0.939884	0.811796	1.15315	0.777087	1.94087	0.162783	0.0346817	0.376034	1.56486	-0.21325	-0.341357	1.90621	0.128105	-1.77809	5.07753e-34	1.03772e-05	0.000134146	6.72153e-08	0.000266948	3.86602e-19	0.440702	0.869738
AT1G16480.1	0	0	0	0	0	189	240	166	87	52	49	0	0	0	26	42	34	4	3	3	0	198.333	62.6667	0	34	3.33333	5.78968	3.99521	-5.164	2.64178	-4.69989	10.5082	8.78853	0	7.71839	3.15881	1.36163	-8.09623	10.9814	9.23995	-1.79697	1.02122e-37	9.22727e-18	0.000873365	1.03447e-07	0.00540918	1.02961e-45	6.9631e-25	1
AT1G16490.1	0	0	9	11	10	0	0	0	2	2	11	9	7	7	13	12	9	0	0	0	10	0	5	7.66667	11.3333	0	0	0	0	0	0	0	0	0	0	0	0	0	0	0	0	0	0	0	0	0	0	0	0
AT1G16500.1	0	0	761	481	694	186	392	152	257	259	233	123	214	160	121	122	130	226	248	167	645.333	243.333	249.667	165.667	124.333	213.667	0.117835	0.0518903	0.952784	-1.42581	-0.175958	0.293791	0.227855	1.12875	-1.24977	1.54368	1.47776	2.37887	-0.834938	-0.900903	-0.0659486	0.720039	0.874251	0.00265163	1.3138e-05	0.581043	0.361345	0.477299	0.000402235
AT1G16510.1	0	0	6	7	4	12	63	11	7	0	5	19	52	19	18	18	24	14	10	12	5.66667	28.6667	4	30	20	12	0	0	0	0	0	0	0	0	0	0	0	0	0	0	0	0	0	0	0	0	0	0	0
AT1G16520.1	0	0	1059	1520	2103	1283	763	841	1789	1921	1698	1088	953	1173	3337	4228	3779	370	417	339	1560.67	962.333	1802.67	1071.33	3781.33	375.333	1.32124	2.08473	1.34585	2.66917	1.74613	-0.424908	0.338557	-0.400377	0.922936	-1.34786	-0.584377	-1.32333	-0.0245428	0.738945	0.763473	1.27484e-06	5.94547e-14	7.8446e-07	4.04383e-21	2.26595e-10	0.11192	0.204523	0.133046
AT1G16540.1	0	0	476	797	432	220	280	220	1288	769	729	23	34	25	213	267	286	102	104	109	568.333	240	928.667	27.3333	255.333	105	1.13182	2.93998	1.73886	0.601934	-1.75507	2.8869	4.69525	3.49494	2.35801	0.530085	2.33832	1.13701	-0.606843	1.20138	1.80812	0.000104496	2.25063e-22	2.61831e-09	0.0384281	8.27147e-08	8.95414e-19	1.02644e-43	1.14297e-26
AT1G16560.1	0	0	228	273	314	16	40	23	41	51	59	173	274	155	3601	3919	3836	126	169	123	271.667	26.3333	50.3333	200.667	3785.33	139.333	-2.44472	-1.64001	0.282455	4.11601	0.715829	-3.16017	-2.35571	-0.433516	3.4	-6.562	-5.75662	-3.8337	-2.72848	-1.92304	0.805023	9.92301e-17	3.00281e-09	0.268527	6.33942e-51	0.0050959	1.33932e-26	1.72728e-17	0.0835667
AT1G16570.2	0	0	232	233	162	54	44	50	14	6	18	129	199	126	414	521	503	594	689	518	209	49.3333	12.6667	151.333	479.333	600.333	-3.63432	-5.74037	-2.17343	-0.98526	-1.79676	-1.83732	-3.9426	-0.376432	0.811701	-2.64982	-4.75826	-1.18827	-1.46166	-3.57017	-2.10604	2.59139e-32	4.51734e-58	8.43059e-15	0.000241436	1.1157e-10	8.1177e-10	3.03524e-29	0.180127
AT1G16590.1	0	0	1005	1368	1234	214	314	248	144	123	101	115	203	131	105	126	122	178	196	222	1202.33	258.667	122.667	149.667	117.667	198.667	0.317762	-0.893124	1.89388	-1.4322	-0.243933	0.561686	-0.649132	2.13783	-1.18816	1.75001	0.538976	3.32639	-1.57608	-2.78719	-1.21091	0.201507	0.000432573	2.63208e-14	2.36163e-08	0.329874	0.0244075	0.0115231	2.06978e-17
AT1G16610.1	0	0	2121	2407	2746	848	817	736	986	1196	878	1690	2581	1827	1601	2013	1913	1648	1908	1265	2424.67	800.333	1020	2032.67	1842.33	1607	-1.03831	-0.819875	-0.0810321	-0.45723	0.537321	-1.57563	-1.35719	-0.618362	-0.994559	-0.581109	-0.362661	0.376204	-0.957308	-0.738861	0.218444	2.87126e-06	0.000204427	0.711774	0.0370291	0.0142639	2.09384e-12	1.10186e-09	0.00477515
AT1G16630.1	0	0	0	0	0	0	0	0	72	95	10	3	0	0	146	407	326	0	0	0	0	0	59	1	293	0	0	8.82569	0	10.8596	3.32437	-3.34502	5.3203	-3.6934	7.10427	-10.8762	-1.75907	-11.164	0	9.18623	8.84581	1	2.12494e-09	1	1.41646e-13	0.298889	0.298889	8.78976e-07	0.175298
AT1G16650.1	0	0	140	281	151	35	38	44	131	110	109	76	93	69	146	246	226	50	75	86	190.667	39	116.667	79.3333	206	70.3333	-0.894841	0.533224	0.730655	0.856632	0.364737	-1.25944	0.168397	0.365727	0.491703	-1.75196	-0.323294	-0.126003	-1.626	-0.197306	1.42821	0.00848949	0.0960429	0.0201928	0.00672182	0.261426	0.000169111	0.609688	0.242713
AT1G16670.1	0	0	247	216	213	0	2	1	1	6	51	24	10	11	209	286	266	166	191	112	225.333	1	19.3333	15	253.667	156.333	-7.15526	-3.19601	-0.114243	0.043829	-3.08869	-4.05537	-0.106108	2.97676	3.13476	-7.23561	-3.24174	-0.15809	-7.0787	-3.08373	3.96919	2.43599e-12	3.25343e-05	0.871184	0.952364	6.62441e-05	9.84797e-05	0.911254	0.000106348
AT1G16680.1	0	0	161	201	190	629	572	598	315	314	371	143	107	113	525	757	696	235	284	220	184	599.667	333.333	121	659.333	246.333	1.25002	0.255705	-1.10049	0.75112	-0.787003	2.03701	1.04274	-0.313317	1.53825	0.498995	-0.495403	-1.85178	2.35062	1.35626	-0.994344	1.59785e-07	0.282081	6.54532e-06	0.00149229	0.00146534	2.35165e-16	2.31679e-05	0.203613
AT1G16690.1	0	0	1244	1282	1100	31	34	34	757	712	787	588	726	634	509	683	657	871	1041	713	1208.67	33	752	649.333	616.333	875	-4.75587	-0.393556	-0.189291	-1.16533	-0.214865	-4.54064	-0.178684	0.0255837	-0.950449	-3.59172	0.771775	0.976076	-4.5678	-0.204276	4.36265	4.35258e-73	0.0602503	0.365244	3.64103e-08	0.306732	5.78239e-67	0.39512	0.904102
AT1G16700.1	0	0	2	7	0	1502	1410	1165	1435	1604	1514	692	1173	571	2254	3226	2905	736	839	769	3	1359	1517.67	812	2795	781.333	0.746383	0.773072	-8.64648	1.16124	0.222274	0.524102	0.55079	-8.86506	0.938957	-0.414842	-0.388158	-9.82066	9.39369	9.42302	0.0266843	0.00232113	0.00160306	4.21097e-101	2.37789e-06	0.365686	0.0318999	0.0240866	5.89879e-105
AT1G16710.1	0	0	60	80	49	717	1023	725	1399	1499	1267	1102	1271	1444	554	621	628	1172	1278	990	63	821.667	1388.33	1272.33	601	1146.67	-0.531679	0.0991128	-4.85714	-1.58862	0.367696	-0.899371	-0.268586	-5.22467	-1.95631	1.05693	1.68775	-3.26909	4.32548	4.95642	0.630796	0.0242451	0.67363	8.26508e-65	4.19128e-11	0.117738	0.0001457	0.252575	1.92733e-72
AT1G16720.1	0	0	1471	2619	2254	479	347	499	164	120	106	46	46	58	8257	8953	7564	4897	5934	4736	2114.67	441.667	130	50	8258	5189	-3.57638	-5.50157	-1.99739	0.0224542	-6.47264	2.89633	0.971377	4.47606	6.49587	-3.59892	-5.52434	-2.01985	-1.57908	-3.5045	-1.92519	1.03301e-34	2.37322e-65	2.23176e-13	0.931984	6.43877e-80	7.76834e-22	0.0012676	1.00795e-45
AT1G16730.1	0	0	0	811	254	485	825	573	931	988	1021	1992	1632	2162	0	0	0	1316	1474	1346	355	627.667	980	1928.67	0	1378.67	-1.19471	-0.679511	-2.74812	-13.8074	0.717044	-1.91175	-1.39655	-3.46515	-14.4496	12.6293	13.201	11.3637	1.55338	2.06862	0.515211	0.177664	0.439139	0.00319657	1.64575e-16	0.414322	0.0343373	0.116639	0.000309996
AT1G16740.1	0	0	2571	431	914	831	842	719	111	113	105	811	639	365	244	371	359	148	179	129	1305.33	797.333	109.667	605	324.667	152	2.35239	-0.643967	2.55137	0.424136	2.2312	0.121118	-2.87519	0.319894	-1.80731	1.92847	-1.06825	2.12733	-0.198772	-3.19552	-2.99643	2.54093e-06	0.186266	3.87453e-07	0.377123	7.52612e-06	0.799527	1.91925e-08	0.499735
AT1G16750.1	0	0	0	0	0	0	0	0	0	0	0	192	103	139	0	0	0	0	0	0	0	0	0	144.667	0	0	0	0	0	0	0	0	0	0	0	0	0	0	0	0	0	0	0	0	0	0	0	0	0
AT1G16760.1	0	0	1	7	6	0	0	0	2	7	4	1	8	2	0	3	3	10	8	0	4.66667	0	4.33333	3.66667	2	6	0	0	0	0	0	0	0	0	0	0	0	0	0	0	0	0	0	0	0	0	0	0	0
AT1G16770.1	0	0	5	3	12	0	3	0	0	0	0	0	0	0	1	0	0	0	0	0	6.66667	1	0	0	0.333333	0	0	0	0	0	0	0	0	0	0	0	0	0	0	0	0	0	0	0	0	0	0	0	0
AT1G16780.1	0	0	210	361	557	45	40	37	5	30	34	63	70	70	684	924	925	1701	1942	1496	376	40.6667	23	67.6667	844.333	1713	-5.43204	-6.3794	-2.90919	-1.6885	-4.44342	-0.988287	-1.93529	1.53483	2.75548	-3.74451	-4.69263	-1.22075	-2.52385	-3.47199	-0.947199	1.45938e-40	1.39312e-49	2.24581e-16	5.78232e-07	1.19308e-30	0.00733118	7.06588e-07	1.26763e-05
AT1G16790.1	0	0	0	0	0	0	0	0	0	0	0	0	0	0	509	642	672	0	0	0	0	0	0	0	607.667	0	0	0	0	11.9522	0	0	0	0	11.8774	-11.9689	-12.0254	-12.2568	0	0	0	1	1	1	8.42082e-54	1	1	1	1
AT1G16800.1	0	0	1743	1774	1681	31	36	40	69	46	32	47	126	75	622	642	594	267	331	209	1732.67	35.6667	49	82.6667	619.333	269	-2.93385	-2.62631	2.03284	0.566672	-1.52865	-1.40488	-1.09736	3.5618	2.09564	-3.50152	-3.1937	1.46621	-4.96772	-4.6599	0.307771	3.60444e-19	1.96594e-16	4.57493e-12	0.0483727	4.4862e-07	2.12126e-05	0.000673426	3.69279e-29
AT1G16810.1	0	0	312	487	466	169	220	128	90	48	53	442	628	554	290	349	431	386	462	439	421.667	172.333	63.6667	541.333	356.667	429	-1.38064	-2.9484	-0.730426	-0.94176	0.527328	-1.90793	-3.47557	-1.25778	-1.46911	-0.439025	-2.00719	0.211352	-0.650365	-2.21855	-1.56776	5.99519e-08	1.04827e-26	0.00316976	0.00015902	0.0326235	1.20806e-13	2.52468e-35	4.26598e-07
AT1G16820.1	0	0	13095	16697	17861	182	120	145	2185	1718	2100	15573	18673	16464	97	136	127	208	238	162	15884.3	149	2001	16903.3	120	202.667	-0.469672	3.12218	5.60937	-1.41734	6.59771	-7.06737	-3.47564	-0.988605	-8.01521	0.947608	4.53973	7.02705	-6.07913	-2.48706	3.59188	0.0544514	6.75428e-36	5.36031e-91	1.03594e-08	1.52672e-114	3.71966e-125	1.39106e-44	1.36408e-05
AT1G16825.1	0	0	54	41	63	122	224	101	174	181	241	115	231	115	147	199	193	185	210	189	52.6667	149	198.667	153.667	179.667	194.667	-0.459704	-0.160082	-2.5598	-0.789357	-0.181044	-0.278635	0.0209771	-2.37855	-0.608255	0.329584	0.629279	-1.77098	2.10006	2.39987	0.299641	0.130738	0.602107	6.21702e-15	0.00930374	0.549571	0.362577	0.9482	4.9566e-13
AT1G16840.4	0	0	1102	1329	1538	352	523	402	1939	2335	2203	1046	1151	1176	1543	1949	2008	571	630	453	1323	425.667	2159	1124.33	1833.33	551.333	-0.41671	1.79663	0.578236	1.07138	1.24959	-1.66629	0.547015	-0.671405	-0.178261	-1.48812	0.725289	-0.493155	-0.994971	1.21844	2.21335	0.0642424	2.58574e-15	0.00942067	1.67056e-06	2.75022e-08	2.42817e-13	0.013224	0.0024253
AT1G16860.1	0	0	1392	1908	1991	2834	2781	2536	3364	3201	3511	201	218	223	148	225	272	2133	2530	2201	1763.67	2717	3358.67	214	215	2288	0.203344	0.367409	-1.07227	-4.09461	-3.20449	3.40784	3.57194	2.13239	-0.88991	4.29797	4.46208	3.02252	1.27561	1.43968	0.164064	0.346853	0.0891439	9.17905e-07	3.93846e-61	5.76521e-41	2.01292e-45	3.80413e-49	2.1313e-20
AT1G16870.1	0	0	650	775	808	473	516	508	329	341	361	289	550	362	906	1018	967	728	811	519	744.333	499	343.667	400.333	963.667	686	-0.487273	-1.16862	-0.555969	-0.155867	-0.59189	0.104626	-0.5767	0.0359604	0.436057	-0.331429	-1.01282	-0.400115	0.0686726	-0.612714	-0.681344	0.0231418	7.42004e-08	0.00919981	0.465099	0.00590848	0.626862	0.0081635	0.866567
AT1G16880.1	0	0	2244	2730	2979	34	37	41	11327	10474	11536	5045	6490	6961	925	1099	966	5449	6500	4617	2651	37.3333	11112.3	6165.33	996.667	5522	-7.2346	0.832031	-1.73865	-3.12052	0.375525	-7.60979	0.456505	-2.11418	-3.49604	-4.11515	3.95257	1.3819	-5.49706	2.57069	8.06693	1.44092e-130	0.000137675	6.83329e-15	4.10912e-40	0.0838658	2.42058e-140	0.0356043	8.15602e-21
AT1G16890.2	0	0	1583	1762	1499	1347	1246	922	1083	1085	1183	698	1440	872	3110	3862	3718	209	241	202	1614.67	1171.67	1117	1003.33	3563.33	217.333	2.37838	2.17736	2.22196	3.36999	2.37144	0.00688527	-0.194167	-0.149679	0.998348	-0.991466	-1.19253	-1.14804	0.156565	-0.0444928	-0.201054	2.65587e-22	3.76818e-19	6.61987e-20	2.00595e-40	3.95475e-22	0.976385	0.399892	0.516325
AT1G16900.1	0	0	552	691	786	491	619	451	2214	2416	2163	119	149	113	364	501	483	511	606	410	676.333	520.333	2264.33	127	449.333	509	-0.00999924	1.98369	-0.271999	-0.84102	-1.79081	1.78082	3.77455	1.51904	0.950022	0.831023	2.82478	0.569052	0.262	2.25575	1.9937	0.964848	1.45793e-21	0.183726	4.55849e-05	2.50448e-16	3.55394e-16	7.18793e-61	2.25094e-12
AT1G16905.1	0	0	50	15	84	0	0	0	0	0	0	0	0	0	0	0	0	0	0	0	49.6667	0	0	0	0	0	0	0	0	0	0	0	0	0	0	0	0	0	0	0	0	0	0	0	0	0	0	0	0
AT1G16920.1	0	0	0	0	0	65	64	75	0	0	0	60	79	71	0	0	0	0	0	0	0	68	0	70	0	0	0	0	0	0	0	0	0	0	0	0	0	0	0	0	0	0	0	0	0	0	0	0	0
AT1G16930.1	0	0	117	156	88	0	0	0	0	0	0	182	229	202	232	346	309	14	23	8	120.333	0	0	204.333	295.667	15	-6.91799	-6.98973	2.35114	3.64357	3.98626	-10.8094	-10.8865	-1.63847	-0.346011	-10.9234	-10.9799	-1.29271	-9.64406	-9.69997	0	9.45211e-11	6.28434e-11	4.00252e-10	4.63482e-22	3.29088e-25	5.89797e-48	8.30769e-49	4.28627e-07
AT1G16970.1	0	0	229	390	292	91	52	68	85	61	97	108	139	62	272	457	424	366	449	472	303.667	70.3333	81	103	384.333	429	-2.65089	-2.6063	-1.20579	-0.852293	-1.87749	-0.773232	-0.728595	0.672016	1.0255	-1.79908	-1.75442	-0.353524	-1.4456	-1.40093	0.0447028	7.64667e-16	1.46039e-15	8.28034e-05	0.00499655	3.37681e-09	0.0177035	0.024128	0.0315204
AT1G16980.1	0	0	1016	1109	1546	3	2	0	1	0	2	998	825	860	1277	1562	1567	101	133	86	1223.67	1.66667	1	894.333	1468.67	106.667	-5.93226	-6.73268	2.84027	3.13052	3.31299	-9.23839	-10.0349	-0.473183	-0.182919	-9.08538	-9.89971	-0.290271	-8.79585	-9.61063	-0.796502	3.49996e-37	1.69022e-40	2.0261e-24	8.72659e-29	2.14554e-31	3.40788e-95	3.23554e-101	0.0628139
AT1G17010.1	0	0	3	3	8	1	113	0	5	2	2	1	9	8	3	1	1	16	21	26	4.66667	38	3	6	1.66667	21	0	0	0	0	0	0	0	0	0	0	0	0	0	0	0	0	0	0	0	0	0	0	0
AT1G17030.1	0	0	0	6	1	0	0	0	7	2	11	0	0	0	0	0	0	137	149	174	2.33333	0	6.66667	0	0	153.333	-10.3044	-4.71192	-6.67096	-10.6519	-10.1856	0	5.57549	3.92481	-5.12548e-15	0	6.0072	4.26902	-4.0097	1.95735	5.68446	2.32898e-28	5.93181e-18	2.82903e-26	2.2666e-30	1.58841e-27	1	8.11163e-05	0.0756269
AT1G17040.1	0	0	66	95	120	166	160	109	324	330	223	150	239	163	188	228	214	122	134	143	93.6667	145	292.333	184	210	133	0.0596248	0.946438	-1.21887	-0.0149552	0.641787	-0.582175	0.304576	-1.86071	-0.656865	0.0745926	0.961523	-1.20416	1.27852	2.16551	0.886818	0.837108	0.000399176	1.04203e-05	0.956983	0.0174471	0.0308776	0.246546	2.22191e-11
AT1G17050.1	0	0	1790	2969	2327	17	10	10	231	207	261	32	43	38	4192	4877	5018	907	1180	993	2362	12.3333	233	37.6667	4695.67	1026.67	-6.40755	-2.32454	0.506496	1.53285	-4.56272	-1.84377	2.23851	5.07025	6.09657	-7.94364	-3.85753	-1.02636	-6.91739	-2.83118	4.08391	1.75824e-89	5.39149e-22	0.0252456	2.66281e-11	5.62037e-60	1.0913e-07	9.70683e-17	4.28049e-72
AT1G17060.1	0	0	639	503	326	5	5	4	161	205	260	804	1051	1024	26	32	36	6	12	39	489.333	4.66667	208.667	959.667	31.3333	19	-2.09717	3.21301	3.99483	-0.000890109	5.79954	-7.89486	-2.58767	-1.80742	-5.80272	-2.10282	3.21555	3.99691	-6.09882	-0.780441	5.31211	0.000605566	1.51733e-10	7.31145e-15	1	5.68025e-26	2.7049e-36	2.27419e-08	5.58374e-05
AT1G17070.1	0	0	104	142	180	69	91	66	70	56	53	58	109	91	59	64	49	126	129	95	142	75.3333	59.6667	86	57.3333	116.667	0	0	0	0	0	0	0	0	0	0	0	0	0	0	0	0	0	0	0	0	0	0	0
AT1G17080.1	0	0	703	892	906	106	152	93	564	538	650	41	78	53	939	1155	1184	227	258	261	833.667	117	584	57.3333	1092.67	248.667	-1.15275	1.03672	1.04779	1.46048	-1.94176	0.789107	2.9786	2.99006	3.40274	-2.61342	-0.423709	-0.41271	-2.20074	-0.0110083	2.18952	7.7357e-07	3.5215e-06	2.47074e-06	6.11418e-11	3.89207e-15	0.00170016	4.65365e-33	1.32941e-33
AT1G17100.1	0	0	2912	4243	3636	239	100	140	9	11	31	104	67	116	16	19	11	5350	6913	6440	3597	159.667	17	95.6667	15.3333	6234.33	-5.32207	-8.70317	-1.48881	-9.31282	-5.77881	0.456842	-2.92352	4.29041	-3.53285	3.99066	0.607939	7.8267	-3.83352	-7.21684	-3.38119	1.36496e-32	3.75522e-60	8.32559e-05	3.32895e-65	2.35982e-36	0.244633	3.7428e-11	1.43231e-23
AT1G17110.1	0	0	695	1107	905	172	211	133	1973	1535	1753	1465	1968	1519	345	422	437	184	221	137	902.333	172	1753.67	1650.67	401.333	180.667	-0.114109	3.10254	1.63724	0.498516	3.40155	-3.51567	-0.299129	-1.76458	-2.90328	-0.612645	2.60419	1.13877	-1.75137	1.46546	3.21667	0.615453	3.53662e-41	1.49133e-13	0.0234861	5.39384e-48	1.35468e-50	0.1525	2.28729e-16
AT1G17120.1	0	0	455	990	457	0	1	0	6	10	23	15	8	9	1201	1945	2009	39	36	42	634	0.333333	13	10.6667	1718.33	39	-6.47547	-1.77831	3.30524	4.75803	-1.64276	-4.80578	-0.134182	4.95041	6.4031	-11.3242	-6.53873	-1.45285	-9.87434	-5.08601	4.72165	1.80969e-16	0.000106603	4.82743e-15	1.49588e-26	0.000604979	4.19474e-07	0.81177	1.94881e-25
AT1G17130.2	0	0	593	815	706	55	13	41	4	6	3	7	16	14	432	574	511	85	113	135	704.667	36.3333	4.33333	12.3333	505.667	111	-1.64056	-4.83227	1.9621	1.50386	-2.98941	1.34927	-1.83937	4.95436	4.49605	-3.14518	-6.34508	0.458249	-3.60344	-6.8036	-3.19208	6.73044e-05	2.04293e-20	5.26646e-07	0.000100327	3.08774e-11	0.00366737	0.0019974	2.47862e-26
AT1G17140.1	0	0	230	333	422	132	90	85	72	90	103	231	148	164	239	381	365	100	125	159	328.333	102.333	88.3333	181	328.333	128	-0.384854	-0.734926	0.632623	0.658625	0.728086	-1.11292	-1.463	-0.0956272	-0.0696213	-1.04358	-1.39376	-0.0260085	-1.01758	-1.36776	-0.350058	0.250322	0.0300066	0.0541569	0.0450662	0.0273999	0.000882328	1.50805e-05	0.770293
AT1G17145.1	0	0	706	948	921	426	588	376	1096	1015	1174	359	604	402	688	739	777	956	1059	1006	858.333	463.333	1095	455	734.667	1007	-1.18401	-0.0720595	-0.928008	-1.11929	-0.972152	-0.211842	0.900105	0.0441948	-0.147088	-0.064768	1.04724	0.191291	-0.256053	0.855953	1.11197	1.88108e-08	0.72799	8.43293e-06	8.95782e-08	3.64904e-06	0.317286	1.75812e-05	0.833669
AT1G17160.1	0	0	324	541	620	761	704	614	1031	919	1158	65	82	68	433	616	583	72	72	63	495	693	1036	71.6667	544	69	3.27831	3.71591	2.12752	2.30156	0.253458	3.02469	3.46228	1.87387	2.04791	0.977248	1.41476	-0.174059	1.1513	1.58881	0.437489	2.52052e-40	2.97348e-50	8.00631e-19	1.30777e-21	0.344203	3.05486e-35	8.01418e-45	4.45083e-15
AT1G17170.1	0	0	48	233	91	0	3	0	1387	1079	1102	18	36	48	405	489	692	2	2	4	124	1	1189.33	34	528.667	2.66667	-1.37772	8.54144	4.74451	6.89538	3.79229	-5.16424	4.74094	0.933947	3.08517	-8.29619	1.65661	-2.15159	-6.14601	3.80801	9.92618	0.278517	7.84957e-39	1.13457e-14	6.15501e-28	1.55014e-09	1.02613e-12	3.03415e-20	0.0429788
AT1G17200.1	0	0	0	0	0	0	0	0	0	0	0	53	125	122	0	0	0	166	229	233	0	0	0	100	0	209.333	-10.7431	-10.8153	-11.1039	-11.0906	-0.894874	-9.75234	-9.8294	-10.1348	-10.1208	0	0	0	0	0	0	1.73429e-36	4.34268e-37	3.83838e-39	4.60201e-39	0.0215805	3.74858e-28	1.09908e-28	1.35719e-30
AT1G17210.1	0	0	1100	1349	1714	2187	2577	1833	2324	2400	2449	183	232	146	1333	1681	1589	1855	2085	1643	1387.67	2199	2391	187	1534.33	1861	0.189718	0.181407	-1.11707	-0.941525	-3.1149	3.30463	3.29636	1.99803	2.17357	1.13125	1.12294	-0.175546	1.30679	1.29848	-0.00831081	0.372394	0.393385	2.06623e-07	1.12121e-05	3.78438e-40	2.33012e-44	3.25772e-44	1.15952e-18
AT1G17220.1	0	0	8297	12190	12306	19179	14305	17822	20225	17185	18418	12230	14823	13395	20293	24074	23565	13956	16133	14443	10931	17102	18609.3	13482.7	22644	14844	0.169968	0.136015	-1.14389	-0.0563803	0.0652663	0.104701	0.0707481	-1.20916	-0.121647	0.226348	0.192395	-1.08751	1.31386	1.27991	-0.0339534	0.442957	0.539247	3.40027e-07	0.799087	0.768342	0.636496	0.749522	7.33326e-08
AT1G17230.1	0	0	23	15	3	5	21	5	4	8	5	123	106	87	0	0	0	17	25	14	13.6667	10.3333	5.66667	105.333	0	18.6667	0	0	0	0	0	0	0	0	0	0	0	0	0	0	0	0	0	0	0	0	0	0	0
AT1G17260.1	0	0	34	18	32	5	7	2	5	4	2	15	47	31	0	0	0	14	17	12	28	4.66667	3.66667	31	0	14.3333	0	0	0	0	0	0	0	0	0	0	0	0	0	0	0	0	0	0	0	0	0	0	0
AT1G17270.1	0	0	0	0	0	0	0	0	0	0	0	285	133	178	0	0	0	0	0	0	0	0	0	198.667	0	0	0	0	0	0	0	0	0	0	0	0	0	0	0	0	0	0	0	0	0	0	0	0	0
AT1G17280.1	0	0	455	720	638	84	117	71	501	483	498	42	55	49	784	986	978	407	551	414	604.333	90.6667	494	48.6667	916	457.333	-2.3814	-0.0644531	-0.287912	0.343569	-3.02024	0.638993	2.95599	2.73307	3.36452	-2.72534	-0.408029	-0.631506	-2.09387	0.223459	2.31705	5.49415e-25	0.76365	0.171239	0.100892	4.03566e-35	0.0122193	7.594e-34	1.06892e-29
AT1G17290.1	Alanine aminotransferase (Ala-AT1)	C4	10958	25522	32200	1212	1317	1230	23	10	7	258	357	317	31306	36629	37557	47	52	31	22893.3	1253	13.3333	310.667	35164	43.3333	4.81981	-1.86963	8.31775	9.01026	3.04863	1.77084	-4.91785	5.26799	5.96053	-4.18961	-10.8823	-0.692547	-3.49707	-10.1898	-6.68983	1.19485e-40	2.13264e-06	1.46565e-89	2.08989e-99	4.34247e-19	9.53237e-09	1.24778e-36	1.33696e-49
AT1G17330.1	0	0	1144	1302	1219	355	320	406	268	379	324	8	16	16	40	55	58	1008	1083	1059	1221.67	360.333	323.667	13.3333	51	1050	-1.58113	-1.8813	-0.467315	-5.04049	-6.10275	4.52184	4.2223	5.63846	1.06541	3.45934	3.1593	4.57396	-1.11389	-1.41408	-0.300164	5.70421e-10	2.61498e-13	0.059687	1.6966e-61	3.23008e-72	9.86329e-43	7.90882e-38	2.85093e-64
AT1G17340.1	0	0	0	0	0	0	0	0	0	0	0	4	6	8	0	0	0	0	0	0	0	0	0	6	0	0	0	0	0	0	0	0	0	0	0	0	0	0	0	0	0	0	0	0	0	0	0	0	0
AT1G17345.1	0	0	19	211	206	2476	1088	1833	275	302	231	6	46	5	1299	1633	1583	729	789	101	145.333	1799	269.333	19	1505	539.667	1.76798	-1.12494	-2.61332	0.868395	-4.69892	6.46702	3.57461	2.08791	5.56948	0.899634	-1.99343	-3.48199	4.38137	1.48836	-2.89294	0.0113397	0.102307	0.000299536	0.204104	4.85203e-09	8.79856e-14	3.11568e-06	0.00409369
AT1G17350.2	0	0	232	317	304	159	150	121	278	240	306	80	87	57	247	279	325	408	521	438	284.333	143.333	274.667	74.6667	283.667	455.667	-1.71404	-0.916492	-1.3695	-1.34603	-2.40061	0.686668	1.48426	1.03159	1.05504	-0.368195	0.429494	-0.0234617	-0.344738	0.452956	0.797594	2.28129e-13	4.96085e-05	1.79395e-09	3.26029e-09	1.24472e-22	0.00580201	1.13327e-09	2.15877e-05
AT1G17360.1	0	0	1321	1013	1495	0	0	0	2441	1888	1957	2793	1825	1802	1088	1509	1497	1973	2195	2267	1276.33	0	2095.33	2140	1364.67	2145	-14.1037	-0.233253	-1.42772	-1.33706	0.234348	-14.2421	-0.467601	-1.66206	-1.57141	-13.131	1.10381	-0.0906543	-13.0535	1.19446	13.9629	3.39108e-98	0.422923	1.48387e-06	6.20724e-06	0.42063	3.88576e-100	0.10852	2.56212e-08
AT1G17370.1	0	0	317	484	429	1690	1760	1346	2520	1771	2059	173	285	192	785	1157	1087	1465	1648	1058	410	1598.67	2116.67	216.667	1009.67	1390.33	0.16272	0.42699	-2.44539	-1.12543	-2.48646	2.64919	2.91349	0.0412524	1.36119	1.28815	1.55243	-1.32002	2.60812	2.87241	0.26427	0.456103	0.0502989	2.52018e-26	3.50382e-07	2.57218e-26	2.3369e-29	1.29382e-34	0.862148
AT1G17400.1	0	0	13	29	8	587	275	753	283	511	784	0	0	0	15	17	16	2	12	13	16.6667	538.333	526	0	16	9	5.88394	5.6718	0.201103	0.171039	-6.09501	12.0003	11.8644	6.69665	6.65275	5.71716	5.50458	0.0301027	5.68723	5.47463	-0.213083	2.23298e-18	2.17814e-17	0.800016	0.847593	1.62053e-05	6.77885e-29	4.89823e-27	3.62125e-06
AT1G17410.1	0	0	14	48	30	62	33	55	69	57	41	9	30	10	108	134	160	15	20	35	30.6667	50	55.6667	16.3333	134	23.3333	0	0	0	0	0	0	0	0	0	0	0	0	0	0	0	0	0	0	0	0	0	0	0
AT1G17420.1	0	0	3453	5106	2675	37	867	51	0	0	0	6342	7811	2747	453	499	498	150	111	97	3744.67	318.333	0	5633.33	483.333	119.333	1.25769	-10.0085	4.28509	1.34938	5.73828	-4.48067	-15.6559	-1.45364	-4.38931	-0.0915035	-11.7062	2.93577	-3.02721	-14.6546	-11.2864	0.0879968	3.91295e-13	1.88283e-07	0.0668568	7.13779e-11	6.39329e-08	3.91795e-27	0.047333
AT1G17430.1	0	0	141	416	117	20	56	3	41	70	12	62	34	29	0	3	2	1	6	2	224.667	26.3333	41	41.6667	1.66667	3	0	0	0	0	0	0	0	0	0	0	0	0	0	0	0	0	0	0	0	0	0	0	0
AT1G17440.1	0	0	502	610	526	344	421	346	734	789	790	229	391	388	133	194	146	325	392	312	546	370.333	771	336	157.667	343	0.0668264	0.989983	-0.00478144	-1.78615	0.164924	-0.0981005	0.825039	-0.169721	-1.95103	1.85299	2.77623	1.78155	0.0716133	0.994819	0.923159	0.772397	1.14801e-05	0.987475	4.65974e-14	0.471812	0.6702	0.000249102	0.455411
AT1G17450.1	0	0	1956	2281	2290	173	204	174	802	713	996	1094	1675	1473	730	952	867	407	470	309	2175.67	183.667	837	1414	849.667	395.333	-1.14028	0.903744	1.78916	0.447826	2.0422	-3.18244	-1.13849	-0.253137	-1.59446	-1.58823	0.455956	1.34137	-2.92957	-0.885388	2.04406	2.25691e-07	2.1044e-05	8.24114e-17	0.0344253	4.16594e-21	1.43066e-43	6.3279e-08	0.222248
AT1G17455.1	0	0	0	0	0	119	137	101	359	304	357	191	339	235	397	533	495	143	186	159	0	119	340	255	475	162.667	-0.499931	0.876971	-10.7316	0.877914	0.828996	-1.3289	0.0479094	-11.4867	0.0487739	-1.37795	-0.000860979	-11.9008	10.2481	11.6812	1.37694	0.0388329	0.000181995	1.41927e-66	0.000163687	0.000443814	3.15003e-08	0.834314	4.33493e-83
AT1G17460.1	0	0	481	396	499	793	1411	895	1325	1187	1260	1156	1805	1223	732	786	838	1231	1488	875	458.667	1033	1257.33	1394.67	785.333	1198	-0.255054	-0.0984479	-2.03326	-1.24964	0.421476	-0.676529	-0.519926	-2.45473	-1.67112	0.994586	1.1512	-0.783654	1.77821	1.93483	0.156608	0.299199	0.689252	1.53172e-15	5.18781e-07	0.085823	0.00597324	0.0342003	2.02848e-21
AT1G17470.1	0	0	938	1436	1288	1178	1312	1077	885	816	856	91	112	63	1113	1339	1279	183	245	187	1220.67	1189	852.333	88.6667	1243.67	205	2.49505	1.87731	1.88369	1.94488	-1.00441	3.49942	2.88174	2.88831	2.94948	0.550319	-0.0674694	-0.0611917	0.61151	-0.0062787	-0.617775	2.64733e-29	8.54816e-18	5.45747e-18	4.849e-19	1.32975e-05	1.58731e-49	2.2355e-35	1.03486e-35
AT1G17500.1	0	0	115	127	247	0	1	0	72	65	55	134	276	112	163	191	198	111	139	123	163	0.333333	64	174	184	124.333	-8.1294	-1.14066	-0.318071	-0.0986804	0.639199	-8.74163	-1.77979	-0.957392	-0.738007	-8.12203	-1.04233	-0.219425	-7.90561	-0.82294	7.01353	2.58017e-35	0.000850656	0.338356	0.769518	0.0528223	6.37062e-43	1.97635e-07	0.00356
AT1G17520.1	0	0	567	550	621	659	710	556	23	20	33	144	157	159	21	33	32	66	75	50	579.333	641.667	25.3333	153.333	28.6667	63.6667	3.28985	-1.5048	2.51916	-1.81114	1.48848	1.80117	-2.99309	1.03011	-3.29979	5.10162	0.305566	4.33168	0.771249	-4.02513	-4.79488	2.63327e-34	6.71456e-07	1.01875e-21	1.56027e-09	1.9844e-08	4.8978e-13	2.48144e-24	2.80439e-05
AT1G17530.1	0	0	570	727	711	395	426	330	357	334	304	258	416	288	883	1227	1148	242	295	206	669.333	383.667	331.667	320.667	1086	247.667	0.590733	0.247187	0.755817	1.46959	0.566239	0.0244734	-0.319076	0.189504	0.903268	-0.878804	-1.22239	-0.713797	-0.165031	-0.508617	-0.343559	0.00380526	0.22859	0.000184184	4.15978e-13	0.00589745	0.906812	0.118532	0.344174
AT1G17540.1	0	0	0	0	0	3	1	0	0	0	0	0	0	0	3	5	4	1	1	7	0	1.33333	0	0	4	3	0	0	0	0	0	0	0	0	0	0	0	0	0	0	0	0	0	0	0	0	0	0	0
AT1G17550.1	0	0	2860	3300	4205	818	999	756	4291	3433	4600	1286	1616	1369	1412	1775	1801	1278	1543	1405	3455	857.667	4108	1423.67	1662.67	1408.67	-0.76986	1.35022	0.598977	-0.431569	0.21554	-0.985394	1.13468	0.383431	-0.647112	-0.33831	1.78181	1.03056	-1.36886	0.751261	2.12009	0.000240264	1.38462e-10	0.0039559	0.0380491	0.300575	2.77948e-06	6.02197e-08	0.0646483
AT1G17580.1	0	0	47	17	47	59	55	36	52	33	30	54	99	89	33	55	42	45	42	43	37	50	38.3333	80.6667	43.3333	43.3333	0	0	0	0	0	0	0	0	0	0	0	0	0	0	0	0	0	0	0	0	0	0	0
AT1G17590.1	0	0	0	0	0	15	11	10	77	85	159	0	0	0	0	0	0	0	0	0	0	12	107	0	0	0	0	0	0	0	0	0	0	0	0	0	0	0	0	0	0	0	0	0	0	0	0	0	0
AT1G17620.1	0	0	0	0	0	0	0	0	0	0	0	389	276	318	882	1195	1138	0	0	0	0	0	0	327.667	1071.67	0	0	0	0	12.7684	11.5066	-11.5296	-11.6067	-11.9123	0.795264	-12.7851	-12.8416	-13.073	0	0	0	1	1	1	3.15432e-62	4.05332e-51	2.27171e-51	3.81521e-52	7.34774e-55
AT1G17650.1	0	0	748	813	659	4041	2540	3262	1319	1293	1358	13	13	12	6189	7638	7696	1235	1491	1307	740	3281	1323.33	12.6667	7174.33	1344.33	1.25454	-0.208047	-1.53011	1.7485	-6.51231	7.76705	6.30513	4.98539	8.26389	-0.493946	-1.95655	-3.27866	2.78467	1.32207	-1.46259	5.12921e-07	0.400351	1.42317e-09	4.66699e-12	1.27746e-79	3.69931e-105	7.97447e-76	3.38824e-51
AT1G17665.1	0	0	126	125	205	0	0	0	31	21	0	205	224	264	54	60	65	188	230	124	152	0	17.3333	231	59.6667	180.667	-10.5024	-3.53003	-0.920518	-2.23541	0.594242	-11.0008	-4.12365	-1.51481	-2.82959	-8.63116	-1.29662	1.31532	-9.95923	-2.6117	7.06465	4.71054e-23	2.0926e-09	0.0776166	3.93245e-05	0.25106	2.17641e-25	6.64588e-12	0.00397722
AT1G17680.1	0	0	157	187	207	1212	1287	1105	162	106	132	181	278	178	2020	2414	2425	1	4	41	183.667	1201.33	133.333	212.333	2286.33	15.3333	6.14338	2.82631	2.79512	6.45606	3.8729	2.26956	-1.04792	-1.08089	2.58007	-0.310371	-3.62825	-3.66122	3.35066	0.0328149	-3.31762	1.98292e-21	1.03491e-06	1.06373e-06	4.66859e-23	6.78624e-11	1.83133e-05	0.0423941	0.0362771
AT1G17690.1	0	0	1345	1908	1639	619	587	563	832	789	970	6	21	90	467	592	602	371	450	311	1630.67	589.667	863.667	39	553.667	377.333	0.613075	1.01815	1.43168	-0.104572	-3.03557	3.64869	4.05395	4.46815	2.93188	0.717685	1.12277	1.5363	-0.818574	-0.413498	0.405064	0.185299	0.0285039	0.00224292	0.822098	2.58358e-09	2.41982e-12	1.81419e-14	8.78169e-17
AT1G17700.1	0	0	0	0	0	100	152	116	141	199	179	178	192	183	271	315	340	0	0	0	0	122.667	173	184.333	308.667	0	9.91568	10.3573	0	10.9799	10.6479	-0.850961	-0.481626	-11.0535	-0.134391	-0.71676	-0.347316	-11.2843	10.2929	10.7183	0.369398	2.37454e-42	4.0928e-47	1	1.89651e-53	7.22375e-53	0.00307186	0.089449	6.98407e-58
AT1G17710.1	0	0	72729	39834	927	107	952	49	12279	28053	18835	4	6	5	38	46	61	51	69	55	37830	369.333	19722.3	5	48.3333	58.3333	2.52266	8.24186	8.78846	-0.936602	-3.3149	5.83786	11.5586	12.1105	2.38547	3.45985	9.17919	9.72591	-6.26525	-0.546082	5.71908	0.00821953	1.59804e-11	2.04863e-12	0.31039	0.00137811	2.30096e-07	1.27439e-16	1.72608e-17
AT1G17720.1	0	0	17	24	33	394	386	323	1323	1219	1301	1581	2273	1796	3271	4280	4136	41	39	14	24.6667	367.667	1281	1883.33	3895.67	31.3333	3.51747	5.17983	-1.0225	6.30172	6.114	-2.59699	-0.934923	-7.13776	0.18604	-2.78315	-1.12098	-7.3259	4.54122	6.20372	1.66211	1.3882e-33	2.81427e-65	0.00214689	2.33509e-89	1.60769e-84	2.08212e-24	0.00010937	2.62909e-103
AT1G17730.1	0	0	939	689	920	1318	1468	1326	1586	1507	1562	18	27	14	1586	1975	1971	245	334	232	849.333	1370.67	1551.67	19.6667	1844	270.333	2.31032	2.34821	1.00423	2.11534	-3.57102	5.88143	5.91972	4.57715	5.6882	0.195095	0.232953	-1.11114	1.30621	1.34408	0.0378571	1.31336e-21	3.01816e-22	1.84069e-05	9.03336e-19	6.08836e-34	6.82175e-83	8.72024e-84	1.54843e-54
AT1G17745.1	0	0	17123	13890	15993	4000	7273	4812	12122	12334	15045	8912	3271	4493	2388	3438	3950	1909	2086	1354	15668.7	5361.67	13167	5558.67	3258.67	1783	1.54196	2.70991	2.4873	0.200607	1.93838	-0.396425	0.771516	0.548889	-1.7378	1.34137	2.50932	2.2867	-0.945317	0.222629	1.16794	2.65687e-05	1.31468e-12	5.10904e-11	0.576997	1.80047e-07	0.269735	0.0324292	0.126967
AT1G17750.1	0	0	28	38	23	4	4	2	3	1	2	143	127	114	181	227	226	26	32	23	29.6667	3.33333	2	128	211.333	27	-3.01314	-3.84938	-0.534888	2.30437	2.46942	-5.47948	-6.31376	-3.00562	-0.166656	-5.32796	-6.17205	-2.84047	-2.48895	-3.33305	-0.834521	5.33632e-10	2.43416e-13	0.13327	9.41098e-14	4.11357e-15	1.95681e-38	2.69477e-44	2.48771e-21
AT1G17760.1	0	0	344	389	504	36	54	40	655	650	645	29	55	49	488	536	501	59	81	65	412.333	43.3333	650	44.3333	508.333	68.3333	-0.700293	3.06973	1.90565	2.2428	-0.42999	-0.270176	3.49964	2.3358	2.67293	-2.94347	0.827318	-0.337181	-2.60633	1.16449	3.77015	0.0126222	7.64822e-32	8.20462e-14	1.88238e-18	0.129191	0.376495	3.87269e-38	1.24203e-18
AT1G17790.1	0	0	821	1352	1014	0	0	0	0	0	0	0	0	0	0	0	0	0	0	0	1062.33	0	0	0	0	0	0	0	12.7444	0	0	0	0	12.6703	-5.12548e-15	0	0	13.0357	-12.7609	-12.8169	0	1	1	1.0644e-56	1	1	1	1	1.4319e-54
AT1G17810.1	0	0	0	0	0	0	0	0	0	0	0	5	3	1	13	14	22	0	0	0	0	0	0	3	16.3333	0	0	0	0	0	0	0	0	0	0	0	0	0	0	0	0	0	0	0	0	0	0	0	0
AT1G17820.1	0	0	25	108	0	847	855	694	849	760	739	52	21	12	910	1076	1096	936	1048	835	44.3333	798.667	782.667	28.3333	1027.33	939.667	-0.280783	-0.44646	-5.10626	-0.53266	-4.76971	4.48901	4.32361	-0.334968	4.23834	0.251868	0.0861886	-4.57449	4.82552	4.66003	-0.165675	0.664146	0.490143	3.55399e-11	0.410417	3.98055e-10	2.62083e-09	7.56005e-09	0.634703
AT1G17840.1	0	0	53	76	57	0	0	0	16	2	4	29	63	196	27	26	33	4	6	23	62	0	7.33333	96	28.6667	11	0	0	0	0	0	0	0	0	0	0	0	0	0	0	0	0	0	0	0	0	0	0	0
AT1G17850.1	0	0	245	267	286	8	9	19	138	125	132	47	55	33	733	1051	1027	22	35	31	266	12	131.667	45	937	29.3333	-1.3074	1.97991	2.50015	4.32119	0.817995	-2.12482	1.16144	1.68126	3.50228	-5.63066	-2.34059	-1.82119	-3.80968	-0.519489	3.28793	0.00071176	1.3377e-10	2.98507e-16	1.49376e-42	0.0119748	8.46709e-09	8.38674e-05	8.32109e-09
AT1G17860.1	0	0	0	0	0	6	39	2	1	0	2	13	23	1	0	1	0	28	10	25	0	15.6667	1	12.3333	0.333333	21	0	0	0	0	0	0	0	0	0	0	0	0	0	0	0	0	0	0	0	0	0	0	0
AT1G17870.1	0	0	52	76	54	0	14	11	39	44	34	15	26	27	1614	2128	2017	3471	4089	3268	60.6667	8.33333	39	22.6667	1919.67	3609.33	-8.78188	-6.7047	-6.57407	-1.57683	-7.11011	-1.67016	0.406223	0.538024	5.53502	-7.20987	-5.1289	-4.99788	-2.21274	-0.131517	2.07845	1.48805e-104	1.18179e-80	7.99252e-80	7.48156e-09	6.15607e-85	7.09331e-05	0.239978	0.118816
AT1G17880.1	0	0	4858	7332	8707	23	22	16	3550	4275	4049	544	945	674	10	17	0	2883	3610	2663	6965.67	20.3333	3958	721	9	3052	-7.26242	0.204155	0.490577	-9.03524	-1.89368	-5.36812	2.09784	2.38429	-7.14024	1.77111	9.24059	9.53041	-7.75504	-0.28642	7.46712	2.01212e-93	0.42447	0.0552173	3.209e-117	8.63865e-13	5.1862e-58	3.46367e-15	7.82337e-19
AT1G17890.1	0	0	502	480	766	364	605	335	1200	1087	1413	49	41	52	1321	1858	1761	247	273	195	582.667	434.667	1233.33	47.3333	1646.67	238.333	0.809102	2.1894	0.606772	2.1214	-2.09879	2.90791	4.28833	2.7062	4.2208	-1.31224	0.0680879	-1.51468	0.202401	1.58274	1.38028	0.00159071	5.79072e-17	0.0170366	4.07603e-16	1.32905e-13	3.1019e-24	1.77255e-47	1.18826e-21
AT1G17910.1	0	0	180	225	124	0	1	0	5	12	1	8	7	2	17	32	17	52	71	43	176.333	0.333333	6	5.66667	22	55.3333	0	0	0	0	0	0	0	0	0	0	0	0	0	0	0	0	0	0	0	0	0	0	0
AT1G17930.1	0	0	26	20	61	0	0	0	0	0	3	74	57	83	35	70	61	134	189	278	35.6667	0	1	71.3333	55.3333	200.333	-10.7006	-7.68513	-3.21795	-2.57075	-1.27755	-9.32715	-6.39656	-1.93977	-1.29269	-8.49401	-5.15084	-0.647589	-7.85992	-4.50472	3.10551	6.99204e-29	6.23794e-27	1.10547e-10	1.04782e-07	0.00592769	1.41123e-20	1.07887e-18	7.08534e-05
AT1G17940.1	0	0	1847	2068	1977	1090	1540	1045	1644	1330	1552	1552	2221	1975	1077	1282	1164	48	62	48	1964	1225	1508.67	1916	1174.33	52.6667	4.48644	4.65397	4.54708	3.82133	5.38398	-0.897815	-0.730444	-0.837904	-1.56362	0.665797	0.833179	0.725739	-0.0599282	0.107451	0.167376	6.80394e-67	2.6431e-71	5.42312e-69	1.98517e-51	9.5887e-90	2.90883e-05	0.000643601	9.13928e-05
AT1G17970.1	0	0	1443	1662	1726	1258	1289	1391	1356	1152	1321	421	439	310	641	813	820	496	615	621	1610.33	1312.67	1276.33	390	758	577.333	1.1413	0.948818	0.789307	-0.28303	-0.362133	1.50342	1.31095	1.15146	0.0791291	1.42436	1.23188	1.07237	0.352026	0.159537	-0.192487	4.05138e-07	2.40344e-05	0.000423745	0.206705	0.110103	4.27e-11	7.88845e-09	3.61851e-07
AT1G17980.1	0	0	1493	2316	2509	376	390	317	1546	1263	1205	437	725	622	1424	1551	1511	528	556	350	2106	361	1338	594.667	1495.33	478	-0.442069	1.3093	1.44437	0.999836	0.513751	-0.955813	0.795522	0.930583	0.486048	-1.44194	0.309497	0.444543	-1.88648	-0.13504	1.75138	0.0531176	8.64515e-09	2.27705e-10	9.81737e-06	0.0235011	2.91355e-05	0.000408584	3.56068e-05
AT1G18000.1	0	0	62	32	39	119	79	112	6	9	14	82	145	123	117	119	132	338	436	555	44.3333	103.333	9.66667	116.667	122.667	443	-2.1475	-5.7044	-3.97362	-2.52784	-1.75937	-0.388018	-3.94372	-2.21376	-0.768145	0.380054	-3.18062	-1.44633	1.82586	-1.73482	-3.55709	5.95825e-09	4.81848e-35	8.38837e-23	1.19832e-11	1.34951e-06	0.29347	1.01126e-18	1.10904e-08
AT1G18030.1	0	0	62	125	84	30	38	28	160	97	207	2	7	9	53	78	72	89	112	87	90.3333	32	154.667	6	67.6667	96	0	0	0	0	0	0	0	0	0	0	0	0	0	0	0	0	0	0	0	0	0	0	0
AT1G18040.1	0	0	488	729	723	591	720	558	557	485	503	505	831	540	644	701	661	35	45	35	646.667	623	515	625.333	668.667	38.3333	3.97356	3.56299	3.3792	3.47087	4.20921	-0.236021	-0.646798	-0.831346	-0.739638	0.503613	0.0928155	-0.0917115	0.595321	0.184524	-0.410782	1.6661e-56	1.35296e-46	7.77352e-43	6.54172e-45	3.5218e-62	0.253975	0.00181695	5.92768e-05
AT1G18060.1	0	0	1839	2375	1960	0	19	0	755	746	1318	30	45	38	1771	2282	2205	1063	1244	648	2058	6.33333	939.667	37.6667	2086	985	-7.32044	-0.237201	0.403521	0.436583	-4.48865	-2.82977	4.25174	4.89321	4.92624	-7.76339	-0.673793	-0.0330628	-7.73053	-0.640731	7.08501	7.22743e-46	0.514696	0.266595	0.229491	1.95928e-25	1.19855e-08	2.11384e-23	3.37305e-29
AT1G18070.1	0	0	310	92	575	1	64	82	39	57	35	21	16	20	152	227	256	19	20	25	325.667	49	43.6667	19	211.667	21.3333	1.15775	0.840844	3.22321	2.60398	0.049676	1.10776	0.790925	3.17316	2.55395	-1.44529	-1.76267	0.619242	-2.06448	-2.38188	-0.317139	0.146966	0.289468	0.000103919	0.00133446	0.976212	0.168928	0.322833	0.000129359
AT1G18080.1	0	0	0	0	0	0	0	0	0	0	0	192	481	252	0	0	0	0	0	0	0	0	0	308.333	0	0	0	0	0	0	11.3249	-11.3479	-11.425	-11.7306	-11.7166	0	0	0	0	0	0	1	1	1	1	8.53771e-38	5.88886e-38	1.71214e-38	2.3072e-40
AT1G18090.1	0	0	0	0	0	23	12	6	367	60	426	8	5	9	1	4	4	0	0	0	0	13.6667	284.333	7.33333	3	0	0	0	0	0	0	0	0	0	0	0	0	0	0	0	0	0	0	0	0	0	0	0	0
AT1G18100.1	0	0	0	0	0	91	807	225	152	121	147	0	0	1	3	9	9	0	0	0	0	374.333	140	0.333333	7	0	11.4726	10.0392	0	5.51392	1.95902	9.40061	7.91425	-2.27041	3.18145	6.30665	4.80193	-5.81255	11.85	10.4001	-1.50572	3.31626e-20	1.07922e-15	1	0.000624111	1	8.06108e-19	1.46258e-13	1
AT1G18150.2	0	0	0	0	0	0	0	0	0	0	0	106	242	126	0	0	0	152	162	176	0	0	0	158	0	163.333	-10.3917	-10.4639	-10.7525	-10.7392	0.0950004	-10.3909	-10.468	-10.7734	-10.7594	0	0	0	0	0	0	5.18202e-38	1.14899e-38	4.28902e-41	5.3526e-41	0.793602	7.24924e-38	1.48661e-38	5.65856e-41
AT1G18160.1	0	0	151	207	229	1812	2112	1641	2575	2357	2209	1063	1910	1590	1581	1942	1832	1034	1174	892	195.667	1855	2380.33	1521	1785	1033.33	0.798693	1.02441	-3.09214	0.129302	0.744621	0.0540663	0.279779	-3.83673	-0.615338	0.669408	0.895125	-3.22163	3.89086	4.11662	0.225713	0.000192341	1.83362e-06	1.77601e-39	0.544924	0.000511339	0.799656	0.187836	1.11611e-56
AT1G18170.1	0	0	1434	1558	1789	1175	710	1110	2366	2127	2894	3031	1917	3319	16935	19629	19978	1663	2114	1920	1593.67	998.333	2462.33	2755.67	18847.3	1899	-0.953341	0.183536	-0.93783	2.64672	0.789455	-1.74279	-0.605923	-1.72729	1.85725	-3.60008	-2.46319	-3.58458	-0.01553	1.12137	1.13688	0.00140621	0.534856	0.00164892	2.74843e-17	0.00784679	9.70896e-09	0.0407016	1.2421e-08
AT1G18180.1	0	0	837	1165	1021	1617	2296	1618	960	849	1023	23	57	14	1221	1572	1484	992	1218	1008	1007.67	1843.67	944	31.3333	1425.67	1072.67	0.729131	-0.369956	-0.777627	-0.254742	-4.93507	5.66428	4.56547	4.15873	4.68157	0.983888	-0.115223	-0.522897	1.50677	0.407665	-1.09909	0.0044031	0.148385	0.00246071	0.318527	1.6623e-54	7.64661e-68	4.52836e-48	1.96528e-41
AT1G18190.1	0	0	555	696	781	511	717	490	467	396	532	28	35	18	197	276	289	408	477	393	677.333	572.667	465	27	254	426	0.372996	-0.0617099	-0.0218695	-1.41894	-3.77746	4.15054	3.71614	3.757	2.35991	1.79197	1.35726	1.39718	0.394888	-0.039844	-0.434712	0.0912463	0.782519	0.922863	3.98375e-10	5.98429e-44	3.21558e-52	9.36271e-43	2.94697e-44
AT1G18210.1	0	0	455	682	400	167	146	140	338	149	192	73	164	65	539	754	808	304	392	298	512.333	151	226.333	100.667	700.333	331.333	-1.16801	-0.742551	-0.0444372	0.410502	-1.5583	0.390355	0.815848	1.51414	1.96907	-1.57866	-1.15313	-0.454962	-1.12373	-0.698189	0.425496	0.000269691	0.0189686	0.889868	0.188817	1.71016e-06	0.226822	0.0117514	2.98173e-06
AT1G18250.2	0	0	163	138	404	408	20	27	117	1	3	9	9	23	1	5	5	102	129	162	235	151.667	40.3333	13.6667	3.66667	131	0.141813	-1.95255	0.108886	-5.83713	-3.03451	3.17648	1.0829	3.14595	-2.79703	5.97964	3.88668	5.95717	0.0329546	-2.06225	-2.09442	0.904322	0.104797	0.927898	5.63822e-05	0.0163948	0.012607	0.372241	0.0128941
AT1G18260.1	0	0	1580	2003	1998	3049	5017	2952	2945	2437	3205	125	298	162	1244	1640	1439	1511	1725	1354	1860.33	3672.67	2862.33	195	1441	1530	1.20406	0.716911	-0.402824	-0.750018	-2.81125	4.01532	3.52821	2.40861	2.06141	1.95409	1.46694	0.347201	1.6069	1.11975	-0.487153	1.08041e-06	0.00342884	0.0995002	0.00225805	2.68397e-26	2.74076e-47	2.13446e-38	2.6773e-20
AT1G18265.1	0	0	119	128	186	97	150	109	113	61	140	34	42	36	31	53	32	86	90	69	144.333	118.667	104.667	37.3333	38.6667	81.6667	0.489011	0.160554	0.131164	-1.74501	-0.921886	1.41089	1.08257	1.05356	-0.822412	2.23421	1.90581	1.87697	0.35799	0.0294317	-0.328493	0.112157	0.619381	0.668459	9.96458e-08	0.0046585	1.354e-05	0.000852859	0.00100719
AT1G18270.2	0	0	1139	1287	1051	1660	1166	1211	2398	1584	2162	5224	6664	4612	2661	3141	2854	139	129	132	1159	1345.67	2048	5500	2885.33	133.333	3.28362	3.73492	2.43709	3.76381	5.55217	-2.26865	-1.81742	-3.11546	-1.78874	-0.479938	-0.0286928	-1.32675	0.846791	1.29804	0.45124	1.19944e-33	1.00165e-41	2.41418e-20	2.34072e-42	3.18938e-77	3.81601e-19	3.36232e-13	1.60116e-32
AT1G18290.1	0	0	0	0	0	0	0	0	28	17	39	12	25	24	4	6	1	0	0	0	0	0	28	20.3333	3.66667	0	0	0	0	0	0	0	0	0	0	0	0	0	0	0	0	0	0	0	0	0	0	0	0
AT1G18310.1	0	0	0	0	0	0	0	0	0	0	0	5	0	0	0	0	0	92	136	86	0	0	0	1.66667	0	104.667	0	0	0	0	0	0	0	0	0	0	0	0	0	0	0	0	0	0	0	0	0	0	0
AT1G18335.1	0	0	782	496	517	65	70	51	57	44	56	19	21	14	194	241	280	26	30	21	598.333	62	52.3333	18	238.333	25.6667	1.22388	0.842327	3.91054	2.5468	-0.300744	1.52438	1.143	4.21145	2.84773	-1.32209	-1.70407	1.3638	-2.6858	-3.06781	-0.38176	0.000528369	0.018216	6.23207e-29	8.13258e-14	0.485464	3.67375e-05	0.00230426	2.84019e-31
AT1G18340.1	0	0	593	843	682	260	179	205	68	52	57	271	383	413	207	248	223	130	133	113	706	214.667	59	355.667	226	125.333	0.737471	-1.27513	1.80342	0.187315	1.70443	-0.967013	-2.97951	0.0986941	-1.51737	0.550281	-1.46286	1.61623	-1.06583	-3.07901	-2.01266	0.00405157	3.26261e-06	1.88235e-12	0.464989	3.7043e-11	0.00010942	2.508e-27	0.688377
AT1G18350.1	0	0	1706	3095	1270	363	505	597	39	16	1	626	1312	1206	406	353	418	472	476	253	2023.67	488.333	18.6667	1048	392.333	400.333	0.273921	-4.5891	1.67055	-0.658343	1.58256	-1.30865	-6.17104	0.0878988	-2.24097	0.932283	-3.93286	2.32897	-1.39661	-6.26184	-4.86317	0.569785	1.42796e-15	0.000671457	0.173228	0.00124897	0.00718628	7.12101e-24	0.854527
AT1G18360.1	0	0	0	0	0	130	100	108	126	97	91	0	0	0	179	231	188	362	475	342	0	112.667	104.667	0	199.333	393	-1.82991	-2.08451	-11.9955	-1.63218	-11.5157	9.70884	9.53138	0	10.2753	-0.197983	-0.452592	-10.6544	10.1818	9.98315	-0.254543	4.05178e-11	9.10037e-14	1.16372e-78	1.83524e-09	3.53384e-69	1.15592e-39	1.11708e-35	1
AT1G18370.1	0	0	2	1	7	7	5	6	9	4	4	27	17	21	135	348	271	278	345	376	3.33333	6	5.66667	21.6667	251.333	333	-5.81872	-6.04673	-7.28795	-1.12125	-3.71139	-2.1052	-2.33275	-3.5715	2.59183	-4.70402	-4.93247	-6.17825	1.46319	1.23709	-0.226647	5.60844e-31	6.8514e-33	2.585e-40	0.00271828	1.04826e-17	4.89746e-05	8.44449e-06	5.27335e-10
AT1G18390.2	0	0	333	500	230	4	8	8	60	25	56	4	30	18	79	107	89	38	45	39	354.333	6.66667	47	17.3333	91.6667	40.6667	-2.62881	0.00600948	2.44728	0.504125	-1.08474	-1.54244	1.0911	3.53315	1.59004	-3.138	-0.49816	1.94347	-5.08134	-2.4414	2.63623	8.41139e-07	1	3.94536e-08	0.255996	0.0217587	0.00694211	0.0186626	1.22849e-13
AT1G18400.1	0	0	130	55	123	0	0	1	54	69	33	72	44	73	37	55	66	90	100	20	102.667	0.333333	52	63	52.6667	70	0	0	0	0	0	0	0	0	0	0	0	0	0	0	0	0	0	0	0	0	0	0	0
AT1G18410.1	0	0	7	7	166	3	5	8	10	5	8	112	184	32	50	73	65	0	0	0	60	5.33333	7.66667	109.333	62.6667	0	0	0	0	0	0	0	0	0	0	0	0	0	0	0	0	0	0	0	0	0	0	0	0
AT1G18420.1	0	0	0	0	0	13	11	12	0	0	0	0	0	0	0	0	0	0	0	0	0	12	0	0	0	0	0	0	0	0	0	0	0	0	0	0	0	0	0	0	0	0	0	0	0	0	0	0	0
[truncated: 47,193 more rows]
[truncated: 7 more columns]
